# Supplementary material for: Embryo-endometrial interaction associated with the location of the embryo during the mobility phase in mares
Source: Sci Rep. 2024 Feb 7;14:3151. doi: 10.1038/s41598-024-53578-z (PMC10850102; doi:10.1038/s41598-024-53578-z)
Supplement: Supplementary file 1 — Supplementary Information 1. [file 41598_2024_53578_MOESM1_ESM.xlsx]

## Sheet: Supplementary table 1
Supplementary Table 1. Individual sample read count, mapping quality, quality over Q30 Phred score, and mean quality.
Sample	Group	Total reads	Uniquely mapped reads %	% >= Q30	Mean Quality
18048R-129-03	P+	37570751	0.9513	93.24	35.83
18048R-129-04	P-	38699914	0.9369	93.46	35.88
18048R-129-05	P-	40191529	0.9467	93.43	35.88
18048R-129-06	P+	39860524	0.952	93.27	35.84
18048R-129-07	P-	39549032	0.9515	93.27	35.83
18048R-129-08	P+	38571070	0.955	93.54	35.89
18048R-129-09	P-	34468205	0.9544	93.53	35.88
18048R-129-10	P+	37629408	0.9529	93.97	35.97
18048R-129-11	P-	33137883	0.9523	94.11	35.99
18048R-129-12	P+	33679722	0.9469	93.99	35.96
18048R-129-13	P+	36244146	0.9534	93.77	35.93
18048R-129-14	P-	33458714	0.957	93.82	35.94
18048R-129-15	P+	38436007	0.9471	93.85	35.95
18048R-129-16	P-	32505911	0.9552	93.96	35.97
18048R-129-17	NB_Left	38489718	0.8826	94.07	35.99
18048R-129-18	NB_Right	35541913	0.9466	93.92	35.96
18048R-129-21	NB_Left	34580220	0.9425	94.45	36.06
18048R-129-22	NB_Right	29822255	0.9533	93.7	35.92
18048R-129-23	NB_Left	36811710	0.9515	93.89	35.96
18048R-129-24	NB_Right	36681952	0.9464	93.86	35.95
18048R-129-25	NB_Left	36740422	0.9381	93.8	35.94
18048R-129-26	NB_Right	41569998	0.946	92.99	35.79
18048R-129-29	NB_Left	38781183	0.9465	93.65	35.92
18048R-129-30	NB_Right	39530896	0.9494	93.59	35.9
18048R-129-31	NB_Left	38746816	0.9544	93.68	35.92
18048R-129-32	NB_Right	39516565	0.9538	93.72	35.93
