# Supplementary material for: Embryo-endometrial interaction associated with the location of the embryo during the mobility phase in mares
Source: Sci Rep. 2024 Feb 7;14:3151. doi: 10.1038/s41598-024-53578-z (PMC10850102; doi:10.1038/s41598-024-53578-z)
Supplement: Supplementary file 2 — Supplementary Information 2. [file 41598_2024_53578_MOESM2_ESM.xls]

## Sheet: Supplementary Table 2
Supplementary Table 2. Predicted upstream regulators, molecular type, and target molecules in P+ vs. NB.
Upstream Regulator	Expr Log Ratio	Molecule Type	Predicted Activation State	Activation z-score	p-value of overlap	Target Molecules in Dataset
beta-estradiol		chemical - endogenous mammalian		-1.008	6.33e-33	ABCA3,ABCA5,ABCG2,ABL1,ACOX2,ACP5,ACSL1,ADAMTS1,ADAMTSL4,ADRA2C,AKT3,ALOX15,ANO2,APOA1,AQP1,ARHGEF15,ARNT2,ATF3,ATP12A,AVPR1A,B3GNT7,BHLHE40,BSND,C15orf48,C5AR2,CA2,CACNG4,CAV1,CCL20,CCN2,CCND1,CD55,CDCA7,CEMIP2,CFB,CHRDL2,CITED4,COL4A5,COL4A6,COL6A2,COMP,CRLF1,CRTAC1,CTH,CXCL10,CYP24A1,CYP26B1,DDC,DHCR24,DLL1,DLL4,DUSP4,DUSP5,DUSP6,E2F3,EGF,EGR2,EPHA7,ERRFI1,ETV4,ETV5,FAM107A,FAM3D,FCGRT,FGD6,FG…
forskolin		chemical toxicant		1.61	6.81e-22	ACP5,ADAMTS1,ADGRG1,APOA1,ATF3,AVPI1,BHLHE40,CACNA1I,CCN2,CCND1,CD55,CERK,CIDEC,CITED4,CRYAB,CXCL10,CYFIP2,DAPK1,DUSP6,EBI3,EGLN3,ERRFI1,ETV4,FBLN5,FOSB,FOSL2,FRRS1,GADD45B,GAST,GCH1,HSD11B1,HSD11B2,HSD3B2,ID1,ID2,ID3,IFNG,IGFBP1,IGFBP3,ITPR1,LAYN,MET,MFSD2A,MGAT3,MYCN,NFIL3,NPTX2,NR4A1,NR4A2,NR4A3,OCA2,PCK1,PCSK1,PDLIM3,PGRMC1,PLAGL1,PLAT,PLAU,PLCL1,PPARGC1A,PPP1R3C,PTPN21,RAB20,RAPGEF3,RET,RGS2…
TNF	-1.57	cytokine		-1.306	5.24e-21	ABCC1,ABCC3,ABCG2,ACP5,ACSL1,ADCY5,AKT3,AMPD3,APLN,APOA1,AQP1,ARHGEF17,ATF3,ATP2B4,AVPR1A,BHLHE40,BTBD3,C15orf48,CA2,CAV1,CAVIN3,CCL20,CCL22,CCL24,CCL28,CCN2,CCND1,CD163L1,CD55,CFB,CHST11,CIDEC,CRLF1,CRYAB,CTSZ,CXCL10,CYP26B1,DEPP1,DLL4,DLX1,DSC2,DUSP4,DUSP5,DUSP6,EBI3,EGLN3,EGR2,EMP2,ENPP3,ETV5,EXOC3L4,FCGRT,FGF18,FGFRL1,FOSB,FOSL2,FOXP3,FRMD4A,GADD45B,GAST,GCH1,GM2A,GNAI1,HSD11B1,HSD3B2,ID1,ID3…
dexamethasone		chemical drug	Activated	2.2	2.63e-18	ABCC1,ABCC3,ACKR4,ACSL1,ADAMTS1,ADGRF4,ALDH1A1,ALOX15,AMPD3,ANOS1,APLN,APOA1,AQP1,ATF3,ATP12A,ATP2B4,BHLHE40,BRIP1,CA2,CAV1,CCL20,CCN2,CCND1,CD55,CDC42EP3,CFB,CIDEC,COL4A5,COL6A2,CRYAB,CTNNAL1,CTSE,CXCL10,CYP24A1,CYP26A1,DAPK1,DEPP1,DHCR24,DHRS7,DLL1,DST,DUSP4,DUSP5,EDA,EGF,EGLN3,EGR2,EPHB1,ERRFI1,ETV5,FA2H,FAM107A,FGF7,FOSB,FOSL2,FOXP3,FOXQ1,FSTL1,FXYD4,GADD45B,GATA6,GDF5,GLCCI1,GOLIM4,GPR153,GP…
AGT	0.167	growth factor		-0.642	3.32e-18	ACE2,ACHE,ADAMTSL2,ALOX15,APLN,ARHGEF9,ATF3,BHLHE40,BOK,CAV1,CCN2,CCND1,CD109,CD5L,COL4A6,COL6A2,COMP,CPN1,CRLF1,CSPG4,CTHRC1,CXCL10,DKK3,DLL4,EFNA5,ERRFI1,ETV4,ETV5,FBLN5,FGF7,FOXA3,FREM1,GCH1,GLCCI1,HIP1,HLF,HSD3B2,ID3,IFNG,IGFBP3,IGFBP7,IMMP2L,IRS1,ITGA2,KCNJ8,KRAS,L1CAM,LAMB1,LOX,LRP8,LTBP1,NOS3,NOX4,NPNT,NPTX2,NR4A1,NR4A2,NREP,PDGFD,PDGFRL,PIR,PLAU,PLXNA4,PM20D1,PPARGC1A,PPP1R3C,PTGFR,PTGIS,…
Vegf		group		0.576	5.17e-17	ACKR4,ADAMTS1,ADGRG1,APLN,ARHGEF17,ATF3,BMP7,BTBD3,CA2,CCL20,CRLF1,CRTAC1,CRYAB,CXCL10,DLL4,DOK5,DUSP4,DUSP5,DUSP6,EDA,EGR2,EMP2,ETV5,FOSB,FXYD4,ID1,IFNG,IGFBP1,IGFBP3,IL12B,ITGA2,ITPR1,LRAT,LRP8,MET,MFSD4A,MGP,MID1,MYCN,NOS3,NR2F2,NR4A1,NR4A2,NR4A3,PC,PHLDA1,PHLDA2,PKDCC,PLAU,PPARGC1A,PTPN5,RGCC,RGS2,SHISA2,STC1,TIMP1,TNC,TNF,TNFRSF11A,TNFRSF6B,VCAM1,VIM
TGFB1	0.43	growth factor		0.304	1.36e-16	ABCG2,ABL1,ABLIM3,AGR2,AKT3,ALOX15,AOPEP,APLN,AQP1,ARNT2,ATF3,BHLHE40,BMP7,BRIP1,CAMK2N1,CAV1,CCL20,CCL24,CCN2,CCND1,CD55,CDC42EP3,CFB,CHST11,CIDEC,COL4A6,COL6A2,COMP,CORIN,CSPG4,CXCL10,DAPK1,DHCR24,DKK3,DNMT3A,DSC2,DUSP4,EGF,EGR2,FAM107A,FAM53B,FAP,FBLN5,FETUB,FGF7,FGF9,FHL1,FNDC5,FOSB,FOSL2,FOXP3,FUT8,FXYD5,GABRD,GADD45B,GCNT1,GPRC5A,HOXD1,HSD3B2,HTR2B,ID1,ID2,ID3,IFNG,IGFBP3,IGFBP7,IL12B,IRS1,…
progesterone		chemical - endogenous mammalian		-0.265	3.55e-16	ABCG2,ACP5,ACSL1,ADAMTS1,ALDH1A1,ALOX15,AMPD3,AQP1,ATF3,BHLHE40,CA2,CAV1,CCL20,CCL22,CCND1,CFB,CIDEC,CRYAB,CXCL10,CYP26A1,E2F3,EGF,ERRFI1,FOXP3,GABRD,GCH1,HSD11B1,HSD11B2,HUNK,ID1,ID3,IFNG,IGFBP1,IGFBP3,IL12B,IRS1,ITGA2,KRT7,LAMB3,MDK,MME,MMP26,MYBL2,MYCN,MYO10,MYO1D,NFIL3,NOS3,NR4A1,NTF4,PCK1,PGRMC1,PLCL1,PRSS23,RAB11FIP5,RAB27B,S100A4,S100A6,S100G,SCD,SLC2A1,SPHK1,SRD5A1,THBS1,THRSP,TIMP1,TNF,V…
VEGFA	0.034	growth factor		0.094	6.12e-16	ABCC1,ACHE,ACSL1,ADAMTS1,CAV1,CCN2,CCND1,CD55,CXCL10,DLL1,DLL4,DUSP4,DUSP5,E2F3,ETV4,ETV5,EXOC3L2,FOSB,GRIA2,ID1,ID3,IFNG,ITGA2,ITPR1,MMP15,MYCN,NFATC2,NOS3,NR2F2,NR4A1,NR4A2,NRGN,PLAT,PLAU,PPA1,PPARGC1A,PRKCA,RGS5,STC1,THBS1,TIMP1,TMSB10/TMSB4X,TNC,TNF,VCAM1
IL1B		cytokine		-1.269	1.05e-15	ABCC3,ABCG2,ACHE,ADAMTS1,AKT3,ALDH1A1,ALOX15,AMPD3,ATF3,AVPR1A,BMP7,CCL20,CCL22,CCL24,CCL28,CCN2,CCND1,CD55,CFB,CRYAB,CSRNP1,CTSZ,CXCL10,CYP24A1,DAAM2,DEPP1,DLL1,DLL4,DNMT3A,DPY19L4,DUSP5,EBI3,EGLN3,ERRFI1,FGF18,FGF7,FGFRL1,FOSB,GADD45B,GAST,GCH1,GM2A,HSD11B1,HSPB8,ID2,ID3,IFNG,IGFBP1,IGFBP3,IL12B,IL19,IL1RAP,IRS1,LAMB1,LAMB3,LOX,MARCKSL1,NFATC2,NFIL3,NOS3,NR2F2,NR4A1,NR4A2,NR4A3,PCSK1,PDGFD,PHLD…
bucladesine		chemical toxicant		1.818	4.34e-15	ABCA3,ADAMTS1,ADCY8,CCL22,CCND1,CITED4,CRYAB,CXCL10,DCLK3,DUSP6,EGLN3,EGR2,ERRFI1,ETV4,FOSL2,FRRS1,GADD45B,GCH1,HS3ST1,HSD11B1,HSD11B2,HSD3B2,ID1,IFNG,IGFBP1,IGFBP3,LAMB3,MAN2A1,MME,MYCN,NR4A1,NR4A2,NR4A3,PCK1,PLAGL1,PLAU,PTPN21,RET,RGS16,RGS2,SLC15A1,SLC2A1,SLC6A17,SMIM3,STC1,TIMP1,TNF,VGF
medroxyprogesterone acetate		chemical drug		0.496	1.79e-13	ABL1,ACP5,ADAMTS1,AKT3,ARNT2,AVPR1A,BRIP1,C15orf48,CAV1,CCND1,COL4A6,CXCL10,DLL4,E2F3,FAM107A,FGF9,FUT8,GCH1,GM2A,HSD11B1,ID1,ID2,ID3,IFNG,IGFBP1,IGFBP7,IL12B,IL19,IQGAP2,ITGA2,LAMB3,LIPA,LTBP1,MANBA,NOS3,OAT,PBK,PDE3B,PDGFD,PLAU,PLCB1,ROBO1,SCD,SLC2A1,SMPD1,SPRED2,SPRY2,THBS1,TMSB10/TMSB4X,TNC,TNF,WNT5A,WNT5B
ESR2	0.485	ligand-dependent nuclear receptor		-0.413	3.76e-13	ADAMTS1,ANO2,ARNT2,ATF3,BSND,CA2,CADM3,CAV1,CCL20,CCL28,CCN2,CCND1,CEMIP2,COMP,CRLF1,CTHRC1,CYP26B1,DHCR24,EMB,ENPP3,FBLN5,FHL1,FOSL2,FOXQ1,FSTL1,GADD45B,GJB3,GM2A,GPNMB,IGFBP3,IQGAP2,ITGA2,KLHL38,LAMB3,LOX,LRP1B,LTBP1,MDK,MEGF10,MGAT3,MGP,MME,NR4A3,OTOF,OTUB2,PDLIM3,PLAT,PLAU,PPP1R3C,PTGFR,PTGIS,PTPN21,RDH10,RGCC,SCD,SCUBE1,SHISA2,SMOC1,SOX4,SPHK1,SPTAN1,STC1,SUSD4,THBS1,THRSP,TIMP1,TMEM229B,TNF…
CREB1	-0.101	transcription regulator		1.288	4.87e-13	ACHE,AKT3,ARL15,ATF3,ATP2B4,BCAP29,BHLHE40,CAPN5,CCND1,CSRNP1,CYFIP2,EBI3,EGR2,ERRFI1,FOSB,FOXP3,GADD45B,GALNT1,GPNMB,HSD11B1,ID1,IFNG,IGSF9B,ITGBL1,KIAA1549L,LAYN,MARCKSL1,MFSD2A,MYBL2,NFIL3,NFKBID,NPTX2,NR4A1,NR4A2,NR4A3,NREP,OTOF,PCDH19,PCK1,PCSK1,PDE3B,PLAT,PPARGC1A,RELT,RERG,RGS2,ROBO1,RUNX1T1,SCD,SCN3B,SRD5A1,STC1,SYNJ2,TENT5A,TNF,VGF,VIM,YPEL4
lipopolysaccharide		chemical drug		-0.529	5.6e-13	ABCC1,ABCC3,ABCG2,ACE2,ACHE,ACP5,ACSL1,ADAMTS1,ALDH1A1,ALOX15,AMPD3,APOA1,AQP1,ARL15,ATF3,AVPR1A,CAV1,CCL20,CCL22,CCL24,CCN2,CCND1,CD163L1,CD19,CD55,CDC42EP3,CDCA7,CEMIP2,CFB,COL4A6,CRYAB,CSPG4,CTH,CXCL10,DHCR24,DKK3,DLL1,DLL4,DUSP4,DUSP5,EBI3,EGLN3,EGR2,EMB,ESCO2,ETV5,FANCC,FCGRT,FCRLA,FOSB,FOXP3,FSTL1,FUT8,GADD45B,GCH1,GCKR,GLCCI1,HDAC11,HSD11B1,HSD11B2,ID2,ID3,IFNE,IFNG,IFNK,IGFBP1,IGFBP3,IL12…
8-bromo-cAMP		chemical reagent		-0.395	1.11e-12	ABL1,ACP5,AKT3,APOA1,ARNT2,AVPR1A,BMP7,CAV1,CCN2,CCND1,COL4A6,DLL4,DUSP4,E2F3,FGF9,FUT8,GATA6,GCH1,GM2A,GNAI1,HSD3B2,ID1,ID2,ID3,IGFBP1,IL19,IQGAP2,ITGA2,LAMB3,LIPA,LOX,LTBP1,MANBA,NFIL3,OAT,PCK1,PDE3B,PDGFD,PLAT,PLCB1,PPARGC1A,PTGFR,SLC2A1,SMPD1,SPRED2,SPRY2,THBS1,TIMP1,TMSB10/TMSB4X,TNC,TNF,VLDLR,WNT5A,WNT5B
FGF2	0.851	growth factor		0.686	5.53e-12	AQP1,CAV1,CCL20,CCND1,CIDEC,CRYAB,CSPG4,DLL1,DLL4,DUSP6,EGLN3,ERRFI1,ETV4,ETV5,FRRS1,GATA6,GCH1,GPNMB,GRIK4,ID2,ID3,IFNE,IGFBP3,IRS1,KRAS,LAMB1,LOX,MET,MGP,MYCN,NOS3,NR4A1,NR4A2,PLAT,PLAU,RET,S100A4,SCD,SLC2A1,SMIM3,SPHK1,SPRY2,THBS1,TIMP1,TNF,TUBB3,VCAM1,VGF,VIM,WNT5A,WNT7B,ZFP42
CG		complex		-0.282	7.08e-12	ACSL1,ADAMTS1,ALDH1A1,APLN,BHLHE40,CCL20,CCND1,CFB,CRYAB,CXCL10,CYP26A1,CYP2R1,DUSP6,EMB,ENPP3,EPHA7,FAM3D,FAT4,FGF7,FGF9,FHL1,FJX1,FOSL2,GADD45B,GATA6,GM2A,HSD11B1,HSD11B2,HSD3B2,ID2,IFNG,IGFBP3,ITGA2,ITPR1,LRP1B,MEGF10,NOS3,NR4A1,PHLDA1,PLAT,PLAU,PTGFR,RGS2,RGS4,S100A6,SCUBE1,SFMBT2,SLC2A1,SPRY2,STC1,TIMP1,TNF,TNFAIP2,TNS1,VCAM1
KRAS	1.067	enzyme		-1.548	1.99e-11	ABCA3,ADAMTS1,AMPD3,ATF3,CAV1,CCN2,CCND1,CRYAB,CXCL10,CYP24A1,DNMT3A,DPY19L4,DUSP4,DUSP5,DUSP6,E2F3,EGR2,EMP2,ETV4,ETV5,FGF7,FOSB,FOXP3,FSTL1,GALNT1,GCNT1,GCNT3,GPR68,ID1,IFNG,IQGAP2,ITGB6,KRAS,L1CAM,LAMB1,LAMB3,LOX,LRP8,MAN2A1,MAPK12,MET,MME,MST1R,MUC13,MUC20,MYBL2,MYCN,NGEF,NOS3,NR4A1,PC,PLAGL1,PLAT,PLD1,PPA1,RAB20,RAI14,RHEBL1,RUNX1T1,S100A4,S100A6,SCD,SLC2A1,SLC34A2,SLC36A2,SLC6A14,SPRED2,SPR…
RXRA	0.255	ligand-dependent nuclear receptor		0.134	2.23e-11	ABCA4,ABCC3,ABCG2,ACSL1,ALDH1A1,APOA1,CCL20,CCL22,CCND1,CD109,CIDEC,CRYAB,CXCL10,CYP24A1,CYP26A1,EHD3,FLRT3,FOXA3,FSTL1,HSD11B2,IFNG,IGFBP1,IL12B,KNG1,MGP,MUC13,MYCN,NRGN,PC,PCK1,PHLDA2,PLA2G2A,PLCL1,PLD1,PPARGC1A,RARG,RET,S100A4,S100A6,S100G,SATB1,SCD,THRSP,TNF,VLDLR
Mek		group	Inhibited	-2.962	3.08e-11	ABCG2,CCN2,CCND1,CDCA7,CRYAB,CXCL10,DPY19L4,DUSP4,DUSP5,DUSP6,EGR2,ETV4,ETV5,FOXP3,ID1,ID2,IFNG,IL12B,ITGB6,KIRREL1,L1CAM,LAMB1,LAMB3,LRP8,MME,MS4A1,MST1R,NOX4,NR4A1,PHLDA1,PHLDA2,PPARGC1A,SLC2A1,SLC6A14,SPRED2,SPRY2,THBS1,TNF,TNFAIP3,VIM
PDGF BB		complex		0.108	5.24e-11	ATF3,AVPR1A,BHLHE40,CCL20,CCN2,CCND1,CRYAB,CTH,DUSP5,DUSP6,EGR2,FBLN5,FGF7,FHL1,FHL2,FOSB,FXYD5,HSD3B7,ID3,KRAS,MYBL2,NFIL3,NOX4,NR4A1,NR4A2,NR4A3,PHLDA1,PLAT,PLAU,RGS2,SCD,SLC1A1,SPHK1,SPRY2,THBS1,TIMP1,TNC,TNFAIP3,UGDH,VCAM1
GLI1	0.36	transcription regulator		-1.654	5.27e-11	ABCC3,ABCG2,ATF3,ATP6V1C2,CAV1,CCND1,CNTRL,CSRNP1,DNMT3A,DUSP4,DUSP5,DUSP6,EMB,ETV5,FHL1,FOXQ1,GADD45B,GAST,GATA6,GPA33,GPRC5A,ID1,ID2,ID3,IGFBP7,IQGAP2,IRS1,ITGB6,KCNJ8,LAMB3,LY6G6D,MST1R,MYCN,NR2F2,NREP,OVOL1,PDZRN3,PHLDA2,PLAU,PPARGC1A,RAB27B,RHEBL1,RHOU,S100A4,S100A6,SCD,SERTAD2,SOX4,TIMP1,TNC,VIM,WNT5A
tretinoin		chemical drug		0.033	5.71e-11	ACSL1,AFF2,ALDH1A1,ALOX12B,APLN,AQP1,ATF3,ATP1B3,BHLHE40,CA2,CAVIN3,CCL20,CCL22,CCL24,CCN2,CCND1,CDCA7,COL4A5,CSRNP1,CXCL10,CYP26A1,CYP26B1,CYP2R1,DAAM2,DACT2,DDC,DKK3,DLL1,DLL4,DPPA3,DUSP4,EBI3,ERRFI1,FOSL2,FOXP3,GATA6,GJB4,GJB5,GM2A,GPRC5A,HIP1,HOGA1,HOXD1,HOXD13,HOXD4,HS3ST1,HSD11B1,ID1,ID2,ID3,IFNG,IGFBP3,IGFBP7,IL12B,IRS1,ITGA2,KLB,KRT7,LAMB1,LIPA,LRAT,LY6G6D,LYPD1,MARCKSL1,MDK,MGP,MID1,MS4A…
CREBBP	0.136	transcription regulator		0.127	1.33e-10	BMP7,CA2,CCND1,CDC42EP3,CORO2B,CXCL10,CYP24A1,DDC,DTX1,DUSP4,EGR2,FOSB,FOSL2,FRMD4A,GLCCI1,GM2A,GRIA2,HDAC11,HSD11B1,HSD3B2,IFNG,KMO,MFHAS1,NPAS2,NR4A1,NR4A2,NR4A3,PCK1,PDE3B,PPARGC1A,RAPGEF3,RAPGEF4,RGS2,SLC43A1,SMOC1,THRSP,TMPRSS4,TNC,TNF,TNFAIP3,VCAM1,WFS1,WNT5B
TP63	0.063	transcription regulator		0.512	1.41e-10	ADAMTS1,AGR2,ANOS1,BHLHE40,BMP7,BOK,CAPN6,CAV1,CCL22,CCN2,CCND1,CRYAB,CYP26B1,DKK3,DLL1,DLX1,DST,DUSP6,EGR2,EMID1,FOSB,FOSL2,FOXQ1,GCNT3,GNAI1,GPNMB,ID1,ID3,IGFBP3,IGFBP7,IL1RAP,ITGA2,KRT7,L1CAM,LAMB1,LAMB3,MMP16,NID1,PLAU,PPARGC1A,RASSF8,RHOU,S100A4,SOX4,SRD5A1,THBS1,TNC,TRIM29,UPK2,VIM,WFDC2,WNT5A,WNT5B,WWTR1,ZNF750
SOX2	-3.585	transcription regulator		-1.898	1.51e-10	ABCC3,ABCG2,ALDH1A1,ASPRV1,ATF3,BHLHE40,CCL20,CCN2,CCND1,CEMIP2,CTNNAL1,CXCL10,CYP26A1,DDC,DKK3,DLL1,DLX1,DUSP4,DUSP5,ETV4,ETV5,FA2H,GADD45B,GATA6,GLI3,GSC,ID2,ID3,IRS1,KRT7,LRRC4,MFSD2A,MYCN,MYRF,NTF4,OVOL1,PLD1,PLLP,RND2,RNF43,SALL4,SMOC1,SOX21,TM7SF3,TSPAN2,TUBB3,VIM,WNT5A,ZFP42
EGF	2.253	growth factor		-0.278	2.5e-10	ABCG2,ADAMTS1,ALOX15,APOA1,ATF3,CAV1,CCL20,CCN2,CCND1,CSPG4,DUSP4,DUSP5,DUSP6,E2F3,EGR2,ERRFI1,FOSB,FOSL2,FSTL1,GAST,GATA6,HSD3B2,ID1,ID2,IGFBP1,IGFBP3,IRS1,ITGA2,KRAS,LAMB1,LAMB3,MET,MYCN,NR4A1,NR4A2,NR4A3,PBK,PHLDA2,PLAGL1,PLAT,PLAU,S100A4,S100G,SCD,SCGB1A1,SOX4,SPHK1,SPRY2,THBS1,TIMP1,TNC,TNFAIP3,TSPAN8,TUBB3,VCAM1,VIM,ZFP42
FOS	0.252	transcription regulator		-0.867	2.6e-10	ABCC1,APLN,ATF3,CA2,CCL20,CCN2,CCND1,CTH,CXCL10,EGR2,EMB,FBLIM1,FETUB,FOSB,FSTL1,GM2A,HSD3B2,HSPB8,IFNG,IGFBP1,IL12B,ITGA2,LAMB3,LOX,LRP8,LTBP1,MET,NFIL3,NPTX1,NPTX2,NR4A1,PCDH19,PHLDA1,PLAGL1,PLAT,PLAU,PLD1,PPP2R2A,PTPRZ1,RAPGEF3,RARG,RGS4,SCD,SPHK1,TIMP1,TNF,TNFRSF11A,TNFRSF18,TNMD,VCAM1,VIM,WNT5A,WNT7B
S100A9	1.205	other	Inhibited	-2.106	2.87e-10	ADAMTS1,ALDH1A1,APLN,ATF3,BHLHE40,CCND1,CXCL10,DDC,ETV5,FBLIM1,GFRA3,GPRC5A,IFNG,LTBP1,NR4A3,PHLDA1,PLAU,PLK3,RAB20,SCUBE1,SDCBP2,SHC3,TKTL1,TNF,VCAM1,VGF
trichostatin A		chemical drug		0.988	3.07e-10	ABCC1,ABCC3,ACOX2,ADAMTS1,ALDH1A1,ATG9B,CCL20,CCND1,CDCA7,CRTAC1,CXCL10,CYP26A1,DNMT3A,DPYSL4,E2F3,FGF7,FLRT3,FOSL2,FOXP3,FUT8,GATA6,GLI3,GRIA2,HDAC11,HSD11B2,ID1,ID2,ID3,IFNG,IGFBP1,IGFBP3,IGFBP7,IL12B,IL1RAP,L1CAM,LOX,LRP8,LTBP1,MAPK12,MET,MME,MS4A1,MSI1,MYCN,NOS3,NPNT,NR4A2,OAT,PLAGL1,PLAU,PLCB1,PLCE1,PRSS23,RERG,RET,ROBO1,SATB1,SETD7,SLC15A1,SLC2A1,SLC38A1,SLC43A1,SPHK1,SPTAN1,THBS1,TIMP1,TMS…
PGR	-0.092	ligand-dependent nuclear receptor		1.487	3.1e-10	ABCG2,ACP5,ACSL1,ADAMTS1,ALOX15,BRIP1,CADM3,CCND1,CDH23,COL4A6,COL6A2,DDC,DST,FAT4,FGFRL1,FHL1,FLRT3,GPRC5A,HSD11B2,ID1,IGFBP1,IL12B,IRS1,ITGA2,LAMB3,LAMC3,LOX,MYCN,MYO10,NPNT,PGRMC1,PLAU,RAB27B,RHOU,RND2,ROBO1,S100A6,SCUBE1,SDK2,SPRY2,STC1,TENM1,TENM3,TMPRSS6,TNC,TNF,VCAM1
ERBB2	0.799	kinase	Inhibited	-2.77	3.17e-10	ABCG2,ABL1,ADRA2C,AGR2,ALOX15,ATF3,ATP1B3,BHLHE40,BMP7,BRIP1,CAVIN3,CCL20,CCN2,CCND1,CDC42EP3,CDCA4,CDCA7,CIDEC,COL6A2,CXCL10,DHRS7,DLL1,DTX1,DUSP6,E2F3,ETV4,ETV5,FGF7,FGF9,FRRS1,FSTL1,GNAI1,GSTZ1,HSPB8,ID1,ID2,IFNG,IGFBP1,IGFBP3,ITGA2,ITGB6,KRT7,L1CAM,LAMB1,LAMB3,MAN2A1,MME,MMP16,MYBL2,MYCN,MYO10,NID1,NOX4,NPNT,NPTX2,PDGFD,PHGDH,PHLDA2,PLAT,PLAU,PYGB,RARG,S100A4,S100A6,SHROOM3,SLC2A1,SLC6A14,SOX…
decitabine		chemical drug		0.386	3.28e-10	ABCC1,ABCC3,ABO,ACHE,ADAMTS1,ADCY5,AFF2,CAV1,CCN2,CCND1,CDCA7,CHD5,CRTAC1,CXCL10,CYP24A1,CYP26A1,DAPK1,DNMT3A,DPYSL4,DST,E2F3,FAT4,FBXL7,FLRT3,GADD45B,GATA6,GLI3,HSPB8,ID1,IGFBP3,IGFBP7,IL1RAP,ITGA2,KRT7,L1CAM,LOX,LRP8,LTBP1,MAPK12,MET,MSI1,NOS3,NPNT,NPTX1,NPTX2,NR4A2,NR4A3,PIWIL3,PKNOX2,PLA2G1B,PLCB1,PLCE1,PTPRG,RET,ROBO1,SALL4,SATB1,SETD7,SLC15A1,SLC30A2,SLC38A1,SLC43A1,SPTAN1,SSTR2,THBS1,TMSB1…
kainic acid		chemical toxicant	Activated	2.451	3.78e-10	ATF3,CCND1,CSRNP1,CTSE,EGF,EGR2,ERRFI1,FGF9,FOSB,FOSL2,GADD45B,GDF5,GRIA2,GRIK4,NFIL3,NFKBID,NPTX2,NR4A1,NR4A2,NTF4,PLAT,PLAU,RET,RGS2,RGS4,TIMP1,TNF
EGFR	0.722	kinase		-1.274	3.87e-10	ABCG2,CAV1,CCN2,CCND1,CD109,COL6A2,CRYAB,CXCL10,DHRS7,DPY19L4,DSC2,DUSP4,E2F3,EGF,ETV4,FAP,FGF7,FOSL2,FOXP3,GAST,HSD11B2,ID1,IFNG,IGFBP3,IQGAP2,ITGA2,ITGB6,KIRREL1,LAMB1,LAMB3,LRP8,MARCKS,MET,MME,MST1R,MYBL2,PBK,PLAT,PLAU,PTGIS,RAI14,RHEBL1,SLC2A1,SPHK1,SPRY2,THBS1,TNC,TNF,TUBB2A,TUBB4A,VIM,WNT7B
PD98059		chemical - kinase inhibitor		1.377	3.99e-10	APOA1,ATF3,CA2,CAV1,CCL20,CCN2,CCND1,CD55,CHN1,CXCL10,CYP24A1,DUSP4,DUSP5,DUSP6,E2F3,EGR2,ERRFI1,FAM171A1,FOSB,FOXP3,HSD11B2,ID3,IFNG,IGFBP1,IGFBP3,IL12B,ITGA2,LPGAT1,MET,MYBL2,MYCN,NOS3,NR4A1,PC,PCK1,PHLDA1,PHLDA2,PLAGL1,PLAT,PLAU,RAB20,S100A4,SLC2A1,SPRY2,STC1,THBS1,TIMP1,TNF,TNFRSF11A,TUBB2A,UPK2,VCAM1,VIM
LY-3009120		chemical drug		-1.818	4.61e-10	CCND1,DUSP4,DUSP6,ETV4,ETV5,SPRED2,SPRY2
tetradecanoylphorbol acetate		chemical drug		0.539	4.88e-10	ACHE,ADAMTS1,ATF3,ATP12A,ATP2B4,BMP7,C10orf90,CA2,CAV1,CCL20,CCN2,CCND1,CD55,CERK,CIDEC,CXCL10,CYP24A1,DUSP5,DUSP6,E2F3,EBI3,EGF,EGR2,ERRFI1,FGF7,FJX1,FOSB,FOSL2,FOXP3,GADD45B,GPRC5A,HSD11B1,ID1,ID2,ID3,IFNG,IGFBP1,IGFBP3,IL12B,IL31RA,ITGA2,JCAD,KRT35,LAMB3,LIPA,MET,MME,MST1R,MUC20,NFIL3,NR4A1,NR4A2,PALMD,PCK1,PDE3B,PHGDH,PHLDA1,PLAGL1,PLAT,PLAU,PLD1,PRKCA,PTGFR,PTPRG,RGS16,RGS2,SETD7,SLC15A1,SLC…
HGF	0.344	growth factor		-0.057	5.68e-10	ABCG2,ACKR4,ADAMTS1,ADGRG1,ATF3,CAV1,CCN2,CCND1,CRLF1,CRYAB,DOK5,DUSP4,DUSP6,EDA,EMP2,ERRFI1,FGF7,FOSB,ID1,IFNG,IGFBP3,IL12B,ITGA2,ITPR1,L1CAM,LRP8,MET,MID1,NOS3,NR4A1,NR4A2,NR4A3,PCK1,PHLDA1,PHLDA2,PLAU,PPP2R2A,RGS2,SPRY2,STC1,THBS1,TIMP1,TNF,TNFAIP2,TNFAIP3,TNFRSF6B,VCAM1,VIM
DSCAM		other		1.606	5.75e-10	ETV5,FRK,GABRD,ID3,IRS1,L1CAM,NGEF,NREP,PLCB1,PLD1,RET,SLC1A1,SLC29A4,SYNGR3,TUBB3,TUBB4A,VGF,VIM,WNT7B
MAPK3	-0.174	kinase		-0.3	6.05e-10	APOA1,CCND1,CYP24A1,DUSP4,EGR2,FOSB,FOSL2,FOXP3,IFNG,ITGA2,MYRF,NOS3,NPTX2,NR4A1,PPARGC1A,RET,RGS2,THBS1,TIMP1,TNF
GPER1	0.353	G-protein coupled receptor		0.246	6.54e-10	ATF3,BHLHE40,CCN2,CCND1,DUSP4,DUSP5,ERRFI1,FAP,FOSB,NR4A2,RGS16,RND1,SLC1A1,SLC2A1,TNF,TNFAIP3
tetrachlorodibenzodioxin		chemical toxicant	Activated	2.103	8.91e-10	ABCG2,ACHE,ARNT2,ATG9B,CAMK2N1,CCN2,CCND1,COL4A5,CRYAB,DACT2,DCLK3,DSC2,DUSP6,EGF,EPHB1,FGF9,FXYD4,GABRD,GADD45B,GALNT1,GLCCI1,HDAC11,HUNK,ID3,IFNG,IGFBP1,IRS1,JCAD,KRT7,MEGF10,MGP,MMP15,MYO10,NFATC2,NPTX1,PCK1,PCSK1,PLAGL1,PRKCA,PTGFR,S100A4,SERTAD2,SLC2A1,THBS1,TNC,TNF,UGDH,VLDLR
D-glucose		chemical - endogenous mammalian		-1.039	9.34e-10	ACE2,ACHE,ACSL1,ADCY5,APLN,AQP1,ATF3,ATP2B4,B3GNT6,CAV1,CCL20,CCN2,CCND1,CD55,CORIN,CTH,CYP24A1,DLL4,EFHD1,EVA1A,GCH1,GRIA2,ID1,IFNG,IRS1,ITPR1,LAMB1,NOS3,NOX4,NPNT,NR4A1,NR4A2,NR4A3,OAT,PBK,PC,PCK1,PCSK1,PLAU,PLCB1,PLK3,PPARGC1A,PPP2R2A,PTGIS,RAB3B,RDH10,RGS2,S100A4,S100G,SCD,SLC16A4,SLC2A1,SPHK1,THBS1,THRSP,TIMP1,TNF,TSPAN2,TUBB3,TUBB4A,VCAM1,VIM
mifepristone		chemical drug	Inhibited	-2.532	9.4e-10	ABCC3,AGR2,ALOX15,AQP1,ATF3,BMP7,CA2,CAV1,CCN2,CCND1,DKK3,EGR2,ERRFI1,HSD11B1,IGFBP3,IL12B,ITGA2,KRAS,LAMB3,LOX,MME,NOS3,NOX4,NR4A1,PC,PLAT,PTGIS,PTPN5,RGS2,ROBO1,S100A6,S100G,SLC2A1,SSTR2,TENM3,TIMP1,TNF
S100A8	1.361	other		-1.915	1.14e-09	ADAMTS1,ALDH1A1,APLN,ATF3,BHLHE40,CCL20,CCND1,CXCL10,DDC,ETV5,FBLIM1,GFRA3,GPRC5A,LTBP1,NR4A3,PHLDA1,PLAU,PLK3,RAB20,SCUBE1,SDCBP2,SHC3,TKTL1,TNF,VCAM1,VGF
FLCN	0.435	other		-0.236	1.36e-09	ABCG2,ACE2,ADAMTS1,ADGRG1,ANKRD34B,BHLHE40,CEMIP2,CTNS,CTSZ,DUSP5,EGF,GALC,GPNMB,L1CAM,LIPA,MANBA,MFAP3L,MUC20,NOS3,PPARGC1A,SLC1A1,SLC2A1
OSM	-1.671	cytokine		-1.708	1.44e-09	ABCC1,ABCC3,ADAMTS1,AMPD3,ATF3,ATP2B4,BHLHE40,CASK,CCL20,CCL24,CCND1,CFB,CRLF1,CTH,CXCL10,DAPK1,DHCR24,DHRS7,DSC2,ECM2,FAM171A1,FETUB,FOSB,GJB5,GPNMB,HSD11B1,HSD11B2,ID1,ID2,IFNG,IGFBP3,IRS1,LY6G6C,MARCKS,MPP2,PLAU,PLLP,PTPN21,PTPRZ1,RARG,SLC15A1,SMPD1,SULT4A1,TCN1,TIMP1,TNC,TNF,TNFAIP2,TNFRSF11A,VCAM1,VIM,WNT5A
4-hydroxytamoxifen		chemical drug		0.595	1.44e-09	ATF3,BHLHE40,CA2,CCN2,CCND1,CD55,CDCA7,DUSP4,DUSP5,ERRFI1,FOSB,FOSL2,GM2A,IFNG,IGFBP1,IGFBP3,NR4A2,PDLIM3,PPARGC1A,RGS16,RND1,SLC2A1,SPHK1,THRB,TNF,TNFAIP3
TREM1	-0.063	transmembrane receptor		0.636	1.55e-09	ATF3,CCL20,CENPU,CFB,CXCL10,DUSP4,EBI3,EGR2,GADD45B,GPRC5A,HSD3B7,IFNG,IL12B,LRRC8C,NR4A2,NRIP3,PHLDA1,PHLDA2,PLD1,RGS16,RHOU,SFMBT2,SPRY2,SYNJ2,THBS1,TNF,WNT5A
SB 216763		chemical drug		-0.983	1.73e-09	BHLHE40,CCN2,CCND1,DLL4,FGF18,FOSB,NR4A1,NR4A2,NR4A3,PCK1,PLAU,RGS2,SCD,TNF
SMAD3	0.142	transcription regulator		0.318	2.06e-09	ABCG2,ADAMTS1,APOA1,CCL20,CCN2,CCND1,COL6A2,CXCL10,DAPK1,DUSP4,E2F3,FNDC5,FOXP3,GADD45B,GAST,ID1,ID2,ID3,IFNG,IL12B,LAMB1,LOX,LPGAT1,MOGAT2,NOX4,PC,PPARGC1A,SCD,SPHK1,SSTR2,THBS1,TIMP1,TNC,TNF,VIM,VLDLR
thioacetamide		chemical toxicant		-0.297	2.21e-09	ACP5,ADAMTS1,BHLHE40,BRIP1,CAPN6,CCN2,CD55,CDH17,CIDEC,DKK3,EHD3,FBLN5,FSTL1,GPNMB,IGFBP1,IGFBP3,LOX,LRAT,LRP8,LTBP1,MET,PDGFD,RGCC,SLC34A2,STEAP3,TAGLN3,TIMP1,TMSB10/TMSB4X,TNF,TSPAN8,WNT5A
SMAD4	-0.079	transcription regulator		0.719	2.42e-09	ABCG2,AGR2,APOA1,BMP7,CCL20,CCL22,CCL24,CCN2,CCND1,CDC42EP3,DAPK1,FAP,FOXP3,GADD45B,GAST,GCNT1,ID1,ID2,IFNG,IL12B,MET,MST1R,MYCN,OVOL1,PLAU,RGCC,SCD,SPHK1,SSTR2,THBS1,TIMP1,TNC,TNF,VIM
dihydrotestosterone		chemical - endogenous mammalian		-1.074	2.61e-09	ADAMTS1,ADTRP,AQP1,BMP7,BRIP1,CCN2,CCND1,CDCA7,DHCR24,DNMT3A,DUSP4,EGF,FGF7,FOXP3,FOXQ1,FRK,GSC,HOXD13,HSD11B2,HSD3B2,ID2,IGFBP3,IGFBP7,IL12B,IQGAP2,IRS1,ITGA2,LOX,LTBP1,MME,NOS3,NR4A1,PC,PCK1,PHGDH,PHLDA1,PIP,PLAGL1,PLAU,PRUNE2,RAB3B,RARG,SCD,SLC2A1,SRD5A1,ST6GALNAC1,TAPT1,THBS1,TNF,UGDH,VCAM1,VIM,VLDLR,WNT5A,WNT7B
halofuginone		chemical drug		1.673	2.61e-09	ACP5,BHLHE40,CCN2,CD55,CDH17,CTHRC1,CXCL10,DKK3,EHD3,FBLN5,FSTL1,IGFBP1,IGFBP3,LOX,LRAT,LTBP1,RGCC,STEAP3,TAGLN3,TIMP1,TNF,VCAM1,WNT5A
PPARG	-0.089	ligand-dependent nuclear receptor		0.731	2.64e-09	ABCA3,ABCG2,ACSL1,AKT3,APOA1,CA2,CAV1,CCL22,CCN2,CCND1,CIDEC,CORIN,CYP26A1,EGLN3,HSD3B7,IFNG,IGFBP1,IGFBP3,IGFBP7,IRS1,KLB,KRT35,LAMB3,MANBA,MUC13,NOS3,NOX4,NR2F2,NR4A1,PC,PCK1,PDE3B,PEX11A,PID1,PLA2G2A,PPARGC1A,PPIC,RAB20,SCD,SLC27A3,SLC2A1,TNF,VCAM1,VIM,VLDLR,VSIR,WWTR1
cyclosporin A		biologic drug		-0.037	3.14e-09	ACHE,ATF3,AVPR1A,CADM3,CAPN6,CAV1,CCN2,CCND1,CD55,EGF,EGR2,FBLIM1,FOSB,FOXP3,FREM2,FXYD5,GPNMB,ID3,IFNG,IGFBP1,IL12B,IL19,IL31RA,IQGAP2,ITGB6,ITPR1,MYO1A,NOS3,NR4A1,PCSK1,PDE3B,PRKCA,SCD,SLC12A3,SLC34A2,SPHK1,TIMP1,TMSB10/TMSB4X,TNF,TSPAN8,VCAM1,VIM,WNT5A
RAF1	0.032	kinase	Inhibited	-2.346	3.34e-09	CA2,CCND1,CHN1,CRYAB,DUSP4,DUSP5,DUSP6,FAM171A1,HSD11B2,ID3,IGFBP3,IL12B,ITGA2,LPGAT1,MET,MYBL2,PC,PCK1,PHLDA1,PHLDA2,PLAT,PLAU,PLD1,RET,SPRY2,TIMP1,TNF,TUBB2A
BMP10		growth factor		0.502	3.4e-09	AHSG,APLN,AQP1,CD55,EGR2,FAP,HTR2B,ID1,ID2,ID3,IGFBP7,NR4A1,NR4A2,NR4A3,PHLDA1,THBS1,TIMP1,VCAM1
cycloheximide		chemical reagent		0.37	4.05e-09	APOA1,AQP1,ATP2B4,CAV1,CCL20,CCN2,CCND1,CD55,CXCL10,CYP24A1,FOSB,FOSL2,GADD45B,GNAI1,HSD11B1,HSD11B2,IFNG,IGFBP1,MME,MYCN,NR4A1,PLA2G2A,PLAT,PLAU,PSCA,PTGIS,RARG,RERG,RGS2,SCD,SETD3,SLC2A1,THBS1,THRB,TIMP1,TNF,TNFAIP2,TNFAIP3,VCAM1
IFNG	-1.551	cytokine		-1.039	4.09e-09	ABCC1,ABLIM3,ACE2,ADCY5,ADGRG1,ALOX15,AQP1,ARNT2,ATF3,AVPR1A,BRIP1,C15orf48,CAV1,CCL20,CCL22,CCL28,CCN2,CCND1,CD163L1,CD55,CD5L,CFB,CHAC1,CHST11,CRLF1,CTSZ,CXCL10,CYP24A1,DAPK1,DEPP1,DLL1,DUSP4,DUSP5,EBI3,EGF,EGLN3,EGR2,EMID1,FAM107A,FGFRL1,FHL2,FOSB,FOXP3,GADD45B,GCH1,HERC6,HIP1,HOXD4,ID1,ID2,IFNG,IFNK,IL12B,IL19,IL31RA,IRS1,ITPR1,KMO,KRAS,KRT7,KYNU,LOX,MAN2A1,MARCKSL1,MFSD2A,MST1R,MYCN,NOS3,NOX…
IL13		cytokine		-1.262	4.33e-09	ACE2,ACSL1,ALOX15,ATF3,AVPI1,BTNL9,CA2,CCL20,CCL22,CCL24,CCN2,CD163L1,COL6A2,CTNNAL1,CXCL10,DHCR24,EGR2,FOXA3,FXYD4,GATA6,GPNMB,HS3ST1,HSD11B1,IFNG,IL12B,IL31RA,LIPA,LTBP1,NID1,PHLDA1,PID1,PLA2G2D,PLAU,PPARGC1A,SCGB1A1,SLC26A4,SPHK1,THBS1,TIMP1,TNF,TNFRSF11A,TNS1,VCAM1,WNT5A
FOXA2	-0.507	transcription regulator		-0.374	4.53e-09	ABCA10,ABCA3,ABCA4,ABCC3,ABCG2,ACSL1,ADCY5,AGR2,ALOX15,APOA1,AQP1,CCL22,CCL24,CCND1,CD55,CPN1,CTHRC1,CYP26A1,DDC,FOXA3,IGFBP1,NPTX2,NR4A2,PCK1,PYGB,RARG,SCD,SCGB1A1,SLC27A2,SLC2A1,SMOC1,ST18,TNF,VIM,VLDLR,WNT5A,WNT7B
PRKAA1	0.024	kinase	Activated	2.245	4.8e-09	ATF3,CA2,CDC42EP3,EGF,EGLN3,HSD3B2,ID2,IFNG,IL12B,KLHL29,MMP16,OAT,PARP3,PLA2G2A,PPARGC1A,RGS2,RHOU,RTN4RL1,SLC2A1,SPRED2,THRSP,TNF,TNS1,VCAM1,ZNF462
NR3C1	0.132	ligand-dependent nuclear receptor	Activated	2.498	4.95e-09	ABL1,ACTN2,AQP1,BHLHE40,BOK,CAV1,CCL20,CCL22,CCN2,CCND1,CDC42EP3,CIDEC,COL6A2,COQ8A,CRYAB,CSRNP1,CXCL10,DDC,DUSP4,ERRFI1,GADD45B,GLCCI1,GRIA2,HGD,HSD11B1,HSD11B2,IFNG,IGFBP1,IL12B,IL1RAP,ITGB6,LOX,MFSD2A,NFIL3,NOS3,OAT,PC,PCK1,PHLDA2,PLAGL1,PLAT,RAPGEF4,RELT,RGS2,S100G,SDS,SERPINA6,SERTAD2,SLC38A1,SLC43A1,SOX4,STC1,THBS1,TIMP1,TNF,TNFAIP2,TNFAIP3,VCAM1,VIM,WNT5A
HNF1B	0.411	transcription regulator		-0.939	7.1e-09	AGR2,BAIAP2L2,BHLHE40,CA2,CPN1,DST,FBLIM1,FOXA3,FXYD2,GATA6,GOLIM4,ID1,ID3,IGFBP1,IGFBP3,ITGB6,LAMB1,MET,NFKBID,PLAU,PTGIS,S100A4,S100A6,ST6GALNAC1
testosterone		chemical - endogenous mammalian		-0.718	8.2e-09	ABCC9,ACSL1,APLN,ATP12A,BMP7,CAV1,CCND1,CYP26B1,DHCR24,DNMT3A,EGF,FA2H,FGF7,FOSB,FOSL2,HSD3B2,ID1,ID3,IFNG,IGFBP1,IGFBP3,IRS1,KRAS,OAT,PDE3B,PLAU,PRKG1,RAI14,RARG,SLC6A9,SRD5A1,SSTR2,THBS1,TMEM144,TNF,TUBB2A,TUBB3,VCAM1,WNT5A
calcitriol		chemical drug		-0.586	8.33e-09	ABCC3,ABL1,ACKR4,ACSL1,AGR2,APOA1,ATP2B4,BMP7,C15orf48,CA2,CCL20,CCND1,CXCL10,CYP24A1,DACT2,DHCR24,DLL1,DOK5,ERRFI1,ETV5,FAM107A,FNDC5,FOXP3,GATA6,ID1,ID2,IFNG,IGFBP3,IL12B,LTBP1,MFSD2A,MSI1,MYCN,NOX4,NPTX1,OAT,P3H2,PALMD,PBK,PC,PHGDH,PLD1,PRKCA,PTGFR,RGCC,RUNX1T1,S100G,SLC34A2,SLC35F2,SLC45A3,SPRY2,THBS1,TNF,TNFAIP3,TSHZ3,TTC38
LY294002		chemical drug		1.675	9.3e-09	ABCC1,ABCG2,ADAMTS1,ATF3,BHLHE40,CCL20,CCN2,CCND1,CXCL10,DHCR24,DUSP4,DUSP6,EGR2,FGF7,FOSB,FRK,GDF5,HOXD4,IFNG,IGFBP3,IL12B,IL19,IRS1,ITGBL1,KRAS,LAMB1,LAMB3,NOS3,NPTX1,NR4A1,NR4A2,NR4A3,PHLDA1,PLA2G2A,PLAU,RGS2,SATB1,SCD,SLC1A1,SLC2A1,SPRY2,THBS1,TNF,TNFAIP3,UPK2,VCAM1,VIM,WNT5A
EP300	0.002	transcription regulator		0.498	9.99e-09	ACHE,CA2,CCND1,CD19,CDC42EP3,CORO2B,CTSE,DDC,DTX1,DUSP4,EGR2,FOSL2,FRMD4A,GAST,GLCCI1,GM2A,HDAC11,HSD11B1,HSD11B2,ID1,ID2,ID3,KMO,MET,MFHAS1,MME,NPAS2,NR4A1,PCK1,PPARGC1A,RAPGEF3,RAPGEF4,SLC15A1,SLC2A1,SLC43A1,SMOC1,SPHK1,TMPRSS4,TNC,TNF,TNFAIP3,WFS1,WNT5B
bleomycin		biologic drug		0.157	1.08e-08	ACE2,ATF3,B3GNT7,BHLHE40,CCL22,CCN2,CDH17,CTSE,CXCL10,DUSP5,FAP,ID1,IFNG,LOX,LTBP1,MAP3K6,MID1,NFATC2,NR4A1,PLAT,PPARGC1A,RGCC,S100A4,SPHK1,TGIF2,THBS1,TIMP1,TNF,TNFAIP3,UBE2T,WNT5A,ZBTB10
TGFBR2	-0.397	kinase		0.604	1.41e-08	ALOX15,BHLHE40,C15orf48,CCN2,CCND1,COL4A6,CRYAB,EBI3,EGR2,EPOP,FGF7,FGF9,GADD45B,GIPC2,HSD11B1,ID1,ID3,IFNG,IL1RAP,KCNJ8,KRAS,KRT7,LY6G6C,MFSD2A,NFIL3,NFKBID,NOS3,PLAGL1,PTGIS,SCTR,SLC2A1,SYNGR3,THBS1,TIMD4,TIMP1,TNF,TNFRSF18,UPK3A,WFDC2
rosiglitazone		chemical drug		1.381	1.49e-08	ABCC9,ACSL1,ADAMTS1,AHSG,CAV1,CCN2,CCND1,CIDEC,CXCL10,CYP24A1,EBI3,EGLN3,GPA33,GRIA2,HSD11B1,HSD11B2,HTR2B,IFNG,IGFBP1,IL12B,IRS1,KLB,LAMB3,LOX,MET,NOS3,NOX4,PC,PCK1,PEX11A,PLCL1,PPARGC1A,RGS2,SCD,SLC27A2,SLC27A3,SLC2A1,THBS1,TIMP1,TNC,TNF,UPK2,VLDLR,WWTR1
Pkc(s)		group		-0.632	1.54e-08	APLN,APOA1,ATF3,CCN2,CD55,CYP24A1,EGR2,GADD45B,ID2,IL12B,IRS1,LIPA,MS4A1,NOX4,NR4A1,NR4A2,NR4A3,OVOL1,PHLDA1,PRKCA,PSCA,RGS2,SLC6A9,STC1,TNF,TNFRSF11A,VCAM1
MRAS	0.386	enzyme		-1.342	1.73e-08	CCND1,DUSP4,DUSP6,IRS1,SPRED2,SPRY2,VIM
CTNNB1	0.233	transcription regulator		-1.521	1.92e-08	ABCA3,ABCC1,ADRA2C,ALDH1A1,BHLHE40,BMP7,CCL22,CCN2,CCND1,CEMIP2,CIDEC,COL4A5,COL4A6,CTHRC1,CTSZ,CXCL10,CYFIP2,CYP24A1,DLL4,DTX1,EDA,ETV4,FCAMR,FGF18,FGF9,FOXQ1,GADD45B,GALC,GAST,GCH1,GLI3,GPA33,GPNMB,GSC,ID1,ID2,ID3,IFNG,IRS1,KRT7,L1CAM,LAMB1,LIPA,MME,MMP15,MMP16,MYCN,NOTUM,NPTX1,NR4A1,OAT,PCK1,PHLDA2,PLAU,PPP1R13B,PRX,RAI14,RNF43,S100A4,SCD,SOX4,TIMP1,TNC,TNF,TNFAIP3,TNFRSF18,TSPAN8,VCAM1,VIM,WN…
Tgf beta		group		0.774	2.08e-08	ALDH1A1,ARNT2,BHLHE40,CCN2,CCND1,CHST11,COL6A2,COQ8A,CXCL10,EGR2,EMID1,FOXP3,FSTL1,GADD45B,HORMAD2,ID1,ID2,ID3,IFNG,IGFBP3,ITGA2,LOX,MET,MMP15,MYCN,NOS3,NOX4,NPAS1,NPAS2,NR4A1,NR4A2,PC,PLAT,PLAU,PPARGC1A,SOX4,THBS1,TIMP1,TMEM252,TNF,TNFRSF11A,VCAM1,VIM
RXRB	0.01	ligand-dependent nuclear receptor		0.839	2.43e-08	ABCA4,ACSL1,ALDH1A1,CCL20,CCL22,CD109,CIDEC,CRYAB,CXCL10,CYP24A1,EHD3,FLRT3,FSTL1,IFNG,MUC13,PHLDA2,PLCL1,PPARGC1A,S100A4,S100A6,SATB1,THRSP,TNF,VLDLR
SP1	-0.314	transcription regulator		-0.341	2.54e-08	ACSL1,ADAMTS1,APOA1,ATF3,BMP7,CAV1,CCL20,CCL22,CCN2,CCND1,CD55,CRYAB,CTH,CXCL10,CYP26A1,DHCR24,DNMT3A,EDA,FOXP3,FTMT,GRIA2,HSD11B2,IFNG,IGFBP1,IGFBP3,ITGA2,ITPR1,LIPA,MET,MST1R,MYBL2,MYCN,NOS3,NOX4,NPTXR,NTF4,PCK1,PLAU,PRKCA,PRKG1,SCTR,SLC2A1,SMPD1,THRB,TIMP1,TNC,TNF,TNFAIP3,UGDH,VIM
HIF1A	-0.783	transcription regulator		0.896	2.79e-08	ADAMTS1,APLN,BHLHE40,CAV1,CCL22,CCN2,CCND1,CXCL10,DLL4,DNAJC5B,DTX1,E2F3,EGLN3,FHL1,FHL2,FTMT,GADD45B,GATA6,ID1,ID2,IFNG,IGFBP3,IL12B,ITPR1,L1CAM,LOX,MET,MST1R,NOS3,NOX4,NR4A1,NR4A3,PRKCA,PTGIS,RAB20,RET,SCD,SLC16A4,SLC2A1,SPHK1,SRD5A1,THBS1,TIMP1,TMPRSS6,TNF,TNFAIP2,VCAM1,VIM
SMARCA4	-0.106	transcription regulator	Inhibited	-2.116	2.94e-08	ABLIM3,ACE2,ADGRG1,AGR2,APOA1,ATP2B4,CCN2,CCND1,CD163L1,CD19,CORO6,CYP26A1,DLL1,DUSP4,DUSP6,ECM2,EVA1A,FAM167A,FBLIM1,FGF9,FHL2,FOSL2,GADD45B,GJB5,GPR68,GSG1,HS3ST1,ID3,IFNG,IGFBP3,IGFBP7,ITPR1,LOX,LRAT,MELTF,MGP,MYMK,MYRF,NOS3,NR2F2,NRIP3,PHLDA2,PLAT,PXDNL,RGS2,S100A6,SLC2A1,SPHK1,SPRY2,TMEM154,TSPAN8,UBD,VIM
EPAS1	0.002	transcription regulator		0.297	2.99e-08	ABCG2,ACP5,APLN,BHLHE40,CAV1,CCN2,CCND1,DTX1,EGLN3,FHL1,GADD45B,IFNG,IGFBP3,ITPR1,L1CAM,LOX,NFIL3,NOS3,PRKCA,PTPRZ1,RAB27B,RET,RGS4,SLC16A4,SLC2A1,SPHK1,TMPRSS6,TNFAIP3,VCAM1
tamoxifen		chemical drug		0.091	3.64e-08	ABCA3,ABCG2,ACOX2,AGR2,AQP1,CA2,CAV1,CCND1,CENPK,DEPP1,ETV4,ETV5,FHL2,FNDC4,IGFBP3,IRS1,KRT7,MET,NOS3,PHGDH,PRSS23,RERG,RET,S100A6,S100G,SCD,SCTR,SDS,SERPINA6,SLC1A1,SLC2A1,SLC34A2,SSTR2,TNF,VIM
STAT5A	-0.04	transcription regulator	Inhibited	-2.182	4.48e-08	AGR2,C15orf48,CCND1,CDH17,DUSP5,EGLN3,FOSB,FOSL2,FOXQ1,GALC,GCNT3,HSD3B2,ID1,ID2,IFNG,LAMB3,LY6G6D,MUC13,MUC20,NR4A2,PIP,PRSS23,RAB27B,SH3GL2,SLC2A1,SLC34A2,TNF,TNFRSF11A,TNFRSF18,TNFRSF6B,TSPAN8
ESR1	-0.577	ligand-dependent nuclear receptor		-0.284	5.13e-08	ABCA3,ABCA4,ABCC3,ABCG2,ACSL1,ANO2,APOA1,AQP1,ARHGEF9,ATF3,CA2,CAV1,CCL20,CCND1,CD55,CDC42EP3,CEMIP2,CENPK,CENPU,CTH,CTNS,CYFIP2,CYP26B1,DHCR24,DLL1,DSC2,DST,DUSP4,DUSP5,EGF,FAP,FHL1,FOSB,FOSL2,FOXP3,GADD45B,GJB3,GJB5,GM2A,GRIA2,HDAC11,HSD3B2,ICA1,ID1,IFNG,IGFBP3,IRS1,KRAS,KRT7,LAMB1,LTBP1,LYPD1,MAPK12,MARCKS,MET,MME,MST1R,MUC20,NOS3,OTUB2,PBK,PCSK1,PDGFD,PDLIM3,PLAU,PLCB1,PLCE1,PPARGC1A,PPP1R3C,…
SP2509		chemical reagent		1.232	5.23e-08	ADAMTS1,CCND1,CDCA7,CRTAC1,CXCL10,CYP26A1,DNMT3A,DPYSL4,E2F3,FLRT3,GATA6,GLI3,ID1,IL1RAP,L1CAM,LOX,LTBP1,MAPK12,MET,MSI1,NPNT,NR4A2,PLCB1,RET,ROBO1,SATB1,SETD7,SLC38A1,SLC43A1,SPTAN1,TNC,TUBB3
FSH		complex		0.319	5.57e-08	ACP5,ADAMTS1,ADGRG1,APLN,CCN2,CCND1,CD55,CYFIP2,DAPK1,FOSB,FOSL2,GATA6,GPRC5A,HSD11B1,HSD3B2,ID1,IGFBP3,ITPR1,LOX,MYRF,NOS3,NR4A1,PCK1,PDLIM3,PGRMC1,PLAT,PLCL1,PTPN21,RGS16,RGS4,RGS5,SLC2A1,SRD5A1,SSTR2,THBS1,TIMP1,TNFAIP3,VGF
HRAS	0.743	enzyme	Inhibited	-2.172	5.71e-08	ADRA2C,BMP7,BOK,CACNG4,CAV1,CCL20,CCN2,CCND1,CFB,CHST11,COL6A2,CTSZ,CXCL10,CYP24A1,DLL1,DLX1,DUSP4,DUSP6,ETV4,ETV5,FAM167A,FHL1,FOSB,FOSL2,FSTL1,GJB3,ID2,IGFBP3,IQGAP2,KRAS,MAPK12,MET,MUC13,MYCN,NID1,PCK1,PLAU,PPIC,PRKCA,PRSS23,PWWP3B,S100A4,SCD,SHROOM3,SOX4,SPRED2,SPRY2,ST18,TENM3,THBS1,TIMP1,TMSB10/TMSB4X,TNF,VIM
sphingosine-1-phosphate		chemical - endogenous mammalian		-0.881	5.79e-08	ACKR4,CCN2,CCND1,CRACDL,CXCL10,EPHB1,FAM167A,GATA6,HSD11B1,ID2,IFNG,NOS3,PLA2G2A,PLA2G2D,RASGEF1A,SPHK1,THBS1,TIMP1,TNF,VCAM1,VIM
NGF	-0.261	growth factor		-1.449	5.87e-08	ACHE,ATF3,CAV1,CCND1,CRYAB,DUSP4,DUSP6,EGLN3,EGR2,ERRFI1,ETV4,ETV5,FOSL2,FRRS1,GCH1,GRIA2,ID1,ID3,ITGA2,MYCN,NR4A1,PLG,PLK3,RET,RGS4,SMIM3,TNF,VGF,WNT5A
CEBPA	-0.519	transcription regulator		-0.857	6.15e-08	ABCA3,ACSL1,APLN,ASPRV1,CA2,CCL20,CCND1,CD19,EGR2,EPHA7,FHL1,GATA6,GCH1,HSD11B1,ID1,ID2,IGFBP3,IL12B,IRS1,KRT7,MYBL2,MYCN,NFATC2,NFIL3,NR4A2,NTF4,OVOL1,PCK1,PPARGC1A,PPP1R3C,PTGFR,RGS2,S100G,SCD,SCGB1A1,THBS1,THRB,TNFRSF11A,TUBB2A,VIM,VLDLR
valproic acid		chemical drug		0.856	6.61e-08	AMPD3,APOA1,ATF3,ATP2B4,CCND1,CDCA7,CITED4,CRLF1,CYP24A1,CYP2R1,FAM107A,GADD45B,GPX7,HSD3B2,HSD3B7,ID2,IFNG,LRAT,LRP8,MME,MS4A1,MYCN,NOS3,P3H2,PLAT,PPP2R2A,PRSS23,RERG,S100A4,SCD,SLC1A1,SMIM3,SSTR2,STARD9,TENM3,THBS1,THRB,THRSP,TNF,TNS1,TUBB3,WNT5A
IL17A	-1.645	cytokine		-0.69	7.38e-08	C15orf48,CCL20,CCL22,CCN2,CCND1,CFB,CXCL10,DLX1,EGR2,FGF7,HSD11B1,HSPB8,IFNG,IL12B,IL19,ITPR1,LOX,MME,NOS3,NR4A2,PLAT,PLAU,PTGFR,RGS16,SLC12A3,SLC2A1,TIMP1,TNC,TNF,TNFAIP3,TNFRSF11A,VCAM1,VIM
DSCAML1	-0.221	other	Activated	2	7.53e-08	ETV5,FRK,GABRD,ID3,NGEF,PLCB1,PLD1,PLXNA4,SLC29A4,SOX21,TUBB2A,TUBB3,TUBB4A,VGF,VLDLR,WNT7B
L-triiodothyronine		chemical - endogenous mammalian		-0.31	8.82e-08	ACHE,ACSL1,AHSG,ALDH1A1,APOA1,CCN2,CCND1,CDCA4,CTH,CYP26B1,DAAM2,DHCR24,DNMT3A,DUSP5,EGF,EGR2,FNDC5,HLF,HSD11B1,ID1,ID2,ID3,IGFBP1,IGFBP3,ITPR1,MYOM3,NID1,NOS3,NR4A1,NRGN,OAT,PCK1,PDLIM3,PLA2G2A,PPARGC1A,PTGIS,RET,RGS16,RGS2,SCD,SLC2A1,THRB,THRSP,TMEM132C,TNF,VGF
selumetinib		chemical drug		-0.851	1.06e-07	ABCC1,CCND1,EPHA7,FOSB,FOSL2,FRK,GPNMB,ITGA2,LAMB3,MET,PKDCC,PPARGC1A,RET,SLC2A1
Salmonella enterica serotype abortus equi lipopolysaccharide		chemical toxicant		-1.502	1.06e-07	CCL20,CENPU,CFB,EBI3,FJX1,GADD45B,GPRC5A,ID2,IL12B,LRRC8C,NR4A2,PHLDA1,PHLDA2,PLAU,PLD1,RHOU,SFMBT2,SYNJ2,THBS1,TNF,WNT5A,ZBTB10
THZ1		chemical drug		-1.147	1.08e-07	ADAMTSL2,ATF3,C15orf48,CCN2,COMP,CTHRC1,DKK3,FBLN5,FHL1,FSTL1,LOX,MGP,PDGFRL,PDZD2,PRSS23,PTGIS,THBS1,TIMP1,TUBB3
IL6	-1.049	cytokine		0.158	1.12e-07	ABCC1,ABCC3,ABCG2,ADAMTS1,ALDH1A1,APOA1,ATF3,CCL20,CCL24,CCN2,CCND1,CD163L1,COMP,CRLF1,CRYAB,CXCL10,DUSP6,EGLN3,EGR2,ERRFI1,ETV4,FCGRT,FOXP3,FRRS1,GADD45B,GCH1,ID1,ID2,IFNG,IGFBP1,IGFBP3,IL12B,IRS1,ITPR1,MET,MYBL2,MYCN,NOS3,PCSK1,PLA2G2A,PLA2G2D,PLAT,PLAU,PLG,PROK2,PTGFR,RET,SMIM3,SOX4,STAP2,THBS1,THRSP,TIMP1,TNC,TNF,TNFRSF11A,VCAM1,VIM,VLDLR,WNT5A
STAT3	-0.54	transcription regulator		-0.041	1.16e-07	AHSG,ALDH1A1,ALOX15,AMPD3,APLN,CCL20,CCN2,CCND1,CFB,CXCL10,CYP26A1,DLL1,DNMT3A,DUSP5,EGR2,FLRT3,FOXA3,FOXP3,HERC6,ID1,ID2,ID3,IFNG,IGFBP1,IL12B,ITGB6,LAMB3,LOX,NFATC2,NFIL3,NOS3,NOX4,NR4A1,NR4A2,PCK1,PCSK1,PHLDA1,PHLDA2,PLA2G2A,PLAGL1,PLAU,PPARGC1A,PROK2,RET,SALL4,SFMBT2,SIPA1L2,SLC2A1,SOX4,STC1,THBS1,TIMP1,TNF,TNS1,UBD,VIM,WFDC2,WNT5A
TSC2	0.207	other		-1.677	1.18e-07	ATF3,C16orf74,CCND1,CRYAB,CXCL10,EGR2,FAM107A,GALC,GPNMB,IFNG,IRS1,MGP,PLAU,PLP2,PRKCA,PVALB,RTN4RL1,S100A6,SCD,SLC2A1,SPRED2,THRSP
INS		other		-0.425	1.31e-07	APOA1,CCN2,CCND1,CIDEC,EGR2,ERRFI1,FOSB,FOSL2,IGFBP1,IGFBP3,IRS1,NOS3,NOX4,NR4A1,PCK1,PPARGC1A,RDH10,SCD,SLC2A1,SMPD1,TNF,VLDLR
PDLIM2	0.174	other		0.081	1.41e-07	CCL20,CCND1,FHDC1,FSTL1,IFNG,IGFBP3,KYNU,MME,OBSL1,PHLDA1,PRUNE2,RASGEF1A,SH3GL2,SLC10A4,SMOC1,TNS1
cisplatin		chemical drug		0.154	1.43e-07	ABCC3,ABL1,ADAMTS1,ALDH1A1,AQP1,ATF3,CAPN6,CAV1,CCL28,CCN2,CCND1,CXCL10,CYP26A1,DNMT3A,DPYSL4,DUSP6,EGF,FBLIM1,FLRT3,FXYD5,GPNMB,GRIA2,HAP1,ID2,IFNG,IGFBP1,IGFBP3,L1CAM,LAMB1,LAMB3,LIPA,MARCKS,MEGF10,MET,MGP,MUC20,MYCN,NOX4,NREP,OAT,PDE3B,PHGDH,PLAT,PLK3,PPARGC1A,PRKCA,RAB27B,SLC2A1,SLC34A2,SMPD1,THBS1,TIMP1,TM7SF3,TMSB10/TMSB4X,TNC,TNF,TNFAIP3,TSPAN2,TSPAN8,VCAM1,VIM
KLF11	0.316	transcription regulator		0.954	1.57e-07	ADAMTS1,BMP7,CAV1,CCN2,EGF,IFNG,IL12B,ITGA2,ITGB6,LOX,LTBP1,PCK1,PLAT,PLAU,PLG,PPARGC1A,THBS1,TIMP1,TNF
diethylstilbestrol		chemical drug		-1.276	1.6e-07	ABCG2,ATP12A,CCN2,CCND1,CD55,CFB,COMP,DNMT3A,DUSP6,EGF,GATA6,IGFBP3,IRS1,ITIH4,MAN2A1,MGP,MOXD1,NR4A3,PRKCA,RGS4,RGS5,S100A6,S100G,SCARA5,SLC6A14,STEAP3,TDRD1,TSHZ3,VIT,WFDC2,WNT5A
pituitary adenylate cyclase-activating polypeptide		biologic drug			1.72e-07	CCND1,CRYAB,DUSP6,EGLN3,ERRFI1,ETV4,FRRS1,GCH1,MYCN,RET,SMIM3
Immunoglobulin		complex		-1.537	1.75e-07	ACSL1,APLN,ATP12A,BMP7,BOK,CAPN8,CCL20,CCL22,CCN2,CCND1,COL6A2,CTH,CTHRC1,CTSZ,CXCL10,DTX1,DUSP4,DUSP6,EBI3,EGR2,ENPP3,EPOP,ETV5,FAM107A,FAP,FOSB,FOXP3,GPNMB,HSD11B2,IFNG,IL12B,LIPA,LOX,LPGAT1,MFSD2A,MMP15,MOGAT2,MOXD1,NFIL3,NFKBID,NOS3,NR4A1,OSBPL3,PC,PCK1,PDE3B,PLAU,PLK3,PPA1,PPARGC1A,PTPRG,RGS16,RGS2,SATB1,SCD,SERPINA6,SLC2A1,SLC30A2,SLC6A9,SPHK1,TIMP1,TNF,TNFAIP2,TNFRSF11A,TNFRSF18,TNMD,UBD,V…
aldosterone		chemical - endogenous mammalian		-0.227	1.9e-07	ADAMTS1,APLN,CCN2,CYP24A1,EMB,FKBP1B,FXYD4,IFNG,IRS1,KRAS,LOX,NFATC2,PHLDA1,PPARGC1A,PSCA,PTH2R,RGS2,SLC12A3,SLC26A4,TIMP1,TNF,VCAM1,VIM
FOXO1	0.911	transcription regulator		-0.263	2.02e-07	APLN,BRIP1,CA2,CAV1,CCL20,CCN2,CCND1,CDC42EP3,COMP,CTSE,CXCL10,DAPK1,DEPP1,EFHD1,EGR2,FGF18,FOSB,FOXP3,GADD45B,HDAC8,IFNG,IGFBP1,IGFBP7,IRS1,ITGB6,LRAT,MYCN,NOS3,OVOL1,PBK,PCK1,PLA2G2D,PPARGC1A,SCD,SLC25A25,SOX4,SPRY2,THBS1,TNF,TNFRSF11A,VCAM1
FOXO3	0.053	transcription regulator		1.638	2.07e-07	APLN,CAV1,CCN2,CCND1,CDC42EP3,COMP,CXCL10,DEPP1,DOK5,EGR2,FOSB,FOXP3,GABRR2,GADD45B,HDAC8,ID1,IFNG,IGFBP1,IGFBP7,IRS1,LRAT,MET,NOS3,NPNT,OVOL1,PBK,PDE3B,PLA2G2D,PLAU,PPARGC1A,SATB1,TNF,VCAM1,VIM
hydrocortisone		chemical - endogenous mammalian		0.398	2.45e-07	ACHE,ALOX15,CCN2,CCND1,ERRFI1,FGF7,FGF9,GADD45B,GPR153,HSD11B1,IGFBP1,IGFBP3,IGFBP7,ITGA2,LOX,PLAT,PLG,TNF,TNFAIP2,TNFAIP3,VIM
TCF7L2	-0.195	transcription regulator		-1.157	2.52e-07	ACSL1,ADGRG1,APLP1,ARHGEF26,CAMK2N1,CCN2,CCND1,CDH17,CEMIP2,CTNNAL1,DDC,DHCR24,DHRS7,EPHB1,FA2H,FRMD4A,GAST,ID1,ID2,ID3,IL1RAP,IRS1,MET,MFAP3L,MYRF,NKAIN1,NR2F2,PCK1,PLAT,PLAU,PPARGC1A,PPP1R16B,SLC27A2,SRD5A1,ST18,TNS1,TSPAN2,VIM
IL2	0.558	cytokine		-0.588	2.64e-07	ABCC1,ARNT2,BHLHE40,CAMK2N1,CAPN5,CCL22,CCND1,CSRNP1,CXCL10,DAPK1,DHCR24,DTX1,DUSP4,DUSP5,DUSP6,FGF7,FGF9,FOSB,FOSL2,FOXP3,GADD45B,GCNT1,IFNG,IL12B,ITGA2,L1CAM,MFSD2A,MME,NPTX2,NR4A3,NRGN,OSBPL3,PDE3B,PHGDH,PHLDA1,PHLDA2,PLA2G2D,PLAGL1,PLCB1,PROK2,RGCC,RGS16,RGS2,S100A4,S100A6,SATB1,SPRED2,TIMP1,TNF,TNFAIP3,TNFRSF11A,TNFRSF18,VCAM1,VIM,VLDLR,ZBED2
10E,12Z-octadecadienoic acid		chemical - endogenous mammalian		0.912	2.72e-07	APLN,ARHGEF15,ATF3,B3GNT7,BOK,CACNG4,CAV1,EGR2,GDF5,HROB,HSD11B1,IGFBP3,NPTX1,NR4A1,NR4A2,NR4A3,PBK,SCD,SLITRK4,ST18,TNF
PTH		other		1.802	2.94e-07	ADAMTS1,ALOX15,BHLHE40,CA2,CCN2,CCND1,CYP24A1,EGR2,FOSB,FOSL2,IGFBP3,MGP,MME,NFIL3,NR4A1,NR4A2,PLAU,RGS2,S100G,STC1,TNS1,WNT7B
actinomycin D		biologic drug		1.239	3.19e-07	APOA1,ARHGEF26,AVPR1A,CAV1,CCN2,CCND1,CD55,CYP24A1,DUSP4,EGLN3,ERRFI1,FOSL2,GCH1,ID2,IFNG,IRS1,PLA2G2A,PLAU,PTGIS,RGS2,RGS4,SLC2A1,SPHK1,THRB,TNF,TNFAIP2
tazemetostat		chemical drug		1.372	3.23e-07	ADAMTS1,CCND1,CDCA7,CRTAC1,CYP26A1,DNMT3A,DPYSL4,E2F3,FLRT3,GATA6,GLI3,ID1,IL1RAP,L1CAM,LOX,LTBP1,MAPK12,MET,MSI1,NPNT,NR4A2,PLCB1,RET,ROBO1,SATB1,SETD7,SLC38A1,SLC43A1,SPTAN1,TNC,TUBB3
GNAQ	-0.214	enzyme		-1.675	3.34e-07	ADAMTS1,ATF3,AVPR1A,C15orf48,CCN2,CCND1,CSPG4,DUSP5,HSPB8,IFNG,MMP16,NFIL3,NR4A1,NR4A2,NR4A3,PHLDA1,PLAT,PLCB1,SPHK1,VCAM1
trans-hydroxytamoxifen		chemical drug		0.655	3.57e-07	ARNT2,CAV1,COL4A5,DUSP4,FAP,FGF9,GPRC5A,ITGA2,KRT7,KYNU,L1CAM,LAMB1,LOX,MPPED2,NR2F2,PLAU,PPP1R3C,PRSS23,PVALB,SMPD1,SRD5A1,STC1
25-hydroxycholesterol		chemical reagent		1.697	3.66e-07	ACSL1,ATF3,CCN2,CCND1,CHAC1,FOSB,FOSL2,IFNG,NR4A1,NR4A2,NR4A3,SCD,TNF,VLDLR
PDX1		transcription regulator	Activated	2.387	3.68e-07	ACE2,ATF3,CAMK2N1,CCND1,DUSP5,DUSP6,EPHB1,GCH1,HAP1,ID1,ID2,ID3,IGFBP3,NPTX2,PC,PCSK1,PHGDH,PRSS23,S100G,SLC2A1,ST18,TSPAN8,WFS1
WNT3A		cytokine		-1.928	3.73e-07	CCL22,CCN2,CCND1,CEMIP2,CTH,CXCL10,CYP24A1,EGR2,ETV5,FGF18,FHL2,FOXQ1,GPA33,GPNMB,ID1,IL12B,IRS1,NOTUM,PLD1,RFLNB,RHOU,RUNX1T1,SLC27A2,SOX4,SSTR2,THBS1,TNC,TNF,TUBB3,VCAM1,VIM,WNT5A,WNT7B
Z-LLL-CHO		chemical - protease inhibitor		0.903	4.16e-07	ABCG2,ABL1,AGR2,ATF3,CCN2,CCND1,CFB,CRYAB,CXCL10,ETV5,FANCC,GCH1,GNAI1,IFNG,IL12B,IRS1,MET,MST1R,MYCN,NOX4,PLK3,PTGFR,PTPN5,RARG,RGS4,SALL4,SLC12A3,SLC1A1,THBS1,TIMP1,TNF,TUBB4A,VCAM1,WWTR1
ERG	0.181	transcription regulator		-0.602	4.75e-07	ADGRG1,AGR2,BAIAP2L2,FHL1,FOSB,GFRA3,GOLIM4,LAMB1,MET,MYCN,MYO10,MYO1D,MYO5A,NFIL3,NFKBID,NOS3,NPAS1,NR4A2,PLAT,PLAU,PREX2,RAPGEF5,RASIP1,SLC24A1,SOX4,ST6GALNAC1,THBS1,VIM
aflatoxin B1		chemical - endogenous non-mammalian		-0.611	5.34e-07	ABCC1,ABCC3,ALDH1A1,BOK,CA2,CD320,CRYAB,EGF,EGLN3,FANCD2,GNAI1,GRIA2,ID1,IGFBP7,MET,MGAT3,MME,MYBL2,PBK,PHGDH,PLG,PPIC,RGS2,RGS5,S100G,TSPAN8,UBE2T,UGDH,VLDLR
RELA	-0.132	transcription regulator	Inhibited	-2.161	5.38e-07	ABCG2,BHLHE40,CAV1,CCL20,CCL22,CCN2,CCND1,CEMIP2,CFB,CRYAB,CXCL10,FCGRT,FOSB,FOXP3,GAST,GCH1,HSD11B2,ICA1,ID1,IFNG,IL12B,MST1R,NFATC2,NFKBID,NR4A1,NR4A2,NR4A3,PCK1,PLAU,PLD1,PLK3,S100A6,TMSB10/TMSB4X,TNF,TNFAIP2,TNFAIP3,TUBB3,UBD,VCAM1,VIM
F2R	0.143	G-protein coupled receptor		-0.425	5.92e-07	AKT3,CCN2,CCND1,CD55,IGFBP1,IGFBP7,LAMB1,LAMB3,NR4A1,PLAT,PLAU,S100A4,THBS1,TNFAIP3,VCAM1,VIM
IRAK4	0.127	kinase		-1.945	5.97e-07	ATF3,CCL20,CSRNP1,CXCL10,ERRFI1,FOSB,IFNG,IL12B,NR4A1,PHLDA1,RGS16,SLC25A25,TNF,TNFAIP3
cardiotoxin		chemical - other		0.113	6.02e-07	APLN,CAPN6,CCL24,CCND1,COL6A2,CXCL10,DLL1,EGF,FGF7,FGF9,FNDC5,FSTL1,GM2A,IFNG,IGFBP3,IGFBP7,LTBP1,MMP15,PLAGL1,PLG,SFXN1,THBS1,TIMP1,TNF,TNFRSF18,TSHZ3
Foxp1		transcription regulator		0.647	6.15e-07	E2F3,EGR2,FOXP3,IFNG,MYCN,NGEF,PCK1,PPARGC1A,SCGB1A1,SOX4
prostaglandin E2		chemical - endogenous mammalian		0.533	6.2e-07	ADAMTS1,ALDH1A1,ALOX15,ATF3,CCL20,CCL22,CCN2,CCND1,CD55,CXCL10,DLL1,EGR2,ENPP3,FOSB,FOSL2,FOXP3,GCNT1,HSD3B2,IFNG,IGFBP1,IGFBP7,IL12B,LOX,NFIL3,NR4A1,NR4A2,NTF4,OSBPL3,PLAU,RGS2,SOX4,SPHK1,THBS1,THRSP,TNF,VIM
TP53	-0.388	transcription regulator	Activated	2.589	6.38e-07	ABCC1,ABCG2,ACSL1,ADAMTSL4,AKT3,ALDH1A1,ALOX15,APOA1,ATF3,BHLHE40,BOK,CAMK2N1,CAV1,CCN2,CCND1,CDC42EP3,CENPK,COL6A2,COQ8A,CRYAB,CXCL10,CYFIP2,CYP24A1,CYP26B1,DAPK1,DHCR24,DKK3,DLX1,DNMT3A,DPYSL4,DTX1,DUSP4,DUSP5,DUSP6,EGF,EGR2,FGF7,FHL1,FHL2,FKBP1B,FOXP3,FRMD4A,FSTL1,GADD45B,GATA6,GJB3,GNAI1,HS3ST1,ID1,ID2,ID3,IFNG,IGDCC4,IGFBP3,IGFBP7,IL31RA,IRS1,ITGA2,ITGB6,LOX,LRAT,LTBP1,MAN2A1,MAPK12,MET,MIS1…
Nfat (family)		group		-1.338	6.76e-07	ACP5,ATF3,CCND1,DKK3,EGR2,FGF18,FHL1,FOXP3,IFNG,IL12B,ITPR1,NOX4,PDE3B,TNF,TUBB3,VCAM1
HMGA1	-0.397	transcription regulator		-0.969	6.88e-07	BOK,CAV1,CCND1,CD19,CRYAB,DPYSL4,FOSL2,FSTL1,HS3ST1,ID3,IGFBP1,IGFBP3,IGFBP7,LAMB1,PHLDA2,S100G,SFXN1,SHC3,SLC27A2,SOX4,STEAP3,VIM
carbenoxolone		chemical toxicant		0.302	7.12e-07	CCN2,DEPP1,FGF7,FXYD4,HSD11B2,LOX,NOS3,NOX4,TIMP1
2-bromoethylamine		chemical reagent		-0.913	7.22e-07	ADAMTS1,CAPN6,FBLIM1,FXYD5,GPNMB,IGFBP1,SLC34A2,TIMP1,TMSB10/TMSB4X,TSPAN8,VIM
BMP7	1.907	growth factor		-1.925	7.52e-07	ACSL1,AP2A1,BMP7,BOK,CAMK2N1,DSC2,EGLN3,GCH1,GSC,HSD11B2,ID1,ID2,ID3,IGFBP3,IRS1,MST1R,PLCB1,PPARGC1A,RGS2,S100A4,SCTR,TIMP1,VIM,WNT5A,WNT5B
AHR	-0.277	ligand-dependent nuclear receptor		0.11	7.59e-07	ABCG2,ACP5,AHSG,CAMK2N1,CAPN5,CCL20,CCL22,CCND1,COL6A2,CRYAB,CTNNAL1,CXCL10,DACT2,DCLK3,DUSP6,EGLN3,EGR2,FBLN5,FGF9,FOXP3,HUNK,IFNG,IGFBP1,ITGB6,ITGBL1,ITIH4,LTBP1,MGP,NFATC2,NID1,NPNT,NPTX1,PCK1,PLAT,SCD,SDR9C7,SLC1A1,SLC2A1,THBS1,TNF,TNFRSF18,VIM
phenylbutazone		chemical drug		-0.857	8.58e-07	ADAMTS1,CAPN6,CCND1,FBLIM1,FXYD5,GPNMB,IGFBP1,SLC34A2,TIMP1,TMSB10/TMSB4X,TSPAN8,VIM
NR3C2	-0.306	ligand-dependent nuclear receptor		-1.065	8.62e-07	ABCC9,ADAMTS1,CCN2,CYFIP2,DDC,DUSP4,FKBP1B,NOS3,NOX4,NR4A2,NRIP3,PLAT,RAPGEF4,RGS2,SPHK1,TNF,TUBB3,VCAM1,VLDLR
Ige		complex		-0.935	8.7e-07	ADAMTSL4,CAV1,CCL22,CCL24,CHST11,DUSP4,DUSP6,EBI3,EGR2,ERRFI1,ETV5,FHL2,GADD45B,IFNG,IL12B,KRAS,MARCKSL1,NFKBID,PLK3,PRKCA,PTPRG,RAB7B,RAI14,RGS16,SCD,SPHK1,TNC,TNF,TUBB6,VCAM1,VIM
NFKBIA	-0.524	transcription regulator		-0.287	8.99e-07	AMPD3,APOA1,BOK,CCL20,CCND1,CITED4,CRYAB,CTSZ,CXCL10,DUSP6,FCGRT,FHL2,GADD45B,GCH1,GM2A,ID1,ID3,IFNG,ITGA2,ITPR1,LYNX1,MEX3A,MGP,MMP15,NID1,NOS3,NR4A1,PLAT,PLAU,PTPRZ1,RGS16,RGS4,TIMP1,TNC,TNF,TNFAIP2,TNFAIP3,VCAM1
LDL		complex		-0.658	9.06e-07	ATF3,CCL20,CCN2,CCND1,CXCL10,DLL4,EMB,FOSB,FUT8,GNAI1,ID1,IFNG,IGFBP3,IL12B,ITPR1,LAMB3,MMP16,NOS3,NR4A1,NR4A2,NR4A3,PLAT,PLAU,SLC2A1,SPHK1,TNF,TNFAIP3,VCAM1
U0126		chemical drug		-0.096	9.13e-07	ABCG2,AQP1,ATF3,BHLHE40,CAV1,CCN2,CCND1,CDC42EP3,CXCL10,CYP24A1,DUSP4,DUSP5,DUSP6,EGF,ERRFI1,ETV5,FAM53B,FOSB,GADD45B,GRIA2,IFNG,IGFBP1,IL12B,IL1RAP,LAMB1,LAMB3,MET,NR4A1,NR4A2,NR4A3,NREP,PHLDA1,PLAGL1,PLAU,PLD1,SLC2A1,ST6GALNAC1,STC1,THBS1,TNF,UPK2,VCAM1,VIM,WWTR1,ZAR1L
histone deacetylase		complex		-1.195	1.02e-06	CCND1,CYP24A1,ID2,PLAT,PLAU,PPARGC1A,PTGIS,SSTR2,THBS1,TNF
S-nitroso-N-acetyl-DL-penicillamine		chemical reagent		1.092	1.03e-06	ETV4,GRIA2,IFNG,IL12B,MARCKSL1,MST1R,NOS3,PPARGC1A,PRKG1,SLC2A1,TIMP1,TNF
BCL3		transcription regulator		-0.725	1.04e-06	CCL20,CCND1,CXCL10,DUSP5,EGR2,ID1,ID2,IFNG,IL19,NR4A1,STAP2,TNF,VLDLR
SB203580		chemical drug		0.782	1.05e-06	AQP1,ATF3,CCL20,CCN2,CCND1,CD109,CD55,CHRDL2,CRYAB,CXCL10,CYP26B1,EBI3,EGF,EMP2,EXOC3L4,FOSB,FOXQ1,HSD11B2,IFNG,IGFBP3,IL12B,MAPK12,NOS3,NOX4,NR4A1,NR4A3,PCK1,PLAT,PLAU,PPARGC1A,PTPRG,RND1,SLC2A1,SMYD1,THBS1,TIMP1,TNF,UBD,VCAM1,VIM
estrogen receptor		group		0.128	1.19e-06	ABCG2,AKT3,BMP7,CAV1,CCN2,CCND1,COL4A5,COL4A6,COL6A2,DSC2,GJB3,IRS1,KRT7,MAPK12,MGP,MMP15,PCDH19,PDGFD,PLAU,RGS2,S100G,TIMP1,TNC,VIM,WNT5A,WNT5B
KDM1A	-0.164	enzyme		-0.034	1.19e-06	ADCY5,ATF3,BRIP1,CENPK,CENPU,CHN1,CTSZ,CXCL10,DOK6,FRRS1,GPNMB,HSD11B1,HSPB8,ID2,IQGAP2,MYBL2,NOS3,OTOF,RARG,RCOR2,RHOU,S100A6,SCD,SHROOM3,ST18,ST6GALNAC1,STEAP3,TENM1,THBS1,TNF,VCAM1,VIM,WWTR1
Calcineurin protein(s)		complex		1.352	1.22e-06	EGR2,FGF18,ITPR1,MYO1A,NFATC2,NFIL3,NR4A1,NR4A2,NR4A3,PPARGC1A,PVALB,RGS2,TNF
cyclic AMP		chemical - endogenous mammalian		1.498	1.25e-06	ACHE,CA2,CCN2,CCND1,CRYAB,DHCR24,EGR2,FOSL2,GATA6,GCH1,IFNG,IGFBP1,IGFBP3,MME,NR4A1,NR4A2,NTF4,OAT,PCK1,PPARGC1A,RAPGEF3,SLC2A1,THRSP,TIMP1,TNF,VGF,VLDLR
BBP-398		chemical drug		1.633	1.33e-06	CCND1,DUSP4,DUSP6,ETV5,PHLDA1,SPRY2
CIC	-0.325	transcription regulator		1.671	1.33e-06	CCND1,DUSP4,ETV4,ETV5,ITGA2,SPRED2
NRG1	-0.475	growth factor		-1.247	1.34e-06	ACHE,CAV1,CCN2,CCND1,DUSP4,DUSP6,EGR2,EMP2,ERRFI1,ETV5,FOSB,FSTL1,GDF5,ID1,L1CAM,MARCKS,NR4A1,NR4A3,PHGDH,PLAU,PLG,SLC1A1,SLC2A1,SOX4,THBS1,TNS1,VIM
NCR2	0.145	transmembrane receptor		0.755	1.35e-06	CCL20,IFNG,NR4A1,NR4A2,NR4A3,THBS1,TNF
chelidonine		chemical - endogenous non-mammalian		1	1.44e-06	DUSP4,ETV4,PHLDA1,SPRY2
HTT	0.289	transcription regulator		-0.87	1.46e-06	ACTN2,ADCY5,APOA1,AQP1,ATF3,ATL2,BHLHE40,CAVIN3,CCN2,CCND1,CDHR5,CORO2B,CRYAB,CYFIP2,DKK3,DLL1,DUSP5,DUSP6,EGR2,FHL1,GABRD,GSC,HAP1,HUNK,ITPR1,LOX,MGP,NFIL3,NGEF,NPTX1,NR4A1,NR4A2,NREP,PC,PLCB1,PPARGC1A,PPP1R16B,PPP2R2A,PROK2,PTPN5,PVALB,RGS16,RGS4,SATB1,SLC2A1,SPTAN1,TAGLN3,THRB,THRSP,VCAM1,VGF
methylprednisolone		chemical drug	Activated	2.352	1.56e-06	ABCC9,ACSL1,ALDH1A1,CCN2,CCND1,CD19,DSC2,DUSP6,EDA,FBLN5,FGF7,FSTL1,GCH1,GJB3,HSD3B7,ID1,ID3,IGFBP1,ITGA2,ITPR1,KMO,KRAS,LIPA,LOX,MGP,NGEF,PC,PDE3B,PEX11A,PHLDA2,PLAT,PLAU,PLLP,PTER,RAPGEF4,RGCC,RGS2,SDS,SERPINA6,SLC4A11,THRB,TMSB10/TMSB4X,TNF,TNFAIP3,TRIM29,VCAM1,VIM
SPDEF	-0.943	transcription regulator		-0.607	1.68e-06	AGR2,CCN2,COL4A5,COL4A6,COL6A2,DKK3,PLAU,PRKCA,SCGB1A1,SERPINE3,TNC,VIM,WNT5A
GLIS2	-0.846	transcription regulator		1.664	1.69e-06	CCL22,CCL28,CCN2,CCND1,CXCL10,IFNG,IL12B,MGP,VIM
MST1	-0.421	growth factor		1.542	1.83e-06	CCN2,CCND1,FOXP3,IL12B,MST1R,PCK1,SOX4,TNF
GNA15	-0.159	enzyme			1.85e-06	AVPR1A,CCL20,CRYAB,CTH,FBLN5,FGF7,FHL1,FHL2,FXYD5,HSD3B7,NOX4,PLAT,RAPGEF4,RGS2,TIMP1,UGDH
STAT5B		transcription regulator		-1.065	1.87e-06	ABCG2,ADGRG1,ANKRD13B,CA2,CCND1,CORIN,CYP26B1,DAPK1,DDC,FOSL2,FOXP3,GADD45B,GPX7,HSD3B2,IFNG,MOXD1,MYCN,NIPAL1,NOX4,NR4A2,PDZRN3,PIP,PPP1R3C,S100G,SCARA5,SCD,SLC34A2,SUSD4,THRSP,TNF,TNFRSF11A,ZFTA
CHUK	-0.008	kinase		-1.144	1.88e-06	AMPD3,ATF3,CCL22,CCND1,CRLF1,CTSZ,CXCL10,DUSP6,EGF,GADD45B,GCH1,GM2A,IFNG,IL12B,MGP,NID1,OVOL1,PLAU,RGS16,TNF,TNFAIP2,TNFAIP3,VCAM1
SNCA	-1.488	enzyme		-0.086	1.88e-06	ABLIM3,ALDH1A1,BHLHE40,C15orf39,CDC42EP3,CHAC1,CTHRC1,DDC,DIPK1C,EGF,FAM107A,FGFRL1,GNG4,IFNG,NECAB1,NPTX1,NPTX2,NPTXR,NR4A2,NWD2,PDZRN3,PLK3,PYGB,RASSF8,RET,S100A6,SLC10A4,SLITRK4,SMOC1,SYN3,SYNJ2,TENM1,TMEM255A,TNF,TUBB3
MYC	-1.241	transcription regulator		0.07	2.03e-06	ABCA3,ABCC1,ABCC3,ABL1,ADAMTS1,ALOX15,AOPEP,AQP1,ASPRV1,CAMK2N1,CAV1,CCND1,CD19,CD55,CDC42EP3,CDCA7,CIDEC,CNTRL,CRYAB,CSPG4,CTNNAL1,CXCL10,CYFIP2,CYP26A1,DUSP4,DUSP5,DUSP6,E2F3,EBI3,EGR2,FAP,FBLN5,FCGRT,FOXP3,FSTL1,FUT8,GADD45B,GATA6,GM2A,HSD11B2,ID1,ID2,ID3,IL12B,IL1RAP,IQGAP2,IRS1,ITGBL1,ITPR1,KRAS,KRT7,LAMB3,LOX,MAN2A1,MGP,MYCN,MYO10,NTF4,OAT,OVOL1,PCK1,PLAU,PRKCA,RARG,S100A6,SCD,SFXN1,SLC2A1,…
vancomycin		biologic drug		0.223	2.2e-06	ABCC3,ADAMTS1,BMP7,CAPN6,CCND1,FBLIM1,FXYD5,GPNMB,IFNG,IGFBP1,NOX4,NPNT,PTPRZ1,RTN4RL1,SCD,SLC34A2,SOX4,TIMP1,TMSB10/TMSB4X,TNF,TNFRSF11A,TSPAN8,VIM
dinoprost		chemical - endogenous mammalian		1.666	2.29e-06	CCND1,FOSL2,HSD11B2,ID1,ID2,ID3,LIPA,NFIL3,NR4A1,NR4A2,PTGFR,THBS1,THRSP
TGM2	0.388	enzyme		0.299	2.38e-06	AFF2,ATP1B3,CA2,CCL22,CCL24,CCND1,CDCA7,CSRNP1,CXCL10,CYP2R1,DAAM2,GM2A,HIP1,ID1,IFNG,MGP,PHLDA1,PPP1R16B,RFLNB,SLC27A2,SMPD1,THBS1,TNF,TNFAIP2
NKX2-1	-1.361	transcription regulator		0.059	2.4e-06	AGR2,AQP1,EMP2,EPHB1,FAM3D,FOXQ1,GJB3,GLCCI1,PC,PLA2G1B,RET,S100G,SATB1,SCD,SCGB1A1,SLC34A2,SLC6A14,THBS1,TNC,WNT5B,WNT7B
INSR	-0.934	kinase		-1.079	2.43e-06	ACSL1,AGR2,ALDH1A1,APOA1,AQP1,ATF3,CCN2,CCND1,CORO2B,DLX1,EGR2,FHL1,FHL2,FOXP3,GATA6,GCH1,GSC,HSD3B2,IFNG,IGFBP1,IMMP2L,IRS1,MARCKSL1,MYBL2,MYCN,NOS3,NR4A1,PCK1,PHLDA1,PHLDA2,PLA2G1B,PLAGL1,PPARGC1A,RGS16,SALL4,SATB1,SCD,SEZ6L2,SFMBT2,SLC2A1,TNF,TUBB3,VCAM1
Creb		group		0.492	2.47e-06	ADCY8,ARHGEF9,ATF3,CCND1,CD5L,CIDEC,CTH,CXCL10,DUSP4,ETV5,FHDC1,FOSB,GABRR2,HSPB8,IFNG,NOS3,NR4A1,NR4A2,NR4A3,OSBPL3,PCK1,PDE3B,PLAT,PPARGC1A,PRKCA,RET,RGS2,SLC2A1,SOX4,SSTR2,TNF
SP600125		chemical drug		0.503	2.62e-06	APOA1,AQP1,ATF3,CCL20,CCN2,CCND1,CHAC1,CIDEC,CSPG4,CTHRC1,CXCL10,EMB,FLRT3,FOSB,FOXP3,FOXQ1,IFNG,IL12B,IRS1,ITGA2,NOS3,NR4A1,PDGFD,RGS4,SCD,SPHK1,THBS1,TNF,TNFAIP3,TNFRSF18,VCAM1
FOXO4	0.054	transcription regulator		1.171	2.63e-06	APLN,CAV1,CCN2,CCND1,CDC42EP3,COMP,DHCR24,GADD45B,IGFBP1,IGFBP7,LRAT,OVOL1,PLA2G2D,SCD,SLC2A1,VCAM1
MAPK1	-0.108	kinase		-0.048	2.65e-06	ATF3,CAV1,CCN2,CCND1,CFB,EGLN3,EGR2,FHL2,FOSB,FOSL2,FOXP3,IFNG,IGFBP7,IGSF9B,LOX,MYBL2,MYRF,NOS3,NPTX2,NR4A1,OSBPL3,PDLIM3,PLAU,PLD1,PRKG1,RGS16,RGS2,SLC27A2,SPRY2,STC1,TNF,VIM,ZFP42
F2RL1	-0.853	G-protein coupled receptor		-1.285	2.7e-06	ABCG2,AGR2,ATF3,CAV1,CCN2,DUSP6,GFRA3,IFNG,IL31RA,LRAT,NPTX2,RARG,STK32A,TNF,VGF
2-amino-5-phosphonovaleric acid		chemical - other		-1	2.71e-06	ADAMTS1,DACT2,DOK7,DUSP6,EGR2,FHDC1,FOSB,GADD45B,NOS3,NR4A1,NR4A2,NR4A3,PHLDA1,PLK3,RGS2,RUNX1T1,TNFAIP3,ZNF750
DPP4	-0.141	peptidase		-0.89	3.16e-06	CXCL10,DHCR24,EGR2,FAP,IFNG,IL12B,PLAU,THBS1,TIMP1,TNF
propylthiouracil		chemical drug		-0.718	3.24e-06	ABCA3,ABCC3,ADSS1,CRLF1,EMB,FBLIM1,GSC,HSD3B2,LRRC4,MAN2A1,MAP6,MOXD1,NR4A1,PHLDA1,ROBO1,S100G,SALL4,SERPINA6,SLC29A4,TAGLN3,THRSP,VLDLR,WNT7B
tetrabromobisphenol A		chemical toxicant		0.905	3.55e-06	BMP7,CCN2,EGF,IFNG,ITGA2,ITGB6,LOX,LTBP1,THBS1,TIMP1,TNF
HDAC4	-0.209	transcription regulator		0.147	3.65e-06	ATF3,CCND1,CHN1,CYFIP2,DLL4,EGR2,IGFBP1,NECAB1,NR4A1,NR4A2,PRKCA,PRX,RGS2,RGS4,SH3GL2,SLC2A1,TNF,VCAM1
GCG	-1.524	other	Activated	2.109	3.75e-06	CCN2,FOSL2,IGFBP1,MME,NR4A1,NR4A2,NR4A3,PCK1,PLK3,PPARGC1A,PPP1R3C,SDS,SLC25A25,SLC2A1,TENT5A,TNS1,VCAM1
Raf		group			4.06e-06	CCND1,DUSP4,DUSP6,EGF,ETV5,ID2,PHLDA2,PPARGC1A,RET,SPRED2,SPRY2,TNFAIP3
KCNE3	-0.088	ion channel			4.06e-06	ACE2,CDHR5,CSRNP1,DUSP6,FOSB,HEPHL1,MOGAT2,NFIL3,NR4A1,NR4A2,PHLDA1,PLK3
norepinephrine		chemical - endogenous mammalian	Activated	2.062	4.1e-06	CCN2,CITED4,DCLK3,FOSL2,FOXP3,ID1,IFNG,IL12B,LAMB3,MAN2A1,NR4A1,NR4A3,PLAGL1,PPARGC1A,PTPN21,SLC15A1,SLC2A1,SLC6A17,THRSP,TNF
budesonide		chemical drug		0.47	4.12e-06	ABLIM3,ALOX15,CAMK2N1,CAPN5,CRYAB,CXCL10,DOP1B,DSC2,EFNA5,FOXP3,GNAI1,GNG4,IGFBP3,IL1RAP,ITPR1,KIF21A,KRT7,LOX,NPAS2,PHLDA1,PLD1,PRKCA,PSCA,RGS5,RHCG,TNF,TUBB2A,WNT5A
HNF1A	-0.2	transcription regulator		0.479	4.24e-06	ABCC9,ACE2,AHSG,CCDC198,CCL28,CCND1,CD55,CPN1,CTSZ,DDC,DUSP6,ETV5,FCAMR,FOXA3,FRK,FUT8,GCKR,GCNT3,GPR39,GRTP1,HGD,HSD11B1,IGFBP1,ITIH4,KNG1,LIPA,LRRC31,MELTF,NPTX2,PAFAH2,PCK1,PCSK1,PLCB1,PLG,SLC22A11,TMPRSS4,VLDLR,ZBED3
A-Fos		chemical reagent		0.956	4.5e-06	CCL20,CCN2,DUSP6,EPOP,IFNG,TNF,TNFRSF18
TAFAZZIN	0.022	enzyme		-1.244	4.75e-06	ADAMTS1,ARNT2,CAMK2N1,CAV1,CCL22,CCN2,CCND1,CD19,CDCA7,COL6A2,EGR2,FCRLA,IL12B,IRS1,LOX,MET,MS4A1,PDE3B,PRSS23,RGS4,SLC2A1,THBS1,TIMP1,TNF,UGDH,VCAM1,VLDLR
NFATC2	1.029	transcription regulator		0.75	4.75e-06	ACP5,CCL22,CRYAB,CTNNAL1,CXCL10,EBI3,EGR2,FOXP3,GDF5,GPNMB,IFNG,IL12B,ITPR1,NOX4,NR4A1,PDZD2,PLA2G2A,PLAT,PLD1,PPARGC1A,RGS2,TNF
IgG		complex		0.742	4.88e-06	ADGRG1,ATP1B3,BHLHE40,CXCL10,EBI3,EGLN3,EGR2,FOSB,FOSL2,FOXP3,GADD45B,GPRC5A,HTR2B,IFNG,IL12B,KNG1,MS4A1,PDE3B,PHLDA2,PPARGC1A,RND2,THBS1,TNC,TNF,TNFAIP3,TNFRSF18,TRIM29,TUBB2A,VCAM1,VGF
miR-125b-5p (and other miRNAs w/seed CCCUGAG)		mature microRNA		1.618	4.92e-06	ADAMTS1,APLN,CBLN2,E2F3,ID1,ID2,ID3,IGFBP3,LIPA,RHEBL1,SCD,ST18,TNF,TSPAN8,VSIR
FGF8	-0.583	growth factor	Inhibited	-2.745	5e-06	CCND1,CITED4,CRYAB,DLX1,ERRFI1,ETV5,HOXD13,LAMB3,MDK,RTN4RL1,SLC27A3,SPRY2,THBS1,TUBB3
aspirin		chemical drug	Activated	2.555	5.3e-06	ABLIM3,APLN,APOA1,CAV1,CCND1,CXCL10,DLL4,FBLN5,FGF18,IFNG,IGFBP3,IL12B,ITGA2,NOX4,PCK1,PPARGC1A,SOX4,THBS1,TNF,VCAM1
nitrofurantoin		chemical drug		-1.01	5.41e-06	ADAMTS1,CAPN6,CCND1,CXCL10,FETUB,FGF7,GPNMB,ID1,IFNG,IGFBP1,IGFBP3,ITIH4,LOX,MET,PLAT,SLC27A2,SLC34A2,TIMP1,VCAM1
torkinib		chemical drug	Activated	2.68	5.76e-06	ADAMTS1,ATF3,BRIP1,CCN2,CCND1,COQ8A,DHCR24,EGR2,ID1,ID3,ITGA2,NR4A1,NR4A2,NR4A3,RGCC,S100G,SPRY2,SPTAN1,UBE2T,ZBTB10
gefitinib		chemical drug		0.211	5.95e-06	ADAMTS1,ALDH1A1,CCND1,CTNNAL1,DUSP4,ETV4,ETV5,FGF18,GADD45B,GCNT3,ID1,ITGA2,KRAS,MMP15,MYCN,NOX4,SPRED2,TNF,TSPAN8,VIM,WNT5B
ramipril		chemical drug		1.414	6.06e-06	ACE2,CCN2,COL4A5,IFNG,ITGA2,LAMB1,TIMP1,TNF
cholesterol		chemical - endogenous mammalian		-0.686	6.1e-06	ACSL1,ATF3,C15orf48,CAV1,CD5L,CXCL10,DDC,GLI3,GNAI1,IL12B,MME,NOS3,NR4A1,NR4A2,NR4A3,PPARGC1A,RGCC,RGS16,SCD,STARD5,THBS1,TIMP1,TNF,VCAM1
NFKB1	-0.501	transcription regulator	Inhibited	-2.918	6.31e-06	BHLHE40,CCL20,CCL22,CCN2,CCND1,CFB,CXCL10,DLL4,DTX1,EBI3,FANCD2,FCGRT,FOSB,FOXP3,IFNG,IGFBP3,IL12B,ITPR1,LAMB3,NR4A1,NR4A2,NR4A3,PLAU,PLK3,TNF,TNFAIP3,TNFRSF18,VCAM1
cis-urocanic acid		chemical drug		0.314	6.41e-06	ADAMTS1,CD55,CRYAB,GADD45B,IGFBP3,TNF,TNFAIP3
GNA14	0.813	enzyme			6.43e-06	ADAMTS1,ATF3,AVPR1A,CSPG4,DUSP5,HSPB8,NFIL3,NR4A1,NR4A2,PHLDA1,PLAT,SPHK1
OGA	0.203	enzyme		-0.522	6.72e-06	ABCC9,ABLIM3,ADAMTS17,CAV1,CCL20,CCND1,CD55,CDCA4,CDCA7,CREG2,CYFIP2,DST,EGR2,FGF18,FGF9,GFRA3,GLI3,HSD3B7,IGFBP3,IGFBP7,ITGA2,LAMB1,MYO10,NGEF,PLAU,PLCE1,PRKG1,S100A6,THBS1,TIMP1,TNC,VIM,VSIG1,WWTR1
IRS2	0.732	enzyme		0.508	7.09e-06	CCN2,CCND1,FHL2,GCKR,IGFBP1,IRS1,PCK1,PPARGC1A,SLC2A1,THRSP,TNF
5-O-mycolyl-beta-araf-(1->2)-5-O-mycolyl-alpha-araf-(1->1')-glycerol		chemical - endogenous non-mammalian		-0.832	7.14e-06	ACSL1,ATF3,CCL20,CXCL10,EBI3,EGR2,KYNU,NR4A3,RGS16,SPHK1,TNF,TNFAIP3,VCAM1
IL1		group		-1.683	7.25e-06	ABCG2,ABL1,ADAMTS1,BHLHE40,CCL20,CD55,CFB,CXCL10,DDC,FGF7,GAST,HSD11B1,IFNG,IGFBP1,KYNU,LAMB1,LOX,LRAT,NFATC2,PLA2G2A,PLD1,PPARGC1A,SLC2A1,SPHK1,TIMP1,TNC,TNF,TNFAIP3,VCAM1,WNT5A
gentamicin		chemical drug		0.729	7.25e-06	ABCC3,ALDH1A1,AQP1,ATF3,BMP7,CCND1,CXCL10,DDC,EGF,FXYD5,GUCA2A,HSD11B2,IGFBP1,IGFBP3,KMO,KYNU,NPNT,PC,PHGDH,PLLP,PTPRZ1,RGCC,RTN4RL1,S100G,SLC1A1,SOX4,TIMP1,TNF,TNFRSF11A,VCAM1
ERK		group		0.827	7.49e-06	ACP5,CAV1,CCN2,CCND1,CXCL10,DUSP4,EGR2,FOSL2,FOXP3,IFNG,IGFBP1,IL12B,IRS1,KYNU,LAMB1,MS4A1,PLAU,RAB7B,RGS4,SLC2A1,SOX4,THBS1,TIMP1,TNF
molybdenum disulfide		chemical reagent		-1.698	7.56e-06	ABCA3,APLP1,CFB,CRYAB,DPYSL4,DUSP6,EFHD1,FHL1,FNDC1,FSTL1,GPNMB,L1CAM,NREP,PHLDA1,SLC2A1,THBS1,TNS1
MEF2C	0.056	transcription regulator		-0.402	7.67e-06	ACE2,ACTN2,ATF3,ECM2,EGR2,EPHB1,FAP,FOSB,NFATC2,NR4A1,PDLIM3,PLA2G2A,PLAGL1,PPARGC1A,S100A4,SMYD1,THBS1,TSPAN2,VIM
alitretinoin		chemical drug		-1.034	7.67e-06	ABCC3,APOA1,BMP7,CCL20,CCL24,CCND1,CD5L,CXCL10,CYP24A1,CYP26A1,CYP26C1,FOXP3,PLAU,PPARGC1A,PTGIS,RARG,SCD,VIM,WNT5B
pioglitazone		chemical drug		0.898	8.13e-06	ACE2,AHSG,APOA1,AQP1,CAV1,CCN2,CCND1,CXCL10,FOXP3,HSD3B2,IFNG,IRS1,NR4A1,NR4A3,PC,PDE3B,PPARGC1A,SLC2A1,TNF,TNFRSF11A,VLDLR
allopurinol		chemical drug		-0.434	8.18e-06	ADAMTS1,CAPN6,CXCL10,FBLIM1,FXYD5,GAST,GPNMB,IGFBP1,SLC2A1,SLC34A2,TIMP1,TMSB10/TMSB4X,TSPAN8,VIM
GATA4	0.322	transcription regulator		0.235	8.6e-06	ACE2,ACTN2,ASPRV1,CCN2,CDC42EP3,CORIN,CTHRC1,ECM2,EPHB1,FAP,GATA6,HSD3B2,ID1,KRT7,NFATC2,NTF4,OVOL1,PDLIM3,PLA2G2A,S100A4,SCN3B,SRD5A1,TIMP1,VCAM1,VIM
EGR2	2.97	transcription regulator		-0.411	9.62e-06	ABCC1,ATF3,BHLHE40,CTSE,DTX1,EGR2,EMB,FXYD5,GRIA2,ID2,ID3,IFNG,MME,MYO1D,NFIL3,PIP,PLCL1,PRX,RAB20,RARG,RFLNB,ROBO1,S100A4,SCD,SLC4A11,TMEM154
IL1A	1.167	cytokine		-1.627	9.8e-06	ADAMTS1,ALDH1A1,ATF3,CA2,CCL20,CXCL10,FGF7,FOSB,GCH1,HSD11B1,HSD11B2,IFNG,IL12B,LOX,NR2F2,PLAU,RHCG,SSTR2,TIMP1,TNF,TNFAIP3,VCAM1,VIM,WNT5A
G protein alpha i		group		-0.466	9.94e-06	ADAMTS1,ATF3,C15orf48,CXCL10,FAM167A,FOSL2,NR4A3,RAB20,SPHK1,THBS1,TIMP1,TUBB6
SCD	-1.295	enzyme		0.829	1.02e-05	AHSG,ALDH1A1,ATF3,CXCL10,DHCR24,FA2H,IFNG,LRAT,PCK1,PPARGC1A,RDH10,SLC2A1,SMPD1,SPTLC3,THBS1,THRB,THRSP,TNC,TNF,VCAM1
TMPRSS2-ERG		fusion gene/product		-0.5	1.06e-05	C15orf48,C16orf74,CHAC1,CTH,FAP,ID1,ID3,MME,PHLDA1,PLAT,PRSS23,SCARA5,THBS1,TSPAN2,VIM,WNT5B
Insulin		group		0.589	1.07e-05	ACSL1,APLN,APOA1,ATF3,CCN2,CCND1,CIDEC,CRYAB,CTH,DUSP4,EGR2,ERRFI1,FOSB,FOXA3,GAST,HAP1,HSD11B1,HSD11B2,HSD3B2,IGFBP1,IGFBP3,IRS1,LAMB1,MELTF,NFIL3,NOS3,NR4A1,NR4A2,NR4A3,PCK1,PLAT,PLCB1,PPARGC1A,PPIC,PRKCA,SCD,SLC15A1,SLC28A1,SLC2A1,SRD5A1,THBS1,THRSP,TIMP1,TNC,TNF,VGF,VIM,VLDLR
NANOG	0.194	transcription regulator		0.401	1.07e-05	COMP,DLX1,FOSB,GATA6,GDF5,GSC,ID1,ID2,ID3,IGFBP1,LTBP1,MYCN,NPTX1,OVOL1,RAPGEF5,S100A6,SALL4,VIT,ZFP42
CDX2		transcription regulator		-1.388	1.07e-05	CAV1,CDH17,CDHR5,CTSE,CYP26A1,DDC,DLL1,FOXQ1,HOXD1,HOXD13,HOXD4,MYCN,MYO1A,NR2F2,S100G,SALL4,SLC15A1,TNF,VIM
LY6K		other		-1.342	1.09e-05	ABCC3,ABCG2,CCN2,FGF7,PSCA
IGF1	0.647	growth factor		-0.122	1.11e-05	ACTN2,ATL2,BHLHE40,CCN2,CCND1,CRYAB,CYFIP2,DUSP6,EGF,EGR2,ERRFI1,FJX1,FOSB,FOXP3,GAST,HSD11B1,HSD11B2,ID1,ID2,IGFBP1,IGFBP3,IRS1,MDK,MMP16,MYCN,NOX4,NR4A1,PBK,PHLDA1,PLA2G2A,PLAU,RND1,SCD,SLC25A25,SLC2A1,SPRED2,SRD5A1,THBS1,THRSP,TNF,TUBB3,VCAM1,VIM
TWIST1	0.986	transcription regulator		0.929	1.19e-05	ABCG2,ADAMTS1,ALDH1A1,AOPEP,CHRDL2,DKK3,ENPP3,FAT4,FREM2,IGFBP1,MET,MME,PDZD2,PPARGC1A,PTPRZ1,S100A4,SALL4,SPHK1,TNF,VIM
5-N-ethylcarboxamido adenosine		chemical reagent		1.87	1.2e-05	BHLHE40,CCL20,CCN2,EGR2,GSC,IFNG,IL12B,NFIL3,NR4A1,NR4A2,NR4A3,RGS2,THBS1,TNF,VIM
PPARGC1A	-1.446	transcription regulator		0.612	1.21e-05	ADAMTS1,ADGRG1,CCN2,COL6A2,COMP,CPN1,CXCL10,FANCD2,FNDC5,FREM1,GADD45B,HSD3B2,IGFBP3,IGFBP7,IL1RAP,IRS1,LAMB1,LIPA,MMP15,MSI1,NFKBID,NR4A1,PCK1,PDGFRL,PPARGC1A,PVALB,SCD,SEMA3G,SLC24A1,SLC25A25,SMYD1,STC1,TIMP1,TNF,VCAM1
simvastatin		chemical drug		0.62	1.24e-05	ACP5,ADAMTS1,AHSG,APOA1,CCL20,CCN2,CCND1,CD55,ETV4,FOXP3,HS3ST1,IFNG,IGFBP3,IL12B,NOS3,PLAT,RHOU,S100A6,TIMP1,TNF,VCAM1,VIM
SB-431542		chemical reagent		-0.977	1.31e-05	ABCG2,CCN2,CCND1,DHCR24,FAP,FOXP3,GADD45B,ID1,ID2,ID3,IFNG,IGFBP7,IL1RAP,KCNJ8,LOX,SCD,TIMP1,VIM
lomustine		chemical drug		-0.905	1.34e-05	CAPN6,FBLIM1,FXYD5,GPNMB,ID1,IGFBP1,SLC34A2,TIMP1,TMSB10/TMSB4X,TSPAN8,VIM
PRELP	-0.249	other			1.37e-05	EGF,FGF18,GNG3,IRS1,ITGA2,ITGB6,NR4A1,NTF4,PDGFD
triamcinolone acetonide		chemical drug		0.552	1.48e-05	ACKR4,ACSL1,ANOS1,AQP1,ATF3,B3GNT6,BHLHE40,BMP7,CTH,IGFBP3,OCA2,PCDH19,PLAU,RGCC,RGS16,RGS2,SCD,SCNN1D,SOX4,TKTL1,VLDLR
PKD1	0.465	ion channel		0.632	1.48e-05	ABCG2,ACOX2,ALDH1A1,CCN2,FOSB,HGD,KNG1,LOX,LTBP1,MID1,NIPAL1,PCK1,PKNOX2,PVALB,SETD7,SLC16A4,SSTR2,SYNJ2,TNS1,WWTR1,ZBTB10
cerivastatin		chemical drug		0.224	1.5e-05	APOA1,CCN2,ENPP3,GCH1,IFNG,MYBL2,NOS3,PLAT,PLAU,TMSB10/TMSB4X,TNF,VCAM1
isotretinoin		biologic drug		0.073	1.5e-05	ATP12A,CD19,IFNG,IGFBP3,IL12B,PRKCA,PTGIS,RARG,SLC6A14,TMPRSS4,TNFAIP2,VCAM1
VSIR	2.651	other		1.029	1.53e-05	CIDEC,CXCL10,IFNG,SCD,TNF,VSIR
SOX9	-1.074	transcription regulator		0.952	1.57e-05	ADAMTS1,ADGRA3,ALDH1A1,CCN2,COMP,CYP26B1,DHCR24,DLL4,GUCA2A,MMP15,PRKCA,S100A4,SCGB1A1,SDK2,SOX4,TSPAN8
F2	0.833	peptidase		-0.539	1.61e-05	CCL20,CCN2,CCND1,CD55,CITED4,CXCL10,DKK3,DOK5,DST,FHL1,FOSB,FOSL2,GABRD,MFHAS1,MYBL2,NOS3,NR4A3,PLAT,TAGLN3,TENT5A,THBS1,TNF,TNFAIP3,TUBB3,VCAM1
GPBAR1	1.212	G-protein coupled receptor		-1.002	1.67e-05	CCND1,CHAC1,CTH,GPX7,NOS3,PCSK1,PPARGC1A,TNF,VCAM1
Akt		group		-1.73	1.68e-05	BHLHE40,CCN2,CCND1,CXCL10,DHCR24,DLL4,EGR2,FOXP3,IFNG,KIRREL1,L1CAM,LAMB3,MAN2A1,MME,MSI1,MYCN,NFIL3,NOX4,PCK1,PLG,PPARGC1A,RDH10,SCD,SLC2A1,SLC6A14,SOX4,THBS1,TNC,TNF,TNFRSF11A,VCAM1,VIM
NPM1	-0.187	transcription regulator		0.158	1.69e-05	CCN2,COL6A2,DLL1,EBI3,EGLN3,FRK,IFNG,IGFBP3,IL31RA,LOX,MYO16,NR4A1,P3H2,RELT,STC1,TNF,TNFAIP3,WNT5A
FGF21		growth factor		0.346	1.72e-05	CCND1,IGFBP1,ITPR1,KLB,PCK1,PHGDH,PPARGC1A,SCD,SLC2A1,THRSP,TNF,VIM
Go 6976		chemical drug		1.386	1.8e-05	CCND1,CD55,CXCL10,IFNG,IL12B,NR4A2,PLD1,PRKCA,STC1,TNF,VCAM1
troglitazone		chemical drug	Activated	2.04	1.83e-05	ABCG2,ACSL1,ATF3,CAV1,CCND1,CIDEC,CRYAB,CTNNAL1,CXCL10,EGLN3,HUNK,IFNG,IRS1,MME,NR2F2,NR4A1,NR4A3,PC,PCK1,PDE3B,PEX11A,PPARGC1A,SCD,SLC2A1,TGIF2,THRSP,TMPRSS4,TNF,TST,UPK2,VCAM1
SHH	-2.133	peptidase		0.389	1.88e-05	ABCG2,ADAMTS1,BMP7,CAV1,CCND1,DDC,DTX1,HOXD13,HSD11B2,ID1,IFNG,MET,MYCN,NOS3,NOX4,NR2F2,NR4A1,PLAT,TUBB3,WNT5A
CYP1B1	1.267	enzyme		0.671	2e-05	APLP1,ARNT2,BMP7,CCND1,CYP26A1,FGF7,FLRT3,GDF5,GPRC5A,MID1,PPIC,RGS16,STARD9,STEAP3,VLDLR
triamterene		chemical drug		-0.659	2.08e-05	ADAMTS1,CAPN6,FBLIM1,FXYD5,GPNMB,IGFBP1,SLC34A2,TIMP1,TMSB10/TMSB4X,TSPAN8,VIM
corticosterone		chemical - endogenous mammalian		0.35	2.17e-05	CAV1,CCN2,CCND1,COL6A2,FGF7,FXYD4,HSD11B1,IFNG,IRS1,MFSD2A,NOS3,NOX4,PPARGC1A,SCD,SLC12A3,TIMP1,TNF,WNT7B
RARG	1.403	ligand-dependent nuclear receptor		-0.426	2.18e-05	APOA1,CCL20,CCL28,CCN2,CRYAB,CYP26A1,CYP26B1,EGR2,GJB4,LAMB1,LY6G6D,SALL4,ZFP42
Alpha catenin		group		1.27	2.21e-05	ADAMTS1,COL6A2,CXCL10,FSTL1,IGFBP1,IGFBP7,PLAU,TIMP1,TNC,TNF,TNFAIP2,TNFAIP3,TSPAN8,VCAM1,VIM
TGFB2		growth factor		0.237	2.21e-05	ALDH1A1,BHLHE40,CCN2,COL6A2,CYP24A1,EGR2,IFNG,NFATC2,RUNX1T1,S100A4,SCD,SPHK1,THBS1,TIMP1,VIM
MYF6		transcription regulator		-0.239	2.26e-05	APLN,CCL24,CCL28,CXCL10,DLL1,EGF,FGF7,FGF9,FNDC5,FSTL1,IFNG,IGFBP3,THBS1,TNF
AKT1	-0.011	kinase		-0.585	2.34e-05	CCND1,CXCL10,FOSB,FOXP3,FSTL1,FXYD5,HUNK,IFNG,IGFBP1,IL12B,IRS1,LAMB1,LIPA,NFATC2,NOX4,PCK1,PEX11A,PHLDA1,PLG,PPARGC1A,SCD,SLC2A1,THBS1,TIMP1,TNF,VIM
fluocinolone acetonide		chemical drug		1.897	2.37e-05	ACKR4,ANOS1,AQP1,HSD11B2,IFNG,OCA2,PCDH19,PIR,RGCC,TNF
F3	0.127	transmembrane receptor	Inhibited	-2.529	2.4e-05	CCN2,DUSP6,FUT8,IFNG,ITGA2,KRAS,LAMB1,MDK,TNF,TNFRSF11A,VCAM1
EFNA1	0.645	other		0.632	2.4e-05	ACHE,CCN2,DUSP4,DUSP6,ETV5,GATA6,HERC6,ITGB6,KRAS,PLAT,TNFRSF6B
fenamic acid		chemical reagent		-0.971	2.4e-05	ADAMTS1,CAPN6,FBLIM1,FXYD5,GPNMB,IGFBP1,SLC34A2,TIMP1,TMSB10/TMSB4X,TSPAN8,VIM
ANGPT1	-0.441	growth factor		0.415	2.44e-05	ADAMTS1,APLN,CCND1,DLL4,DUSP4,DUSP5,NOS3,TNF,VCAM1
TIMP1	2.927	cytokine		-0.513	2.44e-05	CCL20,EGF,IFNG,IGFBP3,MET,MME,PLAT,PLAU,TNF
MAP2K1	0.869	kinase		0.255	2.45e-05	ABCC1,ADGRG1,ATF3,CCN2,CCND1,CRLF1,CRYAB,DUSP5,DUSP6,EGR2,ERRFI1,ETV5,GADD45B,IRS1,ITPR1,MYCN,PHLDA1,PHLDA2,THBS1,TNC,TNF,TNFRSF11A
PRL		cytokine		-1.369	2.47e-05	ABCG2,BOK,CAMK2N1,CAV1,CCL20,CCND1,CXCL10,DUSP4,EGF,GPNMB,HERC6,HSD11B2,ID1,ID2,ID3,IGFBP3,MGP,MME,NOS3,PC,PGRMC1,PHLDA2,PLAT,PTGFR,TIMP1,TNF,VIM
THRB	-1.516	ligand-dependent nuclear receptor		0.447	2.47e-05	ACHE,AKT3,AMPD3,APOA1,CCL22,CCND1,CXCL10,DDC,DHCR24,E2F3,EGF,FSTL1,GCH1,ID1,IGFBP3,MET,NOX4,NR4A1,NRGN,PCK1,PLA2G2A,THRB,THRSP,TNF,VSTM5,WNT5B
H89		chemical drug		0.22	2.55e-05	CCND1,CD55,EGR2,HSD11B2,IGFBP1,NFATC2,NFIL3,NR4A1,NR4A2,PCSK1,PDE3B,PLAGL1,PLAU,PLD1,PPARGC1A,PPP1R16B,TNF,VCAM1
Sos		group			2.71e-05	ABCC1,APLN,CA2,FBLIM1,FETUB,GM2A,HSPB8,KRAS,LRP8,MET,NFIL3,NPTX1,PHLDA1,PLAU,PLD1,PTPRZ1,RAPGEF3,SCD,TNFRSF18,TNMD
caffeine		chemical drug		0	2.76e-05	ACP5,CAV1,CCN2,FOSB,HSD11B2,NR4A1,PPARGC1A,PRKCA,SLC2A1,THBS1,VIM
deferoxamine		chemical drug		0.276	2.78e-05	ADGRG1,APLN,BHLHE40,CCL20,CCND1,CYP24A1,DUSP5,EGLN3,ERRFI1,FGF18,GADD45B,HTR2B,IGFBP3,MYCN,NFATC2,NFIL3,NR4A2,PLAT,PRKCA,SLC2A1,VCAM1
SPRY2	-1.891	other	Activated	2.289	2.78e-05	CAV1,CCL20,CXCL10,DUSP6,ETV4,ETV5,ID2,IFNG,IGFBP3,ITGA2,MET,MYCN,SATB1,SLC2A1
potassium chloride		chemical drug		1.499	2.78e-05	ATF3,ATP2B4,EGR2,FGF9,GABRD,ID1,ID3,IGFBP1,NPTX1,NR4A1,NR4A2,NR4A3,S100G,SLC12A3
TGFA	0.275	growth factor		0.028	2.86e-05	CCL20,CCN2,CCND1,CXCL10,ERRFI1,FGF7,FOSL2,NR4A2,PLAGL1,PLAT,VIM,WNT5A
GW7647		chemical drug		0.015	2.87e-05	ABCC1,ABCG2,HSD11B2,IGFBP1,PPARGC1A,SLC23A1,SLC27A2
calyculin A		chemical toxicant		-1.195	2.87e-05	CCL22,CCND1,NR2F2,NR4A3,PRKCA,SLC12A3,TNF
ionomycin		chemical reagent		0.195	2.9e-05	CIDEC,CXCL10,DUSP5,EBI3,FGF18,FOSB,FOXP3,GCH1,IFNG,IL12B,KCNN2,NFIL3,NR4A1,NR4A2,RGS2,SLC2A1,STC1,TNF,TNFRSF18,TNFRSF6B
JUN	-0.292	transcription regulator		-0.666	2.91e-05	ACP5,AKT3,ATF3,CAV1,CCL20,CCN2,CCND1,CXCL10,DUSP5,DUSP6,FBLN5,GALNT1,ID2,IFNG,IGFBP1,IGFBP3,IGFBP7,IL12B,LAMB3,LTBP1,MET,NR4A1,PCSK1,PLAGL1,PLAU,PPP2R2A,RARG,SCD,SLC2A1,SPHK1,THBS1,TIMP1,TNC,TNF,VCAM1,VIM,WNT5A
SERPINE1	-0.956	other		-0.897	3.07e-05	CCL20,CCN2,CXCL10,DUSP4,DUSP6,IFNG,IL12B,PHLDA1,PLAU,PLG,TNF,VCAM1,VIM
indomethacin		chemical drug		-1.207	3.13e-05	ABCA3,ACSL1,ADAMTS1,ALOX15,CAPN6,CCND1,CD55,DDC,FBLIM1,FGF18,FGF7,FXYD5,GPNMB,IFNG,IGFBP1,PRKCA,SLC15A1,SLC34A2,TIMP1,TMSB10/TMSB4X,TNF,TSPAN8,VIM
superoxide		chemical - endogenous mammalian		-1	3.17e-05	AVPR1A,CAV1,ID3,MARCKSL1,NOS3,TIMP1
thiazolidinedione		chemical drug		1.131	3.17e-05	IRS1,NR4A1,NR4A2,NR4A3,SPHK1,TNF
ZBTB16	0.317	transcription regulator		-0.754	3.18e-05	ABO,BMP7,CCND1,CD55,CXCL10,DDC,DTX1,EGR2,EMB,HOXD13,HSD3B2,ID2,ID3,IL12B,KCNJ8,RARG,SATB1,SCD,SDS,SLC2A1,TNF
thapsigargin		chemical toxicant		1.261	3.18e-05	ABCG2,AHSG,ATF3,CAPN5,CAV1,CCL20,CCND1,CHAC1,CXCL10,EGR2,ERRFI1,GADD45B,MET,NFIL3,NR4A1,NR4A3,STARD5,THBS1,THRSP,TNF,VCAM1,WFS1
JMF3086		chemical reagent		1.109	3.22e-05	CBLL1,CCND1,IFNG,TNF,VIM
IL4R	0.227	transmembrane receptor		0.239	3.43e-05	ABL1,ACSL1,ALOX15,CCL22,EGR2,ETV5,FXYD4,IFNG,IL31RA,LRP8,NGEF,PPARGC1A,SEZ6L2
CAV1	-2.375	transmembrane receptor		-0.646	3.43e-05	CAV1,CCND1,CXCL10,GIPC2,ID1,IFNG,KRT7,NOS3,NR4A1,SLC1A1,THBS1,TNC,TNF,VCAM1,VIM,WFDC2,ZFP42
CD40LG	-0.531	cytokine	Inhibited	-2.516	3.44e-05	ATF3,CA2,CCL20,CCL22,CCN2,CXCL10,DUSP4,DUSP5,EBI3,FOSB,FOSL2,GCH1,ID2,ID3,IFNG,IL12B,IL1RAP,MARCKS,MARCKSL1,NR4A3,PLAU,PTPRG,RGS2,SLC23A1,TNF,TNFAIP2,TNFAIP3,TNFRSF11A,UBD,VCAM1,WNT5A
losartan potassium		chemical drug		-0.706	3.45e-05	APLN,AQP1,BMP7,BOK,CAV1,CCN2,CXCL10,EGF,FOXP3,KRAS,NOS3,NOX4,PLCB1,PPARGC1A,SLC2A1,TIMP1,TNF,TUBB3,VCAM1
PROC	-0.633	peptidase		1.054	3.49e-05	ACE2,IL12B,NOS3,NR4A1,PLA2G2A,THBS1,TNF,TNFAIP3,VCAM1
AR	1.061	ligand-dependent nuclear receptor		-0.481	3.5e-05	ADGRA3,ALDH1A1,AVPR1A,CADM3,CAV1,CCL24,CCN2,CCND1,CITED4,CORIN,DHCR24,DSC2,EHD3,EMB,EPPIN-WFDC6,FGF7,GLCCI1,HSD3B2,IGFBP3,ITGA2,LAMC3,LRP8,MME,MSI1,NOS3,NTF4,P3H2,PBK,PCK1,PIP,PLAT,PLAU,PLCE1,PRKCA,PSCA,PVALB,SLC43A1,SLC45A3,SMYD1,SRD5A1,THBS1,TMEM52,TNF,TNFAIP2,TSPAN8,TUBB3,VIM,VSIG1,WWTR1
CDKN2A		transcription regulator		-0.689	3.58e-05	CCL22,CCL24,CCN2,CCND1,CD19,CDCA4,CENPK,CTH,CXCL10,E2F3,EGR2,EHD3,FHL2,GPRC5A,HUNK,ID1,IFNG,ITGA2,KRAS,MET,MS4A1,MYBL2,MYCN,NOX4,PHGDH,PLAGL1,S100A6,TNF,VIM
Nr1h		group		-0.283	3.73e-05	ALDH1A1,ARNT2,CAV1,CD5L,CXCL10,DHCR24,HIP1,IL12B,ITPR1,MARCKSL1,NOS3,PLA2G2A,PPARGC1A,SCD,THBS1,TNF,VLDLR
bicuculline		chemical - endogenous non-mammalian		1.338	3.77e-05	ATF3,DNMT3A,DUSP6,EGR2,FOSB,GADD45B,GRIA2,NPTX2,NR4A1,NR4A2
ADRB		group		0.571	3.88e-05	ABL1,ATF3,BHLHE40,BOK,CCND1,CRYAB,CXCL10,E2F3,HSD3B7,LTBP1,NR4A1,NR4A2,NR4A3,PPARGC1A,SLC6A9,WNT7B
aprepitant		chemical drug		0	3.96e-05	CCL28,FLRT3,IGFBP3,L1CAM,LAMB3,TNC,TNFAIP3,TSPAN2
bisphenol A		chemical - endogenous mammalian		-0.665	4.12e-05	ARNT2,CCN2,CCND1,CXCL10,FGF18,FGF7,FGF9,GABRD,MET,NOS3,NR4A1,NR4A2,NR4A3,S100G,SLC6A14,SMOC1,SRD5A1,THBS1,TNC,TNF
Ngf		group		0.784	4.13e-05	ACHE,CCND1,DUSP4,MAP6,MYBL2,NR4A1,NR4A2,PPARGC1A,PRKCA,TUBB3,VGF
TWIST2	0.814	transcription regulator		0.309	4.15e-05	CCND1,DUSP5,DUSP6,FBLN5,MYCN,PPARGC1A,RNF43,TNF,VIM
FREM1	-1.624	other			4.17e-05	FRAS1,FREM2,NPNT
KLF14		transcription regulator			4.17e-05	FOXP3,PPARGC1A,SPHK1
FREM2	-2.705	other			4.17e-05	FRAS1,FREM1,FREM2
LY-2584702		chemical drug			4.17e-05	IFNG,IL12B,TNF
SORL1	-0.102	transporter		-0.943	4.39e-05	AQP1,CAV1,CTHRC1,EFNA5,EPHB1,FAP,FGF7,GDF5,ITGA2,LAMB1,LAMC3,MDK,MET,NID1,PLAU,SEMA3G,TNC,WNT5A
LY6E	0.011	other		-0.64	4.39e-05	ABCC3,ABCG2,CCN2,FGF7,PSCA,TNF
MAPK7	0.211	kinase		-1.725	4.61e-05	ADAMTS1,CCN2,CCND1,CXCL10,DHCR24,ID1,IL12B,NOS3,NR4A1,PLAT,TNF,VIM
enalapril		biologic drug		-0.365	4.61e-05	ACE2,ADAMTS1,CAPN6,CCN2,FBLIM1,IGFBP1,LOX,S100A4,S100A6,SLC34A2,TIMP1,VCAM1
DDIT3	-0.311	transcription regulator		-0.039	4.69e-05	ATF3,CAMK2N1,DPY19L4,FAP,FOXP3,IFNG,IL12B,ITGA2,LOX,NFIL3,NPAS2,PLAT,PPARGC1A,RGS4,VIM
cyclophosphamide		chemical drug		-0.437	4.73e-05	ATF3,CAPN6,DTX1,FOXP3,IFNG,IGFBP1,IL12B,SATB1,SLC34A2,THBS1,TIMP1,TNF,TSPAN8
S100A6	1.585	transporter		0.378	4.74e-05	ADAMTS1,ATF3,CCL20,HS3ST1,PBK,STC1,TNFAIP3
NSUN6	0.297	enzyme		-0.707	4.83e-05	CCN2,EMP2,ETV5,FSTL1,MARCKS,PHGDH,THBS1,TNS1
NOS3	-1.05	enzyme		1.518	4.9e-05	ACE2,ATF3,CCN2,IFNG,IL12B,NOS3,SLC2A1,TNF,VCAM1
atorvastatin		chemical drug		0.84	5.03e-05	ABCC1,ABCC3,ACE2,AGR2,APOA1,CAV1,CCN2,CD55,DHCR24,ENPP3,FOSB,GADD45B,GLI3,IFNG,LMOD3,NOS3,NOX4,NR4A1,PLAT,TNFRSF11A,VCAM1
dexmedetomidine		chemical drug		0.531	5.05e-05	EGF,FGF18,FOSB,GNG4,ITGA2,LAMB3,LAMC3,NOS3,TNC,TNF
latrunculin A		chemical toxicant		-0.555	5.08e-05	CCN2,CXCL10,IL12B,ITGB6,TNF
NFkB (complex)		complex	Inhibited	-3.328	5.11e-05	ADRA2C,AQP1,ATF3,CCL20,CCL22,CCN2,CCND1,CFB,CITED4,CXCL10,DOK5,DUSP5,FOXP3,GADD45B,GAST,GCH1,HIP1,IFNE,IFNG,IFNK,IL12B,IL19,ITPR1,KYNU,MFHAS1,MST1R,NFKBID,PLA2G2A,PLAU,PLD1,PLK3,RGS16,SLC2A1,ST18,TENT5A,TIMP1,TNF,TNFAIP2,TNFAIP3,UBD,VCAM1,VIM,WNT5A
RUNX1	-0.498	transcription regulator	Inhibited	-3.196	5.12e-05	ACHE,ADAMTSL4,ADGRG1,AQP1,ATF3,CCND1,EGR2,FAT4,FHDC1,FOSL2,FOXP3,ID2,IFNG,IGFBP3,ITGA2,MAP3K6,MET,NFIL3,NR2F2,NR4A3,RGCC,SOX4,TIMP1,TNFRSF18
EGLN		group		0.092	5.12e-05	APLN,CCL28,DPYSL4,EGLN3,FOSL2,IFNG,IGFBP1,IMMP2L,PDGFRL,PEX11A,RAB11FIP5,RAB20,RNF165,STC1,UPK3B,VLDLR,WWTR1
EGR3	1.359	transcription regulator		-0.136	5.12e-05	ATF3,BHLHE40,CTSE,DTX1,EMB,FXYD5,ID3,IFNG,MYO1D,NFIL3,RAB20,RARG,RET,RFLNB,S100A4,SLC4A11,TMEM154
PRKCA	1.328	kinase		-0.513	5.13e-05	CAV1,CCN2,CCND1,CD55,CXCL10,DTX1,ID1,ID2,ID3,IFNG,IGFBP3,PHLDA2,PLD1,TNF,VCAM1
KLF4	-0.048	transcription regulator		-0.625	5.17e-05	ADAMTS1,ALDH1A1,ASPRV1,CCL28,CCND1,CYP26A1,DLL1,DLL4,DUSP4,DUSP5,GPA33,ID3,IRS1,KRT7,NOS3,NTF4,OVOL1,PLAT,PRKG1,SPHK1,THBS1,TNC,UGDH,VCAM1,VIM,WNT5A,ZFP42
MRTFB	-0.528	transcription regulator		-1.365	5.31e-05	ADAMTS1,AK5,CCN2,CDC42EP3,COL4A5,DHCR24,EFNA5,EGR2,EPHA7,FHL1,FJX1,ID1,MOGAT2,NREP,PDGFRL,RAB27B,THBS1,TST,WNT5A
levodopa		chemical - endogenous mammalian		-0.714	5.32e-05	ADRA2C,APLP1,BTBD3,CASK,CCND1,CDC42EP3,CHAC1,CHST11,CITED4,CORO2B,CRTAC1,CTSZ,DUSP6,EFNA5,EGR2,FCGRT,FOSB,FXYD5,GADD45B,GOLIM4,GPR39,GRIA2,LTBP1,LYPD1,MFSD2A,NGEF,NPTX2,PDZD2,PPP1R13B,PPP2R2A,PTGIS,PTPRZ1,PVALB,RANBP3L,RERG,SATB1,SH3GL2,SLC10A4,SLC2A1,TMEM106C,VGF,VLDLR,WNT7B,WWTR1
Ca2+		chemical - endogenous mammalian		-0.852	5.69e-05	ASPRV1,ATF3,CCND1,CD19,E2F3,FOSL2,GAST,ID1,ID3,IFNG,ITPR1,MGP,NFATC2,NOS3,NR4A1,NR4A3,PPARGC1A,RNF152,S100G,SCGB1A1,SLC12A3,SSTR2,STC1,TNF,VCAM1
LIF	-1.145	cytokine		-0.405	5.71e-05	AHSG,ALDH1A1,BMP7,C16orf89,CCND1,CXCL10,CYP26A1,FOXP3,GATA6,ID2,IFNG,KNG1,PLD1,RET,RGS4,RHOU,TIMP1,TNC,TNF,WNT5A,ZFP42
FGF19	1.517	growth factor			5.79e-05	ACSL1,ALDH1A1,CCND1,CTSE,HSD3B2,ID1,IGFBP1,MME,RGS16,RGS2,SCD,THRSP
CCN1	-0.111	other	Inhibited	-2.075	5.79e-05	BOK,CCND1,CXCL10,IFNG,IL12B,ITGA2,NR4A1,PLAU,TIMP1,TNF,WNT5A,WNT7B
TSC1	0.134	other		0.631	5.83e-05	ALOX15,CCN2,CRYAB,CTNS,EGR2,FOXP3,IFNG,IL12B,IL19,IRS1,PLAU,SCD,TNF
CRNDE		other		-0.216	5.86e-05	DUSP4,DUSP5,DUSP6,E2F3,GADD45B,NR4A1,NTF4,VIM
Notch		group		-1.217	5.9e-05	CDCA7,DLL4,DTX1,GADD45B,ID1,ID2,ID3,IFNG,MET,MEX3A,MEX3B,PLAU,RGCC,SSTR2,TMEM121,TNF
ITGB1	-0.054	transmembrane receptor		-1.29	5.98e-05	ABCC1,ADAMTSL1,CXCL10,GDF5,IFNG,IL12B,LAMB1,LOX,MMP15,PLAU,ROBO1,SIDT1,THBS1,TNF,TNFAIP3,VIM,WNT5A
PTPN2	0.021	phosphatase		1.408	6e-05	CCL22,CCND1,IFNG,IL12B,MET,PPARGC1A,TNF
BDNF	-0.622	growth factor	Activated	2.094	6.02e-05	BHLHE40,BMP7,CSPG4,DUSP4,DUSP6,EGR2,FOSB,GNAI1,GRIA2,ITPR1,LYPD1,MAN2A1,MYCN,MYO5A,NR4A1,NR4A3,PALMD,PLG,PVALB,RGS4,SPRED2,SPRY2,THBS1,TNF,TUBB3,VGF,VIM
ID1	-1.151	transcription regulator		-1.375	6.05e-05	ALDH1A1,CCN2,CCND1,DTX1,IGFBP3,PPARGC1A,SCD,THBS1,TMPRSS6,TNF,VIM
estradiol-17beta-benzoate		chemical reagent		0.75	6.15e-05	ABCA4,CBLN2,CCND1,CHST11,FOSL2,IGFBP3,LAMB1,LAMB3,MGP,MYCN,NR4A2,PCSK1,PROK2,PTER,PTPRG,RET,ROBO1,STC1,TMEM72,VGF
GNAS		enzyme		0.517	6.34e-05	ADAMTS1,ATF3,B3GNT7,CD55,FOSL2,GPRC5A,NR4A1,NR4A2,NR4A3,PCSK1,PDE3B,PPARGC1A,PPP1R16B,RAPGEF4,RGS2,SCD,THBS1,VGF
miR-30c-5p (and other miRNAs w/seed GUAAACA)		mature microRNA		1.266	6.46e-05	AP2A1,CCN2,CCND1,COL4A5,DLL4,GALNT1,ITGA2,KRT7,LRRC8C,MET,MYO10,NID1,RAB27B,SLC38A1,TNF,TNFAIP2,WNT5A
gentamicin C		chemical drug		-0.632	6.69e-05	ADAMTS1,CAPN6,FBLIM1,FXYD5,GPNMB,IGFBP1,SLC34A2,TIMP1,TMSB10/TMSB4X,VIM
hyaluronic acid		chemical - endogenous mammalian		-0.716	6.72e-05	COL6A2,CXCL10,FOXP3,FRK,IL12B,MET,NR4A1,NR4A2,PLAU,SPHK1,TIMP1,TNF,TNFAIP3,VCAM1
tyrphostin AG 1478		chemical drug		0.362	6.84e-05	CAV1,CCND1,EGF,FAP,ITGA2,MME,PLAGL1,PLAU,SLC2A1,SPHK1,VCAM1
KAT5	-0.043	transcription regulator		0.538	6.99e-05	ADAMTS1,APOA1,CCND1,CHAC1,CTH,EMP2,GADD45B,IFNG,IRS1,KRT35,MEX3A,NPTX2,OTUB2,PALMD,PCDH19,PTPRZ1,SLC6A9,STEAP3,VGF
SRF	-0.114	transcription regulator		-0.32	7.01e-05	ABCA4,ATF3,AVPR1A,CCN2,CD19,CORIN,CTHRC1,DHCR24,DUSP5,EGR2,FHL1,FHL2,FOSB,FOXP3,FOXQ1,GCH1,GCKR,MOGAT2,MPPED2,NFATC2,NOX4,NPTX2,NR4A1,NR4A2,RAB27B,SLC2A1,TNC,TST,TUBB6
LEP		growth factor		-0.728	7.05e-05	ABCC3,APOA1,BOK,CAV1,CCND1,CXCL10,CYP24A1,DLL4,DUSP6,E2F3,EGR2,FOXP3,HGD,IFNG,IGFBP3,IL12B,IRS1,KLB,LIPA,MSI1,NOS3,PCK1,PCSK1,PLAT,PPARGC1A,SCD,SLC15A1,SMPD1,THBS1,THRSP,TIMP1,TNF,VCAM1,VGF,VIM,WNT5A
NORAD		other		0.707	7.06e-05	BHLHE40,CCN2,CHST11,COL6A2,GADD45B,ID3,IGFBP3,THBS1
butyric acid		chemical - endogenous mammalian		1.434	7.08e-05	ACHE,ADGRG1,ALDH1A1,ALOX15,AQP1,ATP2B4,CCL20,CCN2,CCND1,DAPK1,DHCR24,FSTL1,GATA6,GLI3,GPRC5A,IGFBP3,IL12B,IRS1,KRAS,MYCN,NFATC2,NR4A1,PCK1,PLAT,PLAU,PPARGC1A,S100G,SLC2A1,SMPD1,TIMP1,TNF,TNFAIP2,VIM,WNT5A
GSTO1	0.111	enzyme		1.234	7.66e-05	CD109,CHAC1,DUSP4,DUSP6,FUT8,NPTXR,NR4A2,SLC2A1,SOX4,THBS1
MAPK8	-0.123	kinase		-0.636	7.85e-05	APOA1,AQP1,CCN2,CCND1,DUSP4,DUSP6,EGF,FOSL2,IFNG,IL12B,KLB,NOX4,PLAU,PPARGC1A,RGS4,TNF,TNFAIP3,WNT5A
TGFBR1	-0.949	kinase		0.246	8.07e-05	BHLHE40,CCN2,CCND1,CFB,CXCL10,EGR2,FBLN5,FGF9,FOXP3,IL12B,LTBP1,MST1R,NFATC2,VIM
CX3CL1	-0.936	cytokine		-1.414	8.13e-05	ADAMTS1,BMP7,CCND1,CD5L,CDCA7,DLX1,FCRLA,GPNMB,ID2,IFNG,LDLRAD3,SDK2,SOX4,SPHK1,TIMP1,TNF
filgrastim		biologic drug		0.207	8.24e-05	ACSL1,ALOX15,ATF3,ATP12A,ATP2B4,CD55,CDC42EP3,CXCL10,EGR2,EPHB1,FA2H,GATA6,GOLIM4,HIP1,IL1RAP,IL31RA,LAMB3,MELTF,MME,MYO10,NHS,NR4A1,NR4A3,NRGN,PHLDA2,PROK2,RNF43,S100A4,SLC45A3,TNFAIP2,TST,VIM
EFNA4	-0.701	kinase		0.707	8.45e-05	CCN2,DUSP4,DUSP6,ETV5,ITGB6,KRT7,PLAT,TNFRSF6B
chloropromazine		chemical drug	Activated	2.027	8.45e-05	DEPP1,FNDC4,NR4A1,NR4A2,NR4A3,PLCB1,SCD,TNF
carbamylcholine		chemical drug		-0.552	8.45e-05	ABCG2,CCND1,GAST,ITPR1,MET,NOS3,NR4A1,RGS2
phenacetin		chemical drug		-0.563	8.45e-05	CAPN6,FBLIM1,IGFBP1,SLC34A2,TIMP1,TMSB10/TMSB4X,TSPAN8,VIM
S-nitrosoglutathione		chemical toxicant		1.675	8.45e-05	CXCL10,FOXP3,IFNG,IL12B,IRS1,PRKG1,TNF,VCAM1
SP3	-0.265	transcription regulator		-0.378	8.48e-05	ACSL1,ATF3,CCL20,CCND1,CYP26A1,DNMT3A,FOXP3,HSD11B2,IGFBP3,ITGA2,MET,MYCN,NOS3,NPTXR,PLAU,PRKG1,SCTR,TIMP1,TNC,VIM
IRF2	0.605	transcription regulator		-0.785	8.6e-05	CCND1,CFB,CIDEC,CXCL10,DST,DUSP5,E2F3,FXYD2,HGD,ID1,IFNG,IGFBP1,IL12B,SETD3,VCAM1
APOE	-0.686	transporter		-0.047	8.82e-05	ACSL1,ADGRG1,APOA1,ATF3,C5AR2,CAV1,CCL22,CCN2,CCND1,GRIA2,HSD11B1,IFNG,IL12B,LIPA,LRP8,LTBP1,MGP,NOS3,NOX4,NPNT,PC,PHLDA1,PLAT,PLAU,SCTR,TIMD4,TIMP1,TNF,VCAM1
GRIP1	-0.529	transcription regulator			9.03e-05	FRAS1,FREM1,FREM2,GRIA2
streptozocin		chemical drug		-0.62	9.13e-05	ABCG2,APLN,ATF3,CCN2,CIDEC,DLL4,DNMT3A,EGF,FOXA3,HSD11B2,IFNG,IGFBP1,IRS1,NOS3,NOX4,PCK1,PPARGC1A,S100G,SCD,SLC12A3,SLC1A1,SLC2A1,TNF,VCAM1,VIM
paclitaxel		chemical drug		0.487	9.29e-05	ABCG2,ACE2,ATF3,BHLHE40,CAV1,CCN2,CCND1,CDC42EP3,CXCL10,DUSP4,DUSP5,DUSP6,ETV5,FAM53B,GADD45B,IFNG,IGFBP3,IL1RAP,NREP,PHGDH,PHLDA1,PLAU,STC1,THBS1,TNF,WWTR1
APEX1	-0.725	enzyme		1.912	9.34e-05	ABCC1,EGR2,FOSB,NPTX2,NR4A1,RGS2,RGS4
RBPJ	-0.084	transcription regulator		-0.901	9.74e-05	BMP7,CDCA7,DLL1,DLL4,EGF,FGF18,FGF7,FGF9,GDF5,GNAI1,HOXD1,MDK,NR4A1,NTF4,SLC2A1,SOX4,TMEM86A,TNC,WNT5A
nifedipine		chemical drug		-0.554	9.76e-05	ABCC3,ATP2B4,DUSP4,FGF7,GABRD,IFNG,IRS1,NOS3,NR4A1,TNF,VCAM1
ZFHX3	0.671	transcription regulator	Inhibited	-2.236	9.95e-05	APOA1,CCND1,ID2,ID3,KRT7,PROK2,RGS16,RGS2,RORB,SLC10A4,TUBB3,WNT5A
SOX7		transcription regulator		-0.333	9.97e-05	ADGRG1,ASPRV1,DLL4,KRT7,NTF4,OVOL1,PLAU,PRKCA,SOX4,STC1
ADIPOQ		other		0.124	0.0001	ACSL1,APOA1,CCL20,CCN2,CCND1,CXCL10,FOXP3,IFNG,IL12B,IRS1,KLB,NOX4,PCK1,PPARGC1A,SCD,SLC27A2,TIMP1,TNF,TNFAIP3,VCAM1,WNT5A,WNT5B
EFNA3	0.916	kinase		0.707	0.000101	CCN2,DUSP4,DUSP6,ETV5,ITGB6,KRT7,PLAT,TNFRSF6B
IKBKB	0.842	kinase		-1.154	0.000101	AMPD3,ATF3,CCL20,CCN2,CCND1,CTSZ,CXCL10,DUSP6,GCH1,GM2A,IFNG,IGFBP7,IL12B,MGP,MYO1D,NID1,NOS3,PLAU,RGS16,S100A4,TNC,TNF,TNFAIP2,TNFAIP3,VCAM1
semaxinib		chemical drug		0.365	0.000101	ACP5,AHSG,ATF3,CCL20,CCL22,CXCL10,EGR2,FHL1,ITIH4,NFATC2,NOS3,NR4A2,PTGIS,THBS1,TNFRSF18
Lh		complex		0.981	0.000103	ACP5,ADAMTS1,ADGRG1,CD55,CYFIP2,DAPK1,GADD45B,HSD11B1,HSD3B2,ITPR1,NR4A1,PDLIM3,PGRMC1,PLAT,PLCL1,PTPN21,RAPGEF3,RGS16,RGS2,RGS4,RGS5,SLC10A4,SLC38A1,STARD5,THBS1,THRB,TNFAIP3
Ap1		complex		-1.95	0.000104	ATF3,CCN2,CCND1,DUSP6,GSC,IFNG,IGFBP3,IL12B,ITGA2,MET,NOS3,PCK1,PLA2G2A,PLAU,S100A4,TIMP1,TNF,VCAM1
PSMB11		peptidase		-1.356	0.000105	CAV1,CCND1,COL4A6,COL6A2,GADD45B,L1CAM,MAPK12,NID1,NR4A1,NR4A2,RELT,THBS1,TNFRSF11A,VIT
leukotriene D4		chemical - endogenous mammalian		1.547	0.000107	ADAMTS1,ATF3,EGR2,FOSL2,NR4A1,NR4A2,NR4A3,RGS2,TNF
SPHK1	-1.337	kinase		0.626	0.000107	CCL22,CCN2,CCND1,GCH1,IFNG,SLC2A1,SPHK1,TIMP1,TNF
okadaic acid		chemical toxicant		-0.247	0.00011	APOA1,CCN2,CCND1,CYP24A1,FOSB,FOSL2,GCH1,IRS1,NR2F2,PRKCA,THRSP,TNF
KLF2	0.766	transcription regulator		-0.519	0.000111	APLN,CAV1,CCL28,CCN2,CD55,DLL1,FOXP3,ID1,ID3,IFNG,NOS3,PTGIS,SLC2A1,THBS1,TIMP1,TNF,UGDH,VCAM1
ERK1/2		group		-0.038	0.000112	APLN,CAV1,CCL20,CCL22,CCN2,CCND1,CXCL10,DAPK1,DUSP4,FOSB,ID1,ID3,IFNG,IGFBP3,IL12B,IL19,ITGA2,MYCN,NOX4,NR4A3,PLAU,S100A6,TIMP1,TNF,VCAM1
ursodeoxycholic acid		chemical - endogenous mammalian		0.156	0.000113	ABCC3,ABCG2,CCL20,CCN2,CXCL10,IFNG,IRS1,SCTR,TIMP1,TNF
HAND2	1.124	transcription regulator		0.508	0.000113	ACE2,ACTN2,ADSS1,ECM2,FAP,GLI3,NFATC2,PDLIM3,PLA2G2A,S100A4
HFE	-0.055	transmembrane receptor		0.535	0.000115	BHLHE40,CAPN5,CTSE,CYP26B1,DDC,ITIH4,KMO,MFSD2A,MOXD1,PHLDA1,PLA2G1B,PPP1R3C,RGS16,WFDC2
ARHGAP31	0.792	other		-0.378	0.000115	BMP7,CCN2,COL6A2,GADD45B,ID2,ITGB6,SERTAD2
UPF2	0.25	other		1.195	0.000115	CAMK2N1,CXCL10,CYFIP2,MPPED2,PTPN21,TNFAIP3,TSPAN8
NRXN1		transporter			0.000115	COL4A6,EPHA7,FBLN5,MGP,PCDH19,THBS1,TNC
puromycin aminonucleoside		chemical reagent		-0.074	0.000116	ADAMTS1,AQP1,CAPN6,FBLIM1,FXYD5,GPNMB,IGFBP1,NOX4,SLC34A2,TIMP1,TMSB10/TMSB4X,TSPAN8,VIM
SPP1	0.295	cytokine		-0.851	0.000118	ABCG2,CA2,CCL20,CCND1,EGF,GATA6,GSTZ1,IFNG,IL12B,ITGA2,LOX,MET,NOS3,PLAU,S100A4,S100A6,TIMP1,TNF,VIM
MTORC1		complex		-0.31	0.000123	CCND1,FOXP3,IFNG,NFIL3,NOX4,PPARGC1A,SCD,SLC2A1,TNF
isoproterenol		chemical drug	Activated	2.141	0.000125	ABL1,ADCY5,ALOX15,APLN,ATF3,CAV1,FOSL2,NR4A1,NR4A3,PCK1,PLAGL1,PLAT,RGS5,SCD,TIMP1,TNF,TUBB3
COLQ	-0.114	other		-1.48	0.000128	ACHE,DOK7,FBLN5,FGF7,FRAS1,LAMB1,LTBP1,MMP16,NID1,TIMP1
NR4A1	4.574	ligand-dependent nuclear receptor		-1.127	0.000135	ATF3,ATP12A,CCN2,CCND1,COL6A2,DAPK1,FOXP3,HSD3B2,ID1,IFNG,IL12B,MARCKSL1,MYCN,NOS3,NR4A1,NR4A2,NR4A3,PC,PCK1,PPA1,PPP1R3C,SCD,TNF,VCAM1
HDAC7	-0.499	transcription regulator		-1.1	0.000135	CCND1,DLL4,FGF18,IGFBP1,IL12B,NR4A1
fatty acid		chemical - endogenous mammalian		0.645	0.000136	AHSG,APOA1,IRS1,MAPK12,NR4A1,NR4A2,NR4A3,PPA1,PPARGC1A,SCD,SLC2A1,THRSP,TNF,VCAM1
CDKN1A	0.264	kinase		-0.655	0.000137	CCN2,CCND1,CRYAB,DSC2,EGLN3,FGF18,FHL1,FRAS1,GNAI1,ID2,IFNG,ITGA2,MET,MIS18BP1,MYBL2,PBK,PHGDH,PRSS23,THBS1,TNC,TNF,TNFRSF18,TUBB3,TUBB4A,UBE2T,VIM
Pka		complex		0.657	0.00014	CAV1,CCN2,CXCL10,DUSP4,IFNG,NOS3,NR4A1,NR4A2,NR4A3,PCK1,PCSK1,PLD1,PPARGC1A,RGS2,TNF
TFAP2A	-1.307	transcription regulator		-0.524	0.00014	BOK,CCL28,CCND1,FOXP3,FREM2,GM2A,IL12B,ITGBL1,LIPA,PLAU,PPP2R2A,RAB27B,SMPD1,TIMP1,TNF
Calcineurin A		group		-0.447	0.000141	ATP2B4,CCN2,CCND1,FGF18,PPARGC1A,SLC2A1,TIMP1
MAOA	-0.509	enzyme		-0.388	0.000141	ABCG2,ALDH1A1,CCN2,CCND1,IGFBP3,TNC,VIM
ROR1	-0.342	kinase		-0.822	0.000141	CCN2,EMP2,ETV5,FSTL1,MUC13,THBS1,TNS1,VIM
ESRRB	0.78	transcription regulator			0.000141	APLP1,CCL20,CCL28,GCKR,IL12B,MYBL2,NFKBID,ZFP42
hexachlorobenzene		chemical toxicant		-1.066	0.000142	FBLIM1,FXYD5,GPNMB,IGFBP1,SLC34A2,TIMP1,TMSB10/TMSB4X,TSPAN8,VIM
EFNA2	-0.382	kinase		1.667	0.000142	CCN2,DUSP4,DUSP6,ETV5,FOXQ1,KRT7,NFIL3,PLAT,TNFRSF6B
FASN	-0.193	enzyme		0.923	0.000145	CAV1,CIDEC,DHCR24,ETV4,IL12B,MET,PCK1,SCD,TNF,VIM
tacrolimus		chemical drug		1.311	0.000148	ATP2B4,CCND1,CXCL10,DAPK1,DUSP4,FOSB,FOXP3,GABRD,ID1,ID3,IFNG,ITPR1,MARCKSL1,MYMK,NOS3,NPTX1,NR4A1,OSBPL3,PDE3B,TNC,TNF,TNFRSF18
CREM	-0.463	transcription regulator	Activated	2.44	0.000149	ATF3,BHLHE40,CCND1,CSRNP1,DUSP4,EGR2,ERRFI1,GADD45B,IFNG,NFIL3,NFKBID,NR4A1,NR4A2,PCSK1,THBS1,TNF
STAT6	0.212	transcription regulator		0.695	0.000151	ACP5,ACSL1,ALOX15,CA2,CCL20,CCL22,CCL24,CIDEC,CTNS,CTSE,CXCL10,EGR2,FOXP3,GADD45B,HROB,IFNG,IL12B,IL31RA,KMO,LDLRAD3,NFATC2,NFIL3,PLD1,PPARGC1A,PRKCA,SLC25A25,SLC46A2,SPHK1,TIMP1,TNF,TNFRSF11A,VCAM1,VIM
HMG20A	-0.039	transcription regulator		-0.277	0.000152	ATF3,CCN2,CXCL10,EBI3,ERRFI1,GCH1,IGFBP3,ITGA2,MGP,RGS16,SPHK1,TIMP1,VCAM1
laquinimod		chemical drug	Inhibited	-2.534	0.000152	CCL22,EVA1A,FNDC5,GPNMB,GPR15,GPR82,GSG1,PALMD,PPP1R14D,PPP1R3C,SLC27A2,SMIM3,THRSP
homocysteine		chemical - endogenous mammalian		-0.2	0.000152	ALOX15,APOA1,ATF3,CCND1,CXCL10,FA2H,FOSL2,ID1,PHLDA1,PTGIS,SCD,TIMP1,VCAM1
FOXA1	-0.334	transcription regulator		-1.46	0.000154	AGR2,AQP1,ARHGEF9,CXCL10,DDC,EFHD1,FOXA3,FSTL1,IGFBP1,LAMB3,MGP,NPTX2,NR4A2,PCK1,SCGB1A1,TNF,WNT7B
TLR9	-0.121	transmembrane receptor		-1.63	0.000157	ATF3,CCND1,CERK,CTH,CXCL10,EBI3,GADD45B,GCH1,IFNE,IFNG,IFNK,IL12B,IL19,NR4A1,PHLDA1,RAB7B,SMPD1,SPHK1,TIMP1,TNC,TNF
MC1R		G-protein coupled receptor	Activated	2	0.000158	NR4A1,NR4A2,NR4A3,TNF
KLF17		transcription regulator			0.000158	CCL24,CCL28,CORIN,ID1,VIM
L-685,458		chemical - protease inhibitor		1.408	0.000158	DLL4,ID1,IFNG,NR2F2,TNF
IFNAR1	0.293	transmembrane receptor		-1.078	0.00016	ATF3,CCL20,CCL24,CXCL10,DLL1,DUSP6,FAP,IFNG,IL12B,PLAT,THBS1,TNF,TNFAIP2,TNFAIP3,UBD,VCAM1
CBX5	-0.63	transcription regulator		0	0.000161	AGR2,C15orf48,CDH17,FOXQ1,GALC,GCNT3,LAMB3,LY6G6D,MUC13,MUC20,PRSS23,SH3GL2,TNFRSF6B,TSPAN8
3-deazaneplanocin		chemical drug		-0.465	0.000164	DUSP4,EXOC3L4,GPNMB,IFNG,IGFBP3,KRT7,LAMB3,NOX4,PLAU,PRKCA
RGS2	2.359	enzyme		1.155	0.000164	ERRFI1,EVA1A,FBLIM1,HSD11B1,HSD11B2,IGFBP3,MFSD2A,PLAT,RFLNB,SLC2A1,SLC35F2,TMC3
olanzapine		chemical drug		0.081	0.000164	ATF3,CAPN8,IL1RAP,LRAT,NR4A1,NR4A2,NR4A3,RGS2,S100G,SLC38A1,SPRY2,TSPAN8
PPARD	0	ligand-dependent nuclear receptor		0.964	0.000165	APOA1,CCL20,CCND1,GLI3,HSD11B2,HSD3B7,IFNG,IGFBP1,IL12B,LRAT,MFSD2A,NR4A1,NR4A2,NR4A3,PLA2G2A,PLAT,PPARGC1A,S100A6,SCD,SLC27A2,THBS1,TNF,TNFAIP3,VLDLR
bexarotene		chemical drug		1.036	0.000165	BMP7,CCND1,CTH,CYP26A1,DEPP1,DUSP5,EFNA5,ID1,ITGB6,ITPR1,NR4A2,PLAT,RET,RHBDL1,RORB,SCD,TUBB3,VCAM1
PPRC1	-0.02	transcription regulator		-0.522	0.000165	CCL20,DUSP5,EPHB1,ERRFI1,LAMB3,PHLDA1,SMYD1,TMEM154
IKK (complex)		complex		-0.902	0.00017	CCND1,CXCL10,FANCC,FANCD2,IFNG,TNF,VCAM1
CD81	-0.071	other		-0.19	0.000173	CD19,ID1,IFNG,SLC12A3,TNF,VCAM1
NR0B2	-0.459	ligand-dependent nuclear receptor		1.024	0.000175	ABCC3,APOA1,CCN2,CIDEC,CXCL10,IFNG,NFKBID,PCK1,PPARGC1A,SCD,TIMP1,TNF,TNFAIP3,TNFRSF11A
C5	0.586	cytokine		-1.157	0.000175	ATF3,C5AR2,CCND1,CD55,CXCL10,IFNG,IL12B,MET,PLAT,PLK3,TNF,TNFAIP2,TNFAIP3,VCAM1
CALCA		other		1.42	0.000176	CCL22,CYP24A1,EGLN3,FA2H,FOSL2,FOXP3,GADD45B,GAST,ID2,MME,NFIL3,NR4A1,PCSK1,TNF,TNFAIP3,TNFRSF18,TNS1
ethanol		chemical - endogenous mammalian		-0.093	0.000179	ADCY8,ALDH1A1,APOA1,ATF3,CAPN5,CCN2,CCND1,DUSP6,FOSB,FOSL2,GABRD,GNAI1,ID1,IFNG,IL12B,IQGAP2,MME,MYCN,NFATC2,NOS3,PCK1,PHLDA2,PLAT,PLK3,PPA1,PPARGC1A,PPP1R3C,RGCC,SALL4,SCD,SLC27A2,TENT5A,TIMP1,TNF,VCAM1,ZFP42
Wy 40905		chemical reagent	Activated	2.623	0.000184	ATF3,EGR2,FANCC,FOSB,FXYD5,GADD45B,NOS3,NR4A1,PRSS23,RGS2
GDNF	-0.96	growth factor		0.413	0.000184	CCND1,EGR2,ETV4,ETV5,FOSB,HSD11B2,SPHK1,STC1,TNF,TUBB4A
1810019D21Rik		other		1	0.000186	AK5,COL6A2,ITGA2,MYCN,NIPAL1,PALMD,PLAU,RAPGEF3,SLC4A11
TLR4	-0.199	transmembrane receptor	Inhibited	-2.371	0.000187	ATF3,CCL20,CERK,CFB,CXCL10,DLL4,DNMT3A,EBI3,EGF,IFNE,IFNG,IFNK,IL12B,MET,NFKBID,NOS3,NR4A1,NR4A2,NR4A3,PLAGL1,PLAT,PTGFR,RGCC,RGS16,SLC2A1,SMPD1,SPHK1,TNF,TNFAIP3,VCAM1
NGEF	1.141	other		-0.302	0.000189	CA2,CYP26B1,GPNMB,KCNJ8,PARP3,RAPGEF4,SLC12A3,SLC6A9,SLCO5A1,TAPT1,UPK3B
FGF1	0.947	growth factor		1.642	0.00019	CCN2,CCND1,DLL1,DUSP6,IRS1,NOS3,NR4A2,PLG,RFLNB,RHOU,SSTR2,THBS1,TNF,VCAM1
IRS1	-1.12	enzyme		-1.518	0.00019	AP2A1,CCN2,CCND1,FHL1,FHL2,GJB3,ID2,IGFBP1,IRS1,MAPK12,MYBL2,PCK1,PPARGC1A,RHOU,WNT5A
STK11	0.266	kinase		0.466	0.000191	ATF3,CCND1,ECM2,ETV4,GADD45B,ID1,IFNG,IGFBP1,IL1RAP,KLHL29,NPTX2,NR4A1,NR4A2,PDGFRL,PHGDH,PPA1,PPARGC1A,PTPRZ1,RND2,SLC16A4,TNFAIP3,TNFRSF18,WNT5A,ZNF462
CAMK4	-0.276	kinase		-0.049	0.000193	ATF3,CCL20,FOSB,FOSL2,FOXP3,IFNG,PPARGC1A,TNF
MRTFA	-0.081	transcription regulator		-0.884	0.000194	CCN2,CDC42EP3,COL4A5,CYFIP2,DHCR24,EFNA5,EGR2,EPHA7,FHL1,ID1,MMP16,MOGAT2,NREP,RAB27B,THBS1,TNC,TST,VCAM1,WNT5A
VHL	-0.262	transcription regulator		-1.199	0.000205	ADGRG1,ALDH1A1,BHLHE40,CAV1,CCN2,CCND1,EGLN3,GNG4,LOX,NOX4,NREP,SLC2A1,TNF,VCAM1,VIM
RUNX3	-0.408	transcription regulator		-0.143	0.000205	ABCC1,CAPN6,CCN2,CCND1,FGF9,FOXP3,FSTL1,IFNG,LOX,MID1,PTPN21,SCGB1A1,TNF,VIM
PAX7		transcription regulator		0.023	0.000207	CRLF1,EMB,FRK,GCH1,ID2,ID3,MYO1D,NPNT,PLAGL1,PRSS23
NOTCH1	0.053	transcription regulator	Inhibited	-2.612	0.000208	ALDH1A1,CCN2,CCND1,CDCA7,DLL1,DLL4,DTX1,FOSB,ID1,ID2,IFNG,IGFBP3,IL12B,LOX,MYCN,NR2F2,OAT,RGS5,RHOU,SLC2A1,SPRY2,TNF,WNT5A
docosahexaenoic acid		chemical drug		-1.011	0.000215	CCN2,FOXP3,IGFBP1,IL12B,LOX,NOS3,NOX4,PCK1,PLAT,SCD,SLC2A1,SMPD1,SPHK1,THBS1,TIMP1,TNF,VCAM1
TNFRSF6B	-1.543	transmembrane receptor		0.353	0.000218	IFNG,IL12B,TNF,TNFRSF6B,VCAM1
STK3	0.105	kinase		1.342	0.000218	CCN2,CCND1,SOX4,TNF,WWTR1
MMP8		peptidase		1.069	0.000218	BMP7,CCN2,CXCL10,MET,TNF
ACSL5	0.085	enzyme		-1.387	0.000218	ANOS1,GPRC5A,KCNJ8,MDK,PHLDA2
Smad2/3/4		group		0.13	0.000218	CCN2,GSC,ID1,NOX4,TIMP1
Smad		complex		-1.4	0.000218	CCN2,ID1,ID2,ID3,IFNG,WNT5A
SPRY1	-0.418	other		0.97	0.000218	ETV4,ETV5,FGF7,FGF9,ID2,LOX
MAFA	-0.252	transcription regulator			0.000221	CCL22,CCL24,EGLN3,GAST,GCKR,ID2,IGFBP3,IL12B,LAMB1,MID1,PLAU,PLCE1,PTGFR,STEAP3,TNF
VCAN	0.044	other	Inhibited	-2.317	0.000228	CCL20,COMP,EBI3,FBLN5,FNDC1,IFNG,IL12B,LAMB1,PLA2G2A,PLAU,PTGIS,RGS2,SMOC1,TIMP1,TNF,VCAM1
SBDS	-0.325	other			0.000232	CCN2,CHAC1,CTH,FA2H,GADD45B,ID1,IGFBP7,PLAGL1,RGS4,TNC,UBE2QL1
HDAC5	0.697	transcription regulator		1.211	0.000232	ACSL1,DAPK1,EGR2,IGFBP1,MYCN,NR4A1,PPARGC1A,PRX,SCD,TNF,TUBB3
JAG1	-0.209	growth factor		-0.149	0.000232	CCND1,DTX1,DUSP5,DUSP6,IFNG,IGFBP1,IGFBP3,NR2F2,TNC,VIM
Map3k7		kinase		-0.626	0.000232	BHLHE40,CXCL10,EGR2,IFNG,NFATC2,RUNX1T1,SCD,SPHK1,TNF,VCAM1
ETV5	-2.548	transcription regulator		1.194	0.000235	CAV1,CCND1,EMP2,ETV5,FXYD5,GCH1,KRT7,MET,RET,S100A6,SCD,SLC34A2,WWTR1
LIPE	-0.235	enzyme		-0.239	0.000237	ACSL1,ALDH1A1,AQP1,ATF3,CA2,ID2,NR4A1,PC,PCK1,PPARGC1A,PVALB,RGS5,SCD,THRSP,TNF
lactacystin		chemical - protease inhibitor		0.069	0.00024	ATF3,CCND1,CRYAB,CYP24A1,FANCC,GNAI1,HSPB8,IL12B,IRS1,MYCN,NR4A1,PRKCA,PTPN5,SLC1A1,THRB,TNF,TUBB2A,TUBB4A
GNB1	0.194	other		1.067	0.000241	CAV1,CCN2,FOSB,FOSL2,ITGA2,LTBP1,NR4A1,NR4A2,PLAU
APOA1	-4.337	transporter		0.764	0.000241	APOA1,ATF3,CAV1,NOS3,PPARGC1A,PTGIS,SLC2A1,TNF,VCAM1
RARA	-0.427	ligand-dependent nuclear receptor		-0.664	0.000243	ALDH1A1,APOA1,ARNT2,CCND1,CENPU,CYP26A1,CYP26B1,EGR2,FOSL2,FOXP3,GJB4,IFNG,LAMB1,LY6G6D,LYPD1,MGP,MUC20,MYCN,PBK,PCK1,RARG,RET,SALL4,SMPD1,TNF,UBE2T,ZFP42
Hdac		group	Inhibited	-2.481	0.000244	ADAMTS1,ATF3,CCND1,CYP24A1,DKK3,DLL1,GADD45B,IGFBP3,MYBL2,MYCN,NPNT,NR4A1,PPARGC1A,SPRY2,TFAP2B,TNF
XDH		enzyme		-0.193	0.000246	AVPR1A,CCN2,ID3,PLAU,SLC2A1,TNF,VIM
IL20	-1.586	cytokine		-0.342	0.000246	AHSG,APOA1,IFNG,PLG,RGS5,TNFRSF11A,VGF
SS18	-0.095	transcription regulator		-0.378	0.000246	CRLF1,DLL1,FOXP3,GADD45B,GCH1,RET,SLC34A2
epigallocatechin-gallate		chemical drug	Activated	3.239	0.000246	ACP5,CA2,CCL22,CCN2,CCND1,CXCL10,FOSB,FOSL2,FOXP3,GADD45B,IFNG,IL12B,NOS3,NR4A2,PLAU,PRKCA,TIMP1,TNF,VCAM1,VIM
TGFB3	-0.429	growth factor		-0.277	0.000256	BHLHE40,CCN2,FOSB,FOSL2,MGP,MS4A1,MYO10,PPARGC1A,SCD,THBS1,TNC,TNS1,TSPAN2
TRIM72	-0.872	enzyme		1.131	0.000256	IFNG,IRS1,NOX4,TNF
LRRC32	0.108	other		0.283	0.000256	FOXP3,IFNG,TNF,VIM
UMOD		other		-1.936	0.000256	EGF,IL12B,PVALB,TNF
TRPC3		ion channel		-1.98	0.000256	CCND1,IL12B,TNF,VCAM1
calcium chloride		chemical drug		1.119	0.000256	ID3,NR4A1,S100A4,STC1
FGFR2	-0.127	kinase		-0.668	0.00026	AMN,CA2,CCND1,DLL1,FLRT3,FOXQ1,GATA6,ID2,KLB,LAMB1,S100G,TENM3,TSPAN8,VCAM1
ANGPT2	0.477	growth factor		-1.784	0.00026	ABCC1,CFB,CRYAB,FGF7,GATA6,MAPK12,NOS3,NOX4,PHLDA1,PLAU,PLG,RDH10,SLC12A3,SPTLC3,THBS1,TNF,TUBB3,VCAM1,VIM
DNMT3A	-1.107	enzyme		0.836	0.000271	ACSL1,ADCY5,APLN,ATF3,ATP2B4,CD19,ETV5,FOXP3,GATA6,IFNG,IRS1,LAMC3,NFATC2,NR4A1,PPP1R3C,RGS16,SPHK1,SYNE3
PPP3R1	-0.254	phosphatase		1.066	0.000274	ABCA3,ABCA5,AQP1,ATP6V1C2,CDH17,LYNX1,SCD,SLC34A2,TNFRSF11A
IL10RA	-0.306	transmembrane receptor		0.853	0.00028	ACSL1,AKT3,B3GNT7,CA2,CCL22,CFB,CTH,CTSE,CYFIP2,EGF,EMP2,FHL1,FOXP3,FSTL1,IFNG,IL12B,MFSD4A,P3H2,PCK1,PPARGC1A,SLC2A1,TNF,VSIG2,WFDC2
SATB1	-1.119	transcription regulator		-0.309	0.00028	CCND1,CEMIP2,CORO6,DNMT3A,DUSP4,EBI3,FOSB,FOXP3,GADD45B,GNG4,ID3,NR4A2,SIPA1L2,SLC27A2,TNF,VIM
DRD2	2.066	G-protein coupled receptor		1.897	0.000283	CRYAB,FOSB,FOSL2,IGFBP3,ITGB6,LTBP1,PCSK1,PVALB,THBS1,TUBB6,VCAM1
EWSR1-FLI1		fusion gene/product		0.247	0.000283	AK5,CAV1,CCN2,CCND1,FJX1,HORMAD2,ID1,NREP,PDGFRL,THBS1,TNFAIP3
MAPK14	-0.249	kinase		-0.176	0.000292	ACP5,ATF3,ATP2B4,CCND1,CRYAB,CXCL10,DLL1,DNMT3A,DUSP6,FOSL2,IFNG,IL12B,PCK1,PLAU,PPARGC1A,SPHK1,TIMP1,TNF,VCAM1
SUMO3	-0.066	other		-0.218	0.000292	CAV1,CTH,CXCL10,ENPP3,IRS1,MOXD1,TNC
BAR501		chemical reagent		1.452	0.000293	CTH,IFNG,NOS3,TNF,VCAM1
PTEN	-0.177	phosphatase		0.017	0.000296	ACSL1,ATF3,BRIP1,CA2,CADM3,CCND1,CTSZ,CXCL10,DKK3,DLL4,DTX1,EGF,EGR2,ERRFI1,FAP,FGF7,FGF9,HIP1,IFNG,IGFBP3,IL12B,L1CAM,LRAT,MET,MFAP3L,MME,MMP15,MYBL2,NFIL3,NR2F2,NR4A2,OTUB2,PHGDH,PLAU,PPARGC1A,PRXL2B,PSCA,SCD,SCTR,SLC4A11,SOX4,SPRY2,THBS1,TNF,VCAM1,VIM
CLOCK	0.161	transcription regulator		-0.632	0.000301	AKT3,ARNT2,AVPR1A,BHLHE40,CCN2,CCND1,CYP26A1,FAM107A,FOXA3,GADD45B,ID1,MEGF10,MGP,MOXD1,NFIL3,NPAS2,RGS5,SCD,SLC12A3,SRD5A1,THBS1
RIPK2	-0.506	kinase		-1.817	0.000303	ACSL1,CCL22,CXCL10,IFNG,MAP3K6,MARCKSL1,MYCN,PPARGC1A,SCD,TNF,TNFAIP2,TNFAIP3,TNFRSF18,VCAM1
topotecan		chemical drug	Activated	2.439	0.00031	ABCG2,ACSL1,ARHGAP42,ARL15,ATF3,CXCL10,DUSP5,E2F3,EMB,FOSB,GADD45B,GCH1,HS3ST1,IRS1,ITGA2,MARCKSL1,MYBL2,MYCN,PLCB1,PLK3,PPP1R16B,SLC2A1,SOX4,TNF,TNFAIP3,TST
SERPINA6	-4.054	other			0.000316	ACE2,ADCY5,AKT3,ATP1B3,BMP7,CAV1,DHCR24,GLI3,GRIA2,HSD11B1,HSD11B2,LTBP1,NOTUM,SRD5A1,SSTR2,THBS1,WNT5A
MYCN	-2.646	transcription regulator		0.899	0.000317	ABCA3,ABCC1,ABCC3,ABCG2,ADAMTS1,ALDH1A1,CAV1,CCN2,CCND1,DKK3,DNMT3A,DUSP4,EFNA5,GATA6,HDAC11,ID2,IGFBP7,ITGA2,MYCN,MYOM3,PHGDH,RGS5,RHOU,SLC2A1,VIM
KMT2D	-0.138	transcription regulator		0.641	0.000324	ADCY5,ADGRA3,ADGRG1,B3GNT6,CD55,CDCA7,CSPG4,DSC2,EBI3,FBXL7,FHL1,FOXQ1,GPX7,IMMP2L,LAMB3,MYOM3,PPIC,ZNF750
CRYAB	1.384	other			0.000337	CCND1,CRYAB,HSPB8,IFNG,IL12B,MME
raloxifene		chemical drug		0.168	0.000341	CCND1,DUSP4,GPRC5A,KRT7,KYNU,L1CAM,LAMB1,MPPED2,PLK3,PPP1R3C,PRSS23,PVALB,SMPD1,STC1,TIMP1,TNF
androgen		chemical drug		1.353	0.000341	ACE2,AGR2,ARHGEF26,CA2,CCND1,CTSZ,DHCR24,DNMT3A,FGF7,GAST,NR4A1,PIP,PSCA,RET,SOX4,WNT5A
NEUROG3		transcription regulator		-1.969	0.000343	ACSL1,DEPP1,DLL1,DLL4,GAST,KLB,LCN15,MDK,PCSK1,ROBO1,RORB,ST18
RAG2	-0.048	enzyme		0.102	0.000343	ADAMTS17,ALOX15,COL6A2,CXCL10,FCGRT,ID1,IFNG,MET,PPP1R16B,RHOU,SMPD1,TNF
adavosertib		chemical drug		-0.532	0.000343	CCL20,CCL22,CFB,CXCL10,DUSP4,IFNG,MME,MST1R,THBS1,TNF,TNFAIP3,TNFRSF18
phorbol esters		chemical - other		-0.893	0.000344	CERK,CYP24A1,GAST,IFNG,IGFBP1,PLAT,PLAU,PRKCA,PSCA,TIMP1,TNF
MEX3A	-3.379	other		1.134	0.000346	ACOX2,APOA1,CCND1,CIDEC,PCK1,PPARGC1A,SLC27A2
EFNA5	1.603	kinase		0.707	0.000346	CCN2,DUSP4,DUSP6,ETV5,ITGB6,KRT7,PLAT,TNFRSF6B
TIMP3	0.3	other		1.463	0.000346	EGR2,ITGB6,LRP8,LTBP1,MET,THBS1,TNF,VIM
L-glutamic acid		chemical - endogenous mammalian		0.822	0.000352	ABCG2,CCND1,CIDEC,DHCR24,FOSB,GADD45B,GRIA2,NFIL3,PPARGC1A,PROK2,SCD,SLC1A1,TIMP1,TNF
COP1	-0.057	enzyme	Activated	2.985	0.000359	CXCL10,CYP26B1,ETV4,ETV5,GPNMB,HSPB8,IL12B,PEX11A,PPARGC1A,RET
E. coli B5 lipopolysaccharide		chemical - endogenous non-mammalian		-1.326	0.000369	ADAMTS1,AHSG,APOA1,BHLHE40,CCL20,CCL22,CCL24,CCND1,CXCL10,ERRFI1,FOXP3,HSD11B1,IFNG,IGFBP1,IL12B,IL1RAP,PHLDA1,PPARGC1A,THBS1,TNF,TNFAIP3
FAS	-0.053	transmembrane receptor		-1.169	0.000371	CCL20,CCN2,CXCL10,EGR2,FOSB,GPNMB,IFNG,IL1RAP,IQGAP2,ITPR1,MET,MGP,MME,MYO5A,NR4A1,NR4A2,PHLDA2,PLAU,PLD1,PVALB,RAPGEF5,RND1,RND2,TNC,TNF,TNFAIP3,VCAM1
arachidonic acid		chemical - endogenous mammalian		1.022	0.000373	EPHB1,IL12B,NOS3,PLA2G2A,PLAU,PLD1,RGS2,SCD,THRSP,TNF,VCAM1,VIM
CD44	0.511	other		-0.252	0.00038	ABCA5,ABCG2,ALDH1A1,CCND1,CIDEC,IFNG,ITGBL1,LAMB1,LTBP1,MET,NOX4,NPNT,PLAU,SLC2A1,THBS1,TNF,TNFRSF11A,VCAM1,VIM,WNT5A
3M-002		chemical reagent		-0.536	0.000384	CCL20,CCND1,CXCL10,CYP26A1,ETV4,ETV5,GPNMB,IFNG,IL12B,MYMK,RGS4,SLC12A3,TNF
PREX1	-0.058	other		-0.447	0.000386	ADGRG1,BMP7,ID2,LAMB1,PLAU
UCP1		transporter		1.546	0.000389	CTH,CXCL10,DKK3,EMB,FGF7,GSTZ1,IFNG,ITPR1,LRRC8D,MME,OTUB2,PCK1,PHGDH,SLC6A9,STAP2,TNF
ST3-Hel2A-2		chemical reagent		1.012	0.000392	ATF3,EGR2,NR4A2,PHLDA1
TNFSF18		cytokine		0.025	0.000392	FOXP3,IFNG,TNFRSF11A,TNFRSF18
tributyrin		chemical drug		-1.054	0.000393	ATF3,CCL20,CCN2,CD55,ID2,ID3,MME,RGS4,TNFAIP3
doxorubicin		chemical drug		-1.033	0.000395	ABCA3,ABCC1,ABCC3,ABCG2,ADAMTS1,ADAMTSL4,ATF3,BHLHE40,CA2,CAPN6,CCN2,CCND1,DNMT3A,DPYSL4,DUSP5,E2F3,FOXP3,GPNMB,ID1,ID2,IGFBP1,IGFBP7,MET,NOX4,NR4A1,RGS16,SCN3B,SLC34A2,SPHK1,TIMP1,TNF,TNFRSF11A,TNFRSF18,TSPAN8,VIM
Trbv13-1		other			0.000396	IFNG,IL12B,TNF
CD6	-0.399	transmembrane receptor			0.000396	FOXP3,IFNG,TNF
Cd24a		other			0.000396	IFNG,IL12B,TNF
ARHGEF2	-0.617	other			0.000396	CCND1,TNF,VCAM1
VCAM1	-2.341	transmembrane receptor			0.000396	ABCG2,CCND1,VCAM1
ACAN		other			0.000396	FOXP3,IFNG,TNF
L-826,141		chemical drug			0.000396	IFNG,IL12B,TNF
CBFB-MYH11		fusion gene/product			0.000396	ATF3,GATA6,SPHK1
HOXA13	2.471	transcription regulator		-0.219	0.000397	ALDH1A1,BMP7,DLL1,EMP2,EPHA7,GLI3,SHROOM3,WNT5A
ethionine		chemical toxicant		-0.342	0.000406	GPNMB,IGFBP1,SLC34A2,TIMP1,TMSB10/TMSB4X,TNF,TSPAN8
RHOA	-0.018	enzyme		-1.855	0.000407	CCN2,CCND1,CXCL10,FOXP3,IFNG,ITGBL1,NOS3,PLAU,PRKG1,SLC26A4,TNFRSF18,VCAM1
PRKAA2	-0.153	kinase		-0.067	0.000407	CA2,DUSP4,KLHL29,NOX4,OAT,PARP3,PPARGC1A,RTN4RL1,SPRED2,TNF,TNS1,VCAM1,VIM,ZNF462
bortezomib		chemical drug	Activated	2.513	0.000408	AGR2,ATF3,CAV1,CCL22,CCND1,CRYAB,CXCL10,FANCC,FANCD2,GADD45B,GPNMB,HSD11B2,IFNG,IGFBP3,IL12B,IRS1,MS4A1,NOX4,TNF,VCAM1,VIM
entolimod		biologic drug		-0.663	0.000412	ATF3,CXCL10,NFKBID,TNF,TNFAIP2,TNFAIP3
CHADL	-0.315	other		0	0.000412	CRYAB,CSPG4,FAM107A,IGFBP3,MET,VCAM1
TRADD	0.485	other		-1.664	0.000412	RND1,TNF,TNFAIP2,TNFAIP3,UBD,VCAM1
CNR2	0.017	G-protein coupled receptor		0.2	0.000412	CCL22,CCN2,CCND1,CXCL10,IFNG,TNF
oxazolone		chemical reagent	Inhibited	-2.415	0.000412	CCL20,CXCL10,IFNG,IL12B,TNF,VCAM1
N6AMT1	0.214	enzyme		-1.801	0.000417	AQP1,CD320,CDCA7,CPN1,FAM171A1,FHDC1,FSTL1,IMMP2L,IRS1,PDE3B,PLCE1,PRSS23,SHISA2,SLC27A2,TGIF2
JUNB	-0.119	transcription regulator		0.291	0.000417	ATF3,CAV1,CCL20,CCND1,FBLN5,FOXP3,ID2,IL12B,LAMB3,PLAU,PPP2R2A,SCD,SPTAN1,TIMP1,TNF
TNFSF11	0.558	cytokine		-0.477	0.000431	ACP5,CA2,CAV1,CCND1,DUSP6,EGR2,FHL2,FRRS1,GADD45B,GCH1,GPR68,IFNG,IL12B,MARCKSL1,NFATC2,NFIL3,PLD1,RGS16,SLC2A1,TNF,TNFRSF11A,VCAM1
GDF2		growth factor		-0.518	0.000438	ABCG2,ANOS1,CAV1,CRYAB,EMB,GADD45B,HSPB8,ID1,ID2,ID3,SCD,SLC12A3,TUBB3,VCAM1
TBX5		transcription regulator		-0.149	0.000442	ACE2,ACTN2,CCL20,ECM2,FAP,NFATC2,PDLIM3,PLA2G2A,S100A4,VIM
FGFR1	-0.126	kinase		-0.617	0.000448	ACHE,BMP7,CCND1,DLL1,EBI3,FGF7,ITPR1,LOX,PCSK1,PLAU,TNC,TUBB3,VIM
fulvestrant		chemical drug		0.252	0.000452	ABL1,ACOX2,APOA1,CAV1,CCND1,CTH,CXCL10,DHCR24,FGF9,FOSL2,ID1,ID2,IRS1,LRP8,PLA2G1B,PRSS23,S100G,SMPD1,SSTR2,STC1,TNF,VCAM1
PPIF	-0.13	enzyme		-0.905	0.000454	ACKR4,CCL20,CXCL10,GDF5,GJB3,GSC,LRRC8D,MGP,PDZRN3,TNF,WNT5A
PRKCD	-0.297	kinase		0.545	0.000455	CCL20,CCND1,CXCL10,DUSP6,FOSL2,GPRC5A,IL12B,JCAD,LAMB3,MSI1,NR4A1,PALMD,SLC15A1,SPHK1,TNF,TUBB2A,VCAM1
P38 MAPK		group		-0.278	0.000473	ATF3,CAV1,CCL24,CCN2,CCND1,CD55,CXCL10,DDC,EGR2,ID3,IFNG,IL12B,NFATC2,NOS3,NR4A1,NR4A3,PCK1,PLAU,PPARGC1A,RAB7B,RGS4,THBS1,TIMP1,TNF,VCAM1,VLDLR,WNT5A
TLR3	0.605	transmembrane receptor		-1.502	0.000474	AKT3,ATF3,CCL20,CFB,CTH,CXCL10,GADD45B,GCH1,ID1,IFNE,IFNG,IFNK,IL12B,IL19,LIPA,NR4A1,PHLDA1,PLAU,TIMP1,TNC,TNF
sulforafan		chemical drug		0.434	0.000474	ABCG2,ADAMTS1,ALDH1A1,ATG9B,CCND1,DDC,DNMT3A,GATA6,IFNG,IGFBP1,IL12B,MST1R,PGRMC1,PIR,RUNX1T1,SEMA3G,SPRED2,TNF,TST,VCAM1,VIM
SOX17	0.145	transcription regulator			0.000476	AMN,CCND1,GATA6,IFNK,LAMB1,SALL4,VIT
lapatinib		chemical drug		0.342	0.000476	ACE2,ETV4,ETV5,FOSB,FOSL2,ITGA2,LAMB3
WNT5A	-2.062	cytokine		0.588	0.000479	ALDH1A1,BAIAP2L2,CCND1,CRYAB,CXCL10,DLL1,DLX1,GDF5,ID2,ID3,IL12B,LAMB3,NFATC2,RET,STC1,TNF,TNFRSF11A,VIM,WWTR1
CIP2A	-0.229	other		0.469	0.000495	CFB,CORO6,CRLF1,CRYAB,DSC2,EBI3,FAP,GPNMB,NPTX1
TSH		complex		-0.285	0.000495	CCND1,GCH1,GNAI1,IGFBP3,NOS3,NOX4,SLC2A1,TNF,WNT5A
MAPK9	-0.003	kinase		-0.852	0.0005	AQP1,CAV1,CCN2,CIDEC,EGF,FOSL2,FOXP3,GADD45B,IFNG,IL12B,MARCKSL1,NOS3,PLAT,SCD,TNF,TNFAIP3
ADAMTS18	0.199	peptidase		-0.896	0.0005	CCN2,COL4A6,FBLIM1,LAMB3,MMP15,SDK2
Cyp2c70		enzyme		0.555	0.0005	ABCC1,CXCL10,PPARGC1A,TIMP1,TNF
MAP3K1	-0.354	kinase		0.449	0.000516	ATF3,CCND1,PLAU,RGS4,THBS1,TIMP1,TNC,TNF
Am 580		chemical reagent		0.586	0.000516	CYP26B1,LRAT,MYCN,PLAT,RAI14,RARG,SCD,TIMP1
LAMA4	-0.559	enzyme		-0.093	0.000522	CAV1,CCND1,COL4A6,DLL4,GPX7,GSTZ1,IL1RAP,LAMB1,LAMC3,MET,PPARGC1A,THBS1
RETNLB		other		0.149	0.000539	CCN2,CTSE,FAP,IRS1,MAP3K6,MID1,NR4A1,TIMP1,UBE2T,WNT5A
IL33	-1.266	cytokine		-0.187	0.00054	ADAMTS1,CCL22,CCND1,CHST11,CXCL10,EBI3,EGLN3,EGR2,FA2H,FOSL2,FOXP3,GADD45B,ID2,IFNG,MDK,NFIL3,NFKBID,NR4A1,PCSK1,PLAT,RAI14,SCGB1A1,SLC26A4,TIMP1,TNF,TNFAIP2,TNFAIP3,TNFRSF18,TUBB6
DMRT1		transcription regulator		-0.849	0.000544	ALDH1A1,EPPIN-WFDC6,FGF18,GFRA3,HOXD1,IGFBP3,MMP16,RET,SLC1A1,SOHLH1,VSIG1
Gcg		other		1.066	0.000553	CTH,MFSD2A,NR4A1,OAT,PCK1,PEX11A,PPARGC1A,SDS,SUSD4
ACE2	4.74	peptidase		-1.331	0.000554	CCN2,CXCL10,IFNG,IL12B,NOS3,NOX4,TNF
METTL3	-0.059	enzyme		1.323	0.000562	ADAMTSL4,CCL22,CSPG4,CXCL10,EGF,FAT4,NR4A1,PPARGC1A,SCN3B,TIMP1,TNF,TNFRSF18,VIM
E2F3	-1.813	transcription regulator		0.907	0.000565	BOK,CCL20,CCND1,CDCA4,E2F3,FBLN5,ID3,KRAS,MEX3A,MYBL2,MYCN,PPP1R13B,TENT5A,THBS1,TNFAIP2,WFDC2
DEPTOR	0.088	other		1.951	0.000571	CCL20,CXCL10,VCAM1,VIM
PDCD5	0.017	other			0.000571	CCN2,FOXP3,NFATC2,TNC
ferric chloride		chemical toxicant		-0.119	0.000571	PLAT,PLAU,PLCB1,PRKCA
CEBPB	0.247	transcription regulator		-1.698	0.000576	ALDH1A1,APLN,CCL20,CCND1,CDC42EP3,CXCL10,CYP24A1,DAPK1,E2F3,EPHA7,FHL1,FHL2,HSD11B1,HSD11B2,HSD3B2,ID1,IFNG,IGFBP1,IGFBP3,IL12B,IRS1,MGP,MYBL2,NFATC2,NFKBID,PCK1,PLA2G2A,PLG,PPARGC1A,PTGFR,RGS4,S100G,SCD,SLC2A1,TNF,TUBB3,VIM,VLDLR
nitric oxide		chemical - endogenous mammalian		-0.437	0.000579	ATF3,CCN2,CCND1,CXCL10,DUSP6,FGF7,FOXP3,IFNG,IL12B,NID1,PPARGC1A,PRKG1,SLC16A4,THBS1,TNF
DCN	0.486	other		-0.631	0.000586	CCN2,CXCL10,IFNG,IRS1,MET,THBS1,TNF,VCAM1
NR4A2	3.793	ligand-dependent nuclear receptor		0.398	0.000594	CCL20,CCND1,COL6A2,DDC,FOXP3,HSD3B2,MET,NR4A2,RET,SLC28A1,TNF
PF4		cytokine	Inhibited	-2.388	0.000594	CCL22,ETV4,GCH1,IFNG,IL12B,IL19,MYCN,SPHK1,TNF,TNFAIP3
stearic acid		chemical - endogenous mammalian		1.189	0.000602	ATF3,IGFBP1,NOS3,PPARGC1A,TNF,WWTR1
CSF2	-0.776	cytokine		-1.109	0.000611	ACP5,CCND1,CHST11,CXCL10,DUSP6,EGR2,FOXP3,GCH1,ID2,ID3,IFNG,IL12B,IL19,MET,MFSD2A,MME,NFATC2,NR4A1,NR4A2,NR4A3,PHGDH,PLAU,PLD1,PROK2,RGCC,SLC2A1,SPHK1,STEAP3,THBS1,TNF,TNFAIP3,TNFRSF11A,TNFRSF18,UBD
genistein		chemical drug	Activated	2.759	0.000615	ACP5,APOA1,CCN2,CCND1,CHD5,CTNS,CXCL10,FOXP3,FXYD5,GALC,GM2A,ID1,ID2,LIPA,MANBA,NOS3,OSBPL3,PLAT,PLBD2,PLK3,S100G,SLC6A14,SMPD1,SPHK1,SUMF1,TNF,VCAM1,WNT5A
DLX1	-4.541	transcription regulator		-0.812	0.000616	ABCG2,ALDH1A1,CTHRC1,FSTL1,GLI3,RGS4,VIM,WNT5A,WNT7B
ETS1	-0.106	transcription regulator	Inhibited	-2.688	0.000623	CAV1,CCN2,CCND1,CYP24A1,FOXP3,HSPB8,ID2,IFNG,IL12B,ITGB6,LAMB1,MET,NFIL3,NOS3,PHLDA2,PLAU,SRD5A1,TNF,VIM
quercetin		chemical drug	Activated	2.756	0.000623	ABCC1,BHLHE40,CAV1,CXCL10,DAPK1,DUSP5,EGF,FOSB,NPAS2,PHGDH,PLAU,PLD1,PPARGC1A,SRD5A1,TNF,TNFRSF11A,TST,VCAM1,WNT5A
etoposide		chemical drug		-0.915	0.000632	ACHE,ATF3,CA2,CCND1,CXCL10,DUSP4,E2F3,FANCD2,FOXP3,ID1,ID2,IFNG,MME,NR4A1,SLC16A4,SLC2A1,SPHK1,TNF,TNFAIP3,TRIM29
TLR7	-0.247	transmembrane receptor	Inhibited	-2.306	0.000638	ATF3,CCL20,CCND1,CXCL10,ETV4,ETV5,IFNE,IFNG,IFNK,IL12B,MYMK,PLAT,PLAU,RGS4,SLC12A3,TMEM154,TNF,TNFAIP3
ACKR1	-0.541	G-protein coupled receptor			0.000638	MYO5A,TNFAIP2,TNFAIP3,UBD,VCAM1
RNASE1	1.203	enzyme		-1.387	0.000638	CCL22,CCL24,CXCL10,IL12B,TNF
CCR6	-0.378	G-protein coupled receptor		-1.414	0.000638	CCL20,CXCL10,IFNG,IL12B,TNF
Laminin (complex)		complex		0.545	0.000642	CCND1,ETV5,ID2,ODAM,PLAU,VIM,WNT5A
lactic acid		chemical - endogenous mammalian		0.291	0.000642	ABCC1,CCN2,CXCL10,IFNG,PCK1,PPARGC1A,WWTR1
glucocorticoid		chemical drug		-0.003	0.000642	ACE2,ACHE,APLN,CCN2,CYP24A1,FOXP3,GCH1,IFNG,IGFBP1,IGFBP3,IL12B,NOS3,NR4A2,PCK1,PLAT,PPARGC1A,SCGB1A1,SERPINA6,STC1,TNF,TNFRSF18,VCAM1,VIM
SOCS3	-0.739	phosphatase		0.817	0.000647	ATF3,CCND1,CXCL10,FOXP3,IFNG,IL12B,IRS1,PCK1,PPARGC1A,SCD,TNF
ATP		chemical - endogenous mammalian		0.294	0.000651	CCND1,CXCL10,FOXP3,IFNG,IL12B,NOS3,NR4A1,SLC12A3,SPHK1,THBS1,TNF,TUBB3,VCAM1
PD173074		chemical reagent		0	0.000654	ABCG2,ADGRG1,CCND1,DEPP1,DUSP6,ITGB6,KRT7,OVOL1,UPK2,UPK3B
EOMES	0.033	transcription regulator		-1.183	0.000663	CEMIP2,CYP26A1,DUSP4,FOXP3,FREM1,GSC,IFNG,IGFBP3,ITGA2,PCDH19,PLXNA4,RGS2
bisindolylmaleimide I		chemical drug		0.567	0.000663	APOA1,CCN2,CD55,E2F3,ID3,MET,NR4A1,NR4A2,PLD1,PRKCA,TNF,TRIM29
AIP	-0.031	transcription regulator		1.134	0.000663	GNG4,GPR39,GPRC5A,PLAGL1,RET,RGS16,RGS2,RGS4
wortmannin		chemical drug		1.063	0.000673	ATF3,CCN2,CCND1,CIDEC,CXCL10,E2F3,IFNG,IL12B,IRS1,KRAS,NOS3,NR4A1,NR4A3,PLAU,SLC1A1,TNF,VCAM1,VIM
TERT	0.415	enzyme		0.799	0.000681	ATF3,CAV1,CCL24,CCN2,CCND1,CXCL10,DUSP6,FAM167A,GATA6,IFNG,IQGAP2,NOS3,PRSS23,PSCA,TIMP1,TNF,VIM
PDGFB	-1.139	growth factor		0.954	0.000686	AQP1,CCND1,FGF7,NR4A1,PHLDA1,RGS5,THBS1,TIMP1,TNC
NR5A2	0.304	ligand-dependent nuclear receptor		-0.636	0.000699	ABCC3,APOA1,CCL22,CCL28,CCND1,CXCL10,HSD3B2,IGFBP1,IL12B,NR4A1,PLK3,RGS4,TNF
ALDH1A2	1.154	enzyme		-1.633	0.00072	ABCG2,ALDH1A1,ATF3,CCN2,HOXD4,TIMP1
PRKG1	1.403	kinase		-0.277	0.00072	ALOX15,CCN2,CCND1,ID1,THBS1,VCAM1
PLAGL1	1.219	transcription regulator			0.00072	CCL20,CCL22,CCL24,CCL28,COL6A2,IFNK
PRKAA		group		1.401	0.000748	CCN2,CCND1,CXCL10,HSD11B1,PCK1,PPARGC1A,TNF,VIM
DETA-NONOate		chemical reagent		-0.053	0.000748	CAV1,CCND1,IFNG,PDE3B,PRKG1,TIMP1,TNF,VCAM1
Jnk		group		-1.889	0.000748	APLN,CCL22,CCN2,CCND1,CD55,FOSB,IFNG,IL12B,IL19,NOX4,NR4A1,PLAT,PLAU,PLG,RARG,TIMP1,TNF,VCAM1
RAS		group	Inhibited	-2.191	0.000751	CAV1,CCN2,CCND1,CHD5,CXCL10,CYP24A1,IFNG,LRAT,MET,PLAU,PLD1,TNF,VIM
mir-8		microRNA		0.93	0.000761	ABCG2,ACE2,ADAMTS1,APOA1,ATF3,CCND1,E2F3,ERRFI1,GJB3,IFNG,ITGB6,LOX,MAPK12,MET,SPRY2,TNF,VIM
dopamine		chemical - endogenous mammalian	Activated	2.862	0.000761	ADRA2C,ATF3,CCL22,CSRNP1,CXCL10,FOSB,GABRD,GPR68,IL12B,NR4A1,NR4A3,PHLDA2,PPP2R2A,SSTR2,TNF,TNFAIP3
NR2F2	1.929	ligand-dependent nuclear receptor			0.000762	APOA1,CCL20,CCL22,CCL24,CCL28,GATA6,NR2F2,PCK1,PPARGC1A
3M-003		chemical reagent			0.000771	IFNG,IL12B,TNF
low molecular weight hyaluronic acid		biologic drug			0.000771	IFNG,IL12B,TNFRSF11A
GUCY2C	0.145	kinase			0.000771	GUCA2B,IFNG,TNF
CDH13	1.001	other			0.000771	AKT3,CCND1,SETD7
2,2'-dipyridyl		chemical toxicant			0.000771	LOX,RGS4,TMPRSS6
GABA receptor		complex			0.000771	NR4A1,NR4A2,NR4A3
salvianolic acid A		chemical drug			0.000771	DUSP6,NOS3,NOX4
GCN2iA		chemical drug			0.000771	EGF,IFNG,TNF
L-asparagine		chemical - endogenous mammalian			0.000771	CCND1,IFNG,TNF
FOXL2	0.536	transcription regulator		-0.239	0.000788	ATF3,CCL20,CYP26B1,NFATC2,NR4A3,PPARGC1A,RGS2,SLC35F2,SOX4,TNFAIP3
lactosylceramide		chemical - endogenous mammalian			0.000802	CXCL10,IL12B,TNF,TNFRSF11A,VCAM1
PARPBP	-0.341	other		0.447	0.000802	EMB,KRT7,TIMP1,TNC,TST
ssRNA40		chemical reagent		-1.467	0.000802	ABCG2,EBI3,IFNG,IL12B,TNF
MAPK12	-1.133	kinase		0.208	0.000802	CCND1,IL12B,MAPK12,PPARGC1A,TNF
TNFRSF11A	-1.363	transmembrane receptor		0.152	0.000802	IL12B,MME,TFAP2B,TNFRSF11A,VCAM1
ILKAP	-0.283	phosphatase		0.6	0.000802	CCND1,NR4A1,NR4A3,PPARGC1A,TNF
Atrial Natriuretic Peptide		group			0.000803	CCN2,NOS3,PRKG1,TNC
USP4		peptidase		0	0.000803	GSC,ID1,ID3,TUBB3
DGKZ	0.181	kinase		-0.428	0.000803	CCND1,IFNG,IL12B,TNF
PKHD1	-0.168	other			0.000803	CCN2,CXCL10,ITGB6,WWTR1
1-trifluoromethoxyphenyl-3-(1-propionylpiperidine-4-yl)urea		chemical reagent		1	0.000803	FOXP3,IFNG,IL12B,TNF
N,N-dimethylsphingosine		chemical reagent		0.849	0.000803	GCH1,SPHK1,TNF,VCAM1
PI3K (complex)		complex		-1.799	0.000819	APLN,ATF3,CCN2,CCND1,CD55,CXCL10,DLL4,FBLN5,IFNG,IGFBP1,IL12B,KRAS,NOS3,NOX4,NR4A2,RGS2,THBS1,TNF,TNFAIP3,TNFRSF11A,TUBB3,VCAM1
GPR174	-0.077	G-protein coupled receptor		-0.613	0.000833	B3GNT7,C15orf39,CERK,LRRC8D,MYO5A,NR4A1,PDE3B,PPP1R16B,RGS2,SATB1,SCD
N-nitro-L-arginine methyl ester		chemical drug		-0.336	0.000833	APLN,ATF3,CCN2,IFNG,IL12B,NOS3,PPARGC1A,SLC2A1,TIMP1,TNF,VCAM1
Tlr		group	Inhibited	-2.566	0.000834	C5AR2,CXCL10,ID2,IFNE,IFNG,IFNK,IL12B,RGS16,SPHK1,TNF,TNFAIP3,WNT5A
ZBTB20		transcription regulator		-0.841	0.000842	HSPB8,IGFBP1,IRS1,OGDHL,PCK1,PPARGC1A,TNF,UGDH
MAP2K4	-0.024	kinase		-0.839	0.000842	ATF3,CCND1,CXCL10,ERRFI1,IL12B,PLAU,TNF,TUBB2A
MNT	0.301	transcription regulator		0.707	0.000842	ALDH1A1,COQ8A,GADD45B,ID1,IFNG,PC,TMEM252,TNF
EGLN1	0.313	enzyme		-0.376	0.000844	CCL20,DLL1,DLL4,EGLN3,IFNG,NOS3,SLC2A1,TNF,VCAM1
FANCC	1.211	other			0.000844	CASK,FHL2,IGFBP3,MYRF,OAT,PHLDA2,TNF,WNT5A,WWTR1
PRKD1	-0.115	kinase		-1.695	0.000844	CCND1,CXCL10,IFNG,IL12B,NR4A1,PPARGC1A,TNF,TNFAIP3,VCAM1
CGS 21680		chemical reagent		1.154	0.000851	CCL22,IFNG,IL12B,PPARGC1A,RGS2,RGS4,TNF
TRPV4	0.018	ion channel		0.323	0.000854	CXCL10,PPARGC1A,THBS1,TIMP1,TNF,VCAM1
FOXP3	-1.039	transcription regulator		0.59	0.000855	AKT3,DUSP4,DUSP6,FOSL2,FOXP3,ID2,IFNG,NFIL3,NR4A1,NR4A3,PDE3B,PLAGL1,SATB1,TNF,TNFAIP3,TNFRSF18
SIRT6	0.072	enzyme		1.18	0.000864	AKT3,CCN2,CIDEC,NPNT,PC,PCK1,PLCB1,PPARGC1A,SCD,TNF
FEV		transcription regulator		0.333	0.000864	DDC,EFNA5,EPHA7,NR2F2,PYGB,RORB,SATB1,SCN3B,VCAM1,VIM
miR-34a-5p (and other miRNAs w/seed GGCAGUG)		mature microRNA		1.416	0.000864	ATF3,CCND1,CD55,DLL1,E2F3,EFHD1,MET,MYCN,PLCB1,PREX2,SHISA2,SLC27A2,THBS1,TMEM154
EBF1	1.099	transcription regulator		-1.432	0.000896	AKT3,CCL22,CCL24,CD19,CXCL10,IFNG,IL12B,IRS1,KRAS,NFIL3,PDE3B,PPARGC1A,PPP1R3C,PYGB,SCD
lysophosphatidic acid		chemical - other	Inhibited	-2.843	0.000904	CCN2,CCND1,CXCL10,NOS3,PCK1,PLAU,SPHK1,TNF,VCAM1,VIM,WNT5A
metformin		chemical drug		1.241	0.000915	ACHE,AHSG,ATF3,CAV1,CCN2,CCND1,CIDEC,GADD45B,GPNMB,HSD3B2,IFNG,IRS1,NOS3,NR4A1,PCK1,PLAGL1,PPARGC1A,RTN4RL1,SLC2A1,SPRED2,TNF
CNR1		G-protein coupled receptor		0.016	0.000922	BMP7,CXCL10,DLL1,EGF,ERRFI1,HOXD13,IFNG,MDK,PLAU,PLD1,S100A6,TIMP1,TNF,UPK2
oleic acid		chemical - endogenous mammalian	Activated	2.121	0.000922	ACSL1,ATF3,GADD45B,IGFBP3,NOS3,NR4A1,PCK1,PPARGC1A,SCD,SPHK1,THRSP,TNF,VCAM1,WWTR1
GDF11	-0.741	growth factor			0.000934	BMP7,COMP,GNG4,ITGA2,LAMB3,LAMC3,THBS1,TNF,VCAM1
PIK3R1	-0.783	kinase		-1.139	0.000944	CCND1,CXCL10,GCH1,IFNG,IL12B,PCK1,PLAU,SLC2A1,TNF,VCAM1
LRP6	-0.083	transmembrane receptor		-0.026	0.000945	ALDH1A1,CAV1,CCN2,CCND1,IFNG,PPARGC1A,TNF,VIM
BAPTA-AM		chemical reagent		0.757	0.000945	ATF3,CCL20,CXCL10,GAST,MMP16,NR4A1,TNF,VCAM1
GLI2	-0.421	transcription regulator		-0.663	0.000968	CCL22,CCL24,CCND1,CXCL10,GAST,HSD11B2,IFNG,MYCN,OVOL1,TNF,VIM,WNT5A
ID2	-1.154	transcription regulator		0.517	0.000969	BMP7,CCND1,CD19,DLL1,DLL4,DTX1,DUSP4,EGR2,GADD45B,ID3,IFNG,NFKBID,NR4A1,NR4A3,PTPN5,RAPGEF4,SOX4,VCAM1
IFNLR1	-0.22	transmembrane receptor			0.000974	ATF3,CCL20,CXCL10,THBS1,TNF,TNFAIP2,TNFAIP3
CSF1	-0.941	cytokine		-1.829	0.000975	ACP5,BHLHE40,CCND1,CD163L1,CXCL10,DHCR24,DUSP4,DUSP5,EGR2,FCGRT,FHL2,GPNMB,GPR68,ID2,IFNG,IL12B,MMP16,PLAU,PTPRZ1,SLC2A1,THBS1,TNF,TNFAIP3,TNFRSF11A,VCAM1
BMP6	0.012	growth factor		-0.799	0.00098	ADAMTS1,CCN2,E2F3,ERRFI1,ETV5,ID1,ID2,ID3,MYCN,TIMP1,TMPRSS6
NTN1	0.82	growth factor		0.849	0.000996	ACTN2,CCL22,IFNG,L1CAM,TNF
Tnfsf9		other	Inhibited	-2.183	0.000996	CXCL10,EGR2,IFNG,TNF,VCAM1
trametinib		chemical drug		-0.52	0.00101	ETV5,GPNMB,PHLDA1,PHLDA2,TNF,TNFAIP3
deoxycorticosterone acetate/potassium chloride/sodium chloride		chemical reagent		0.728	0.00101	KNG1,NOS3,NOX4,NR2F2,THRB,TNF
E2F1	-0.501	transcription regulator		1.597	0.00103	ABCG2,AGR2,BOK,CA2,CAV1,CCND1,CDCA4,CENPU,CRYAB,DUSP4,E2F3,EGR2,FANCD2,FHDC1,FHL1,GM2A,HSD11B2,ID3,IFNG,IRS1,KRAS,MMP16,MYBL2,MYCN,NR4A3,PPARGC1A,PPP1R13B,SERTAD2,THBS1,TNF,UGDH,VCAM1,VIM
sulindac sulfide		chemical drug		1.829	0.00103	ADRA2C,ALOX15,ATF3,CCN2,CCND1,PLAU,PPP2R2A,PRSS23,STC1
QKI	-0.024	other		-0.849	0.00103	ACTN2,CAV1,DHCR24,HIP1,ID1,PPARGC1A,SCD,TNC,VCAM1,VIM
NEDD9	-0.472	other		1	0.00103	BHLHE40,ERRFI1,ITGA2,LYPD1,PCK1,SLC1A1,SLC2A1,STC1,TENT5A,VIM
AMPK		complex		1.526	0.00104	CXCL10,DUSP4,IFNG,NOX4,OAT,PCK1,PPARGC1A,SLC2A1,THRSP,TNF,VCAM1,VIM
SMAD7	-0.5	transcription regulator		-1.177	0.00105	BMP7,CCN2,CXCL10,ID1,ID2,ID3,IFNG,IL12B,ITGBL1,MET,PLAT,SCD,TIMP1,TNF
rifampin		chemical drug		-1.331	0.00105	ABCC1,ABCC3,ALDH1A1,CRYAB,CTNNAL1,CXCL10,CYP24A1,GATA6,HUNK,MGP,MME,SCD,TGIF2,TMPRSS4
poly rI:rC-RNA		biologic drug	Inhibited	-2.149	0.00105	ATF3,CCL20,CCL22,CFB,CHN1,CXCL10,DLL1,DLL4,DLX1,DNMT3A,DUSP5,EBI3,GADD45B,GCH1,HERC6,IFNG,IFNK,IGFBP1,IGSF9B,IL12B,IMMP2L,IQGAP2,KMO,KYNU,LIPA,NFIL3,NR4A1,NR4A2,NR4A3,PHLDA1,PLAU,RGS2,SIDT1,SLC26A4,TENM1,TENT5A,THBS1,TIMP1,TNF,TNFAIP2,TNFAIP3,VCAM1,VIM,WNT5A,ZFP42
GIP		other		-0.547	0.00106	ATF3,CXCL10,IL12B,NOS3,PCK1,PPARGC1A,RGS2,TNF
EIF4EBP1	0.021	translation regulator		0.465	0.00106	CCND1,CXCL10,IL12B,NFIL3,PCK1,PPARGC1A,SLC2A1,TNF
SOD2	-0.879	enzyme			0.00106	ACP5,ALOX12B,GCH1,ID2,KCNN2,KNG1,NOS3,PLAGL1,SMPD1,TMC1,TNF
VLDLR	1.784	transporter		1.96	0.00109	CCN2,SLC2A1,TNF,TNFAIP3
LAMC1	-0.58	other		1.982	0.00109	EGR2,ETV5,VIM,WNT5A
ethylenediaminetetraacetic acid		chemical drug		0.882	0.00109	IFNG,MET,NOS3,TNF
EDN1	-0.755	cytokine		-1.278	0.00111	APLN,CCN2,CCND1,COMP,ERRFI1,FOSB,GAST,ITGA2,MARCKSL1,PLAU,PRKCA,SLC2A1,THBS1,TIMP1,TNC,VCAM1,VIM
FLT3	0.382	kinase			0.00111	CXCL10,ID1,IFNG,IL12B,NOX4,SLC2A1,TNF
SMAD2	0.062	transcription regulator		-0.435	0.00112	CCL20,CCN2,DAPK1,FOXP3,GADD45B,GSC,IFNG,MET,NOS3,SPHK1,THBS1,VIM
ADORA2A	0.025	G-protein coupled receptor		1.629	0.00113	CXCL10,EGR2,IFNG,IL12B,NR4A1,NR4A2,NR4A3,PCSK1,PPARGC1A,TNF,TUBB2A,TUBB3,TUBB4A
1-palmitoyl-2-(5-oxovaleroyl)-sn-glycero-3-phosphorylcholine		chemical reagent		-0.875	0.00118	CCL20,IGFBP3,NOS3,TNF,VCAM1,VIM
MIR124		group		0.122	0.00118	CAV1,GRIA2,IFNG,SPHK1,TNF,VIM
IRAK3	0.401	kinase		0.213	0.00118	CCN2,IFNG,IL12B,TNF,TNFAIP3,VIM
methyl-beta-cyclodextrin		chemical drug		0.447	0.00118	CAV1,CCND1,HSD3B2,PLA2G2A,VCAM1,ZFP42
eplerenone		chemical drug		0.412	0.00118	CCN2,FXYD4,NOS3,NOX4,TNF,VCAM1
LPL	-0.035	enzyme		-1.584	0.00118	APOA1,IRS1,PPARGC1A,SLC2A1,THBS1,TIMP1,TNF,VCAM1
dalfampridine		chemical drug		1.414	0.00118	ATF3,DUSP6,EGR2,FOSB,GADD45B,GRIA2,NR4A1,NR4A2
anisomycin		chemical - endogenous non-mammalian		-0.404	0.00118	ABCG2,AQP1,ATF3,CCND1,IRS1,NR4A1,PLAU,TNF
clozapine		chemical drug		1.404	0.00118	GRIA2,NR4A1,NR4A2,NR4A3,PPARGC1A,PVALB,SCD,WNT5A
RET	2.505	kinase		0.239	0.00118	CCL20,CCND1,CRYAB,DUSP6,IFNG,LOX,MET,PLAU,RET,STC1,TAGLN3,TNC,TNF,VGF
loganin		chemical - endogenous non-mammalian			0.0012	CCN2,NOX4
7beta-hydroxycholesterol		chemical - endogenous mammalian			0.0012	NR4A1,NR4A2
glemanserin		chemical drug			0.0012	NR4A1,NR4A3
Igtp		enzyme			0.0012	IFNG,IL12B
SI		enzyme			0.0012	MYO1A,S100G
SMYD5	0.223	enzyme			0.0012	CXCL10,TNF
dagrocorat		chemical drug			0.0012	IFNG,TNF
PF-4308515		chemical drug			0.0012	IFNG,TNF
ITGB7	0.42	transmembrane receptor			0.0012	IFNG,TNF
ITGAE	-0.418	other			0.0012	IFNG,TNF
isobutylamine		chemical - endogenous non-mammalian			0.0012	IFNG,TNF
dimethylglycine		chemical - endogenous mammalian			0.0012	IL12B,TNF
17-epiestriol		chemical - endogenous mammalian			0.0012	NOS3,VCAM1
Sb202190		chemical drug	Activated	2.589	0.00121	CCN2,CCND1,CD55,CXCL10,EBI3,IFNG,IL12B,PHLDA1,PLA2G2A,PPARGC1A,TNF,VCAM1,VIM
pirinixic acid		chemical toxicant		0.205	0.00122	ABCC1,ABCC3,ABCG2,ACSL1,AHSG,APOA1,BMP7,CCND1,CD5L,CIDEC,FOXA3,GADD45B,ID2,IFNG,LAMB3,MET,MYBL2,PEX11A,PHLDA1,PLA2G2A,PPARGC1A,PPIC,PTPN21,SCD,SLC23A1,SLC27A2,THRB,TNF,VCAM1
TNF receptor		group		-0.156	0.00122	CCL20,CCN2,PLAU,TIMP1,UBD
Ikb		group		-0.689	0.00122	CCND1,CFB,NR4A1,TNF,TNFAIP3
SAV1	0.167	other	Activated	2.236	0.00122	CCN2,CCND1,SOX4,TNF,VIM
IL36B	-0.508	cytokine			0.00122	CCL20,CXCL10,IFNG,IL12B,TNF
RNF138	-0.056	enzyme		-0.447	0.00122	CCL20,GADD45B,PLK3,RGS16,TNF
KDM4A	0.187	transcription regulator		-0.689	0.00122	CCND1,CHD5,CXCL10,FHL1,MIS18BP1
miR-18a-5p (and other miRNAs w/seed AAGGUGC)		mature microRNA		0.391	0.00122	CCN2,CCND1,E2F3,KRAS,THBS1
IL37	-1.688	cytokine		1.507	0.00122	CXCL10,IFNG,TIMP1,TNF,VCAM1
bisindolylmaleimide iv		chemical drug		1.408	0.00122	CCN2,ITGA2,NR4A1,PCK1,TNF
CXCL12	0.28	cytokine	Inhibited	-2.285	0.00123	ACP5,CA2,CCND1,CXCL10,DLL4,ID1,IFNG,IGFBP7,MAPK12,MARCKS,NR4A1,PLAU,THBS1,TIMP1,TNF,TNFRSF11A,VIM
GATA6	-2.438	transcription regulator		-0.562	0.00123	ALOX15,ASPRV1,CAV1,CD5L,FOXA3,GATA6,HSD3B2,KRT7,LTBP1,NOS3,NTF4,OVOL1,PTGIS,SCD,SCGB1A1,THRSP,WNT7B
INHA	-0.501	growth factor		1.266	0.00124	ADAMTS1,ADAMTSL2,CCN2,COL4A5,COL4A6,COMP,CYP26B1,IFNG,LAMC3,LTBP1,PRSS23
GW501516		chemical drug		0.243	0.00124	ACSL1,CCND1,CYP24A1,IGFBP1,IGFBP3,LAMB3,PLAT,PPARGC1A,SCD,THBS1,VLDLR
Smad2/3		group			0.00125	ABCG2,APOA1,FAP,FOXP3,GCNT1,GSC,ID1,S100A4,TNC
BTNL2		transmembrane receptor		0.213	0.00125	CD109,CERK,EMB,FOXP3,IFNG,MYO10,S100A4,SEMA4F,TNF
NFAT5	-0.37	transcription regulator		0.352	0.00126	ACTN2,AQP1,CXCL10,IGFBP7,NOX4,PLAT,PTGIS,S100A4,TNC,TNF,TNFAIP2,TNFAIP3,VCAM1,VLDLR
ZMPSTE24	0.269	peptidase		-1.242	0.00126	ATF3,CCL22,GADD45B,IGFBP1,IGFBP3,RGS16,TNF
mir-19		microRNA		1.348	0.00126	CCN2,E2F3,IFNG,RAPGEF4,THBS1,TNF,TNFAIP3
IKBKG	0.15	kinase		0.3	0.00129	AMPD3,CCL20,CTSZ,CXCL10,DUSP6,GCH1,GM2A,MGP,NID1,RGS16,TNF,TNFAIP2,TNFAIP3
ciglitazone		chemical drug		1.097	0.00129	CAV1,CCND1,CSPG4,GATA6,IFNG,IL12B,LAMB1,NOX4,SCGB1A1,TNF,TUBB3,VCAM1,ZFP42
methotrexate		chemical drug		1.079	0.0013	CCND1,CFB,CXCL10,FA2H,FGF7,HSD11B1,ID1,IFNG,IGFBP3,ITIH4,MET,NR4A2,PCK1,SCD,SDS,SLC27A2,THBS1,TNF,VCAM1
asparaginase		group			0.00131	EGF,IFNG,TNF
LINC01018		other			0.00131	CCND1,KNG1,VIM
SNED1	-0.551	other			0.00131	IGFBP1,IGFBP3,SLC2A1
miR-12202-3p (and other miRNAs w/seed CUUCUCU)		mature microRNA			0.00131	CCND1,KNG1,VIM
SLAMF6	-0.411	transmembrane receptor			0.00131	IFNG,IL12B,TNF
fluphenazine		chemical drug			0.00131	NR4A1,NR4A2,NR4A3
xaliproden		chemical drug			0.00131	ACHE,IFNG,TNF
3-hydroxyanthranilic acid		chemical - endogenous mammalian			0.00131	FOXP3,IFNG,VCAM1
retroinverso ERG inhibitory peptide 2		chemical reagent			0.00131	ADAMTS1,PLAT,TDRD1
retroinverso ERG inhibitory peptide 1		chemical reagent			0.00131	ADAMTS1,PLAT,TDRD1
RXRG	1.234	ligand-dependent nuclear receptor			0.00132	ACSL1,APOA1,CCL20,CCL24,CCL28,CRYAB,CYP24A1,PCK1
PTGES	-0.181	enzyme		-0.692	0.00132	CCN2,IFNG,NOS3,NOX4,PPA1,SDS,TNF,VIM
EGR1	-0.105	transcription regulator		-0.148	0.00133	ACHE,APOA1,ATF3,CAV1,CCND1,DUSP4,EGR2,FOXP3,GADD45B,ID1,NR4A1,PLAU,THBS1,TIMP1,TNF,VCAM1
CYP19A1	1.192	enzyme		0.179	0.00134	CCND1,CXCL10,EGF,FAM107A,HSD11B2,IRS1,SLC27A2,SSTR2,TIMP1,TNF,WNT7B
RARB	-0.887	ligand-dependent nuclear receptor		1.599	0.00135	APOA1,CRYAB,CYP26A1,CYP26B1,GJB4,ID1,ID3,IGFBP3,LY6G6D,PLA2G1B,RET,SALL4,SATB1,SLC2A1,ZFP42
carbon tetrachloride		chemical toxicant		-0.005	0.00136	ABCC1,APOA1,ATF3,CCN2,CXCL10,EGF,GADD45B,IFNG,IGFBP1,NR4A1,PDGFD,S100A6,SCTR,SLC2A1,SPHK1,TIMP1,TNF,VCAM1,VIM
MAP2K6	-0.341	kinase			0.00137	ACP5,CCND1,CRYAB,CXCL10,IFNG,IRS1,PLA2G2A,PLAU,PPARGC1A
ZNF217	-0.341	transcription regulator		-1.342	0.00137	AGR2,CENPK,FRK,GPRC5A,IGFBP3,LYPD1,MYCN,PLAT,WNT5B
NFIL3	1.791	transcription regulator		-0.453	0.00137	GADD45B,ID2,IFNG,IL12B,SCD,TNF
PLAT	1.342	peptidase		-1.016	0.00137	CCND1,CXCL10,IFNG,PLAT,PLG,TNF
PARK7	-0.011	enzyme		-1.372	0.00137	IFNG,IL12B,NOX4,RET,TNF,VIM
TAB1	0.024	enzyme		0.64	0.00137	CCL20,CCND1,CFB,CXCL10,GCH1,RGS2
SU6656		chemical toxicant		-0.555	0.00137	ATF3,CCN2,CCND1,NFIL3,NR4A2,PHLDA1
phorbol 12,13-dibutyrate		chemical - endogenous non-mammalian		-1.755	0.00137	APOA1,CD55,ITGA2,PRKCA,SPRY2,TNF
diphtheria toxin		chemical - endogenous non-mammalian		0.577	0.00138	BCAP29,CCL22,COL4A5,DUSP6,EGF,FKBP1B,IL12B,LAMB1,PLA2G2D,PLAU,TNF,TNFAIP3,TNFRSF11A
ritonavir		chemical drug		1.342	0.00138	CRYAB,CTNNAL1,HUNK,MET,MME,NOS3,SCD,TGIF2,TMPRSS4,TNF,VCAM1,WNT5B,WNT7B
RUNX1-RUNX1T1		fusion gene/product			0.00138	AFF2,ATF3,CHST11,CPN1,DUSP6,FXYD4,ID1,ID2,ID3,ITGA2,PXDC1,SOX4
dextran sulfate		chemical drug		-1.752	0.00141	ADAMTS1,CCL20,CCN2,CCND1,CXCL10,EFNA5,EGF,ID3,IFNG,IL12B,KNG1,NFATC2,ODAM,PHGDH,SLC2A1,SPHK1,STEAP3,THBS1,TNF,UBD,VCAM1,WNT5A,WNT5B
K+		chemical - endogenous mammalian		1.339	0.00143	ATF3,ITPR1,NPTX1,NR4A1,NR4A2,SLC12A3,SLC26A4
VIP		other		1.339	0.00144	CCND1,CXCL10,EGF,EGR2,FOXP3,IFNG,IL12B,NFATC2,TNF,TNFRSF11A,VIM
KLF5	0.607	transcription regulator		-1.044	0.00144	CCND1,CITED4,CSRNP1,DHCR24,E2F3,EGR2,FGF18,HLF,ID3,SOX4,WFS1
elaidic acid		chemical - endogenous mammalian		0	0.00145	ACSL1,ALDH1A1,DHCR24,KNG1,LIPA,PHGDH,PPP1R3C,SCD,SERPINA6,VCAM1
monophosphoryl lipid A		chemical drug		-1.988	0.00145	CXCL10,IFNG,IL12B,TNF
CRTC3	0.143	other		0.876	0.00145	NR4A3,OCA2,PPARGC1A,RGS2
FERMT2	-0.292	other		-1.99	0.00145	CCN2,CCND1,SCD,TNF
GHRHR	2.233	G-protein coupled receptor			0.00145	CCND1,HSD11B1,HSD11B2,TNF
OGG1	0.146	enzyme		-1.029	0.00145	CCL20,IFNG,TNF,VIM
perindopril		chemical drug		0.83	0.00145	ACHE,CCN2,EGF,NOS3
hydroxyflutamide		chemical drug		1.96	0.00145	DDC,PIP,UGDH,VCAM1
MIR17HG		other		1.212	0.00148	CCND1,DLL1,FRAS1,IFNG,LTBP1,MAN2A1,MYCN,RGS5,SMOC1,SOX4,TNFAIP3,WNT5A
miR-19b-3p (and other miRNAs w/seed GUGCAAA)		mature microRNA		-0.179	0.00148	CCN2,CCND1,ITPR1,NR4A2,THBS1
ZBTB18	0.242	transcription regulator		-1.406	0.00148	CAPN6,IGDCC4,IGFBP3,MET,STC1
diethylnitrosamine		chemical toxicant		-0.437	0.00151	CCL20,CCND1,CXCL10,CYP26A1,IGFBP1,IL1RAP,KRAS,MET,OAT,PHLDA1,PPARGC1A,PRKCA,TIMP1,TNF
MKNK1	-0.081	kinase		0.923	0.00151	COL4A6,CTH,FOSB,GNAI1,ID2,MAN2A1,MGP,MYO5A,NR4A3,NREP,RGS5,RUFY4,SPRY2,TNF,VIM
PAX3		transcription regulator		-0.394	0.00156	ANOS1,ATP2B4,EGR2,FGF9,FHL1,ID2,ID3,IRS1,LAMB3,MCC,MET,MGP,PHGDH,RET,SOX4,TNC
ATF2	-0.391	transcription regulator		-0.8	0.00157	ATF3,CCND1,DUSP5,IFNG,PCK1,PLAU,PPARGC1A,SULT4A1,TNF,VCAM1
NRAS	-0.159	enzyme		-0.888	0.00158	CCND1,CTSE,DUSP4,DUSP6,ETV4,ETV5,FHL1,ITGA2,KRAS,MGP,MYBL2,PLAU,SLC2A1,SPRED2,SPRY2,TMEM43,TUBB2A
KLF6	0.536	transcription regulator	Inhibited	-2.396	0.00159	ATF3,CCL22,CCL24,CFB,EGR2,GADD45B,GCH1,ID2,IFNG,IL12B,NR4A1,PHLDA1,PLAT,PLAU,RARG,TIMP1,TNF,TNFAIP2,TNFAIP3,VCAM1
PLP1		other		-0.057	0.00159	ATF3,CCL20,FOXP3,IFNG,TIMP1,TNF
MTDH	0.1	transcription regulator		1.325	0.0016	ACSL1,CCN2,CCND1,CIDEC,CYFIP2,CYP26A1,GPNMB,ITGB6,KNG1,NOX4,PHLDA1,PLG,THBS1,VIM
lithocholic acid		chemical - endogenous mammalian		0.32	0.00161	ABCC3,CHAC1,CYP24A1,GPBAR1,GPX7,IL12B,TNF
MECP2	-0.045	transcription regulator		0.137	0.00164	ALOX12B,ARHGAP42,CERK,EFNA5,FOXP3,GOLIM4,IFNG,IGFBP3,NR4A1,PREX2,S100A4,SLC26A4,SYN3,TNF,VIM,WNT7B
MAP2K1/2		group		-0.369	0.00165	ATF3,CCN2,CCND1,DUSP4,EGR2,FOXP3,PHLDA1,TNF,VIM
SFTPA1		transporter		-0.136	0.00165	CCN2,CRLF1,CXCL10,FOSB,FOXP3,GPR68,LOX,PHLDA1,TNF
ELK1	-0.055	transcription regulator		1.628	0.00165	CCL20,EGR2,FOSB,ITGB6,NR4A1,PRKCA,SLC2A1,THBS1,TNF
RORA	-0.209	ligand-dependent nuclear receptor		0.844	0.00166	CCL24,CXCL10,DDC,DHCR24,GADD45B,IFNG,IGFBP1,ITPR1,PCK1,PPARGC1A,PPP1R3C,SCD,SDR9C7,SLC29A4,TNF,VIM,VLDLR
FN1	-0.434	other		-1.263	0.00166	ACP5,CCN2,CCND1,DHCR24,GJB3,IFNG,IRS1,KRT7,MARCKS,MGP,ODAM,PLAU,SLC2A1,THBS1,TNF,TNFAIP2,VIM
ACOX1	0.168	enzyme		-0.898	0.00167	ACSL1,ADAMTS1,CTSE,CYP26A1,HSD11B1,IGFBP1,IL1RAP,OAT,PALMD,PEX11A,PHLDA1,RGS2,SLC27A2
estrogen		chemical drug		-0.549	0.00167	APOA1,CCN2,CCND1,COL6A2,EGF,FGF7,IFNG,IGFBP1,IRS1,NFIL3,NOS3,NR4A1,OAT,PLAT,PTGIS,RET,S100G,SCGB1A1,SLC12A3,SSTR2,TNF
N-cor		group		-0.391	0.00167	ACSL1,CCND1,CIDEC,CXCL10,GAST,IGFBP3,PCK1,PID1,RAB20,SCD,SLC2A1
phosphate		chemical - endogenous mammalian		0	0.00167	AHSG,CYP24A1,DAAM2,DHRS7,DNMT3A,DUSP6,ETV4,ETV5,SLC34A2,STC1,TIMP1
EZH2	-0.434	transcription regulator		0.853	0.00169	ATF3,BMP7,C15orf48,CA2,CACNG4,CCND1,CD55,CTNNAL1,CXCL10,DUSP5,FOXP3,GADD45B,GATA6,GPR68,HSD11B2,ID1,IFNG,IGFBP1,IGFBP3,IL12B,KRAS,LAMB3,MYO10,NOX4,S100A4,SATB1,TNF,UBD,WNT7B
phenylephrine		chemical drug		0.043	0.0017	E2F3,FHL1,PDZD2,PLAGL1,RAPGEF3,RGS2,RGS4,STEAP3,THRB,TNF
DICER1	0.522	enzyme	Activated	2.065	0.00173	CCND1,CXCL10,DEPP1,DHCR24,EGR2,FOXP3,ID3,IFNG,ITGA2,KRAS,NOS3,PLAU,PRKCA,RET,RGCC,RGS5,SPRY2,THBS1,TNF,VIM,WNT5A,WNT7B
HOXA9	-0.169	transcription regulator		-1.89	0.00178	ADGRG1,ALDH1A1,CTH,FCGRT,GLI3,HOXD13,ID2,ITGBL1,MAN2A1,PPP1R16B,PTPRG,SATB1,SOX4,TCN1,VIM
CCND1	-1.169	transcription regulator		0.434	0.00178	BRIP1,CCND1,CDCA7,CENPK,DHCR24,ERRFI1,ESCO2,FGF7,GPRC5A,HSPB8,ID1,ID3,ITGB6,MARCKS,PDLIM3,RAB3B,RGS2,SATB1,SOX4,ST6GALNAC1,TAPT1,TNF,ZNF462
resolvin E1		chemical - endogenous mammalian		1.446	0.00179	CD55,IFNG,IL12B,IRS1,TNF
beta-galactosidase		group			0.00179	COL4A5,EFNA5,EGR2,EPHA7,WNT5A
tofacitinib		chemical drug	Activated	2.216	0.00179	CCND1,CXCL10,IFNG,IL12B,TNF
SLPI		other		-0.322	0.00179	CCND1,IFNG,IGFBP3,LOX,TNF
HEXIM1	-0.131	transcription regulator			0.00179	ACE2,CCND1,FGF9,SLC2A1,VIM
ADAMTS12	0.162	peptidase		0.447	0.00179	CXCL10,MGP,MID1,S100A6,TNFAIP2
NR2F6	-0.67	ligand-dependent nuclear receptor			0.00179	CCL20,CCL22,CCL24,CCL28,IL12B
BSCL2	0.11	other			0.00179	ACSL1,CCND1,CIDEC,CYFIP2,GRIA2,PC,THRSP,TIMP1
GRIN1	-0.189	ion channel		-1.414	0.00179	ATF3,IGFBP3,LOX,MMP16,SMIM3,TNC,TNF,WFDC2
birabresib		chemical drug		0.88	0.00179	ADAMTS1,EPHA7,KLHL14,MYCN,NPTX2,PROK2,RAI14,VCAM1
mir-181		microRNA		-0.121	0.0018	DUSP6,GATA6,GRIA2,IFNG,KRAS,MME,RGS5,TNF,VCAM1
MAP3K7	-0.033	kinase		-0.845	0.0018	CCL20,CFB,CXCL10,GCH1,IL12B,IL19,RGS2,TNF,WNT5A
SRC	-0.484	kinase		-1.443	0.00181	CA2,CAV1,CCND1,CXCL10,ID1,PLAT,PLAU,PRKCA,SLC2A1,TNFRSF11A,VCAM1,VIM
MAPT	-0.231	other		-0.529	0.00181	ABCG2,AP2A1,ATF3,ATP12A,CCND1,CTNS,CTSZ,CXCL10,CYFIP2,DOK6,FRRS1,GALC,GPNMB,HSPB8,IFNG,LRP1B,MAP6,MYO5A,OTOF,PLAU,PPA1,PVALB,S100A6,SH3GL2,SHROOM3,SMPD1,SPTAN1,THBS1,TIMP1,TMEM92,TNF,TUBB2A,TUBB3,TUBB6,VCAM1,VIM
obeticholic acid		chemical drug		0.524	0.00181	APOA1,CCN2,GPBAR1,PCK1,PCSK1,TIMP1,TNF
sorafenib		chemical drug		1.73	0.00181	CCND1,CXCL10,IFNG,MET,SCD,TNF,VIM
isobutylmethylxanthine		chemical toxicant		0.058	0.00183	ACSL1,APLN,CAV1,CCL22,CCN2,CCND1,CIDEC,EGR2,IFNG,NOS3,PDE3B,PLAT,PPARGC1A,SCD,THBS1,TIMP1,TNC
IL12A	-0.353	cytokine		-1.01	0.00184	CXCL10,EBI3,IFNG,IL12B,TNF,VCAM1
ASCL1		transcription regulator		-0.415	0.00184	CDCA7,DLL1,DLL4,DLX1,ID1,ID3,RET,RORB,THRB,WWTR1
palmitic acid		chemical - endogenous mammalian		1.275	0.00188	ACSL1,AHSG,ATF3,CCN2,CXCL10,EGLN3,ETV5,HTR2B,IGFBP1,IL12B,IRS1,MET,NR4A1,NR4A2,NR4A3,PCK1,PPARGC1A,SCD,SPHK1,TNF,VCAM1,WWTR1
AGK	0.379	kinase		1	0.00188	ALDH1A1,IFNG,IL12B,TNF
IGFBP1	4.279	other		0.339	0.00188	IGFBP1,IGFBP3,ITGA2,NOS3
10-nitrooleate		chemical - endogenous mammalian		1	0.00188	NOS3,NOX4,TNF,VCAM1
IQGAP1	0.387	other		-0.689	0.00188	CCND1,IFNG,MET,THRB
carbonyl cyanide p-(trifluoromethoxy)phenylhydrazone		chemical reagent		-0.147	0.00188	CHAC1,IFNG,ITPR1,PPARGC1A
NPC1	0.484	transporter			0.00188	ACKR4,APLP1,CAV1,CCND1,CTSZ,ITPR1,LIPA,MMP15,OSBPL3,SCD,SRD5A1,SULT4A1,TNF
TO-901317		chemical reagent		-0.709	0.0019	ABCA5,ACSL1,CCL24,CCND1,CD5L,DDC,HSD11B1,ITIH4,KNG1,NOS3,PCK1,RAI14,SCD,SLC27A2,THRSP,TIMP1,TNF,VLDLR
MED1	-0.06	transcription regulator		-0.519	0.00192	ADCY5,ANO2,BHLHE40,CCND1,CYP24A1,ID2,IGFBP1,IGFBP3,MET,MYCN,OTUB2,PEX11A,SALL4,SCD,SLC27A2,THBS1,ZFP42
HMOX1	0.008	enzyme		1.201	0.00193	AQP1,CCND1,CXCL10,FOXP3,ID1,ID3,IFNG,IL12B,NR4A2,THBS1,TNF,VCAM1
PTK2	-0.495	kinase		0.003	0.00198	CCND1,CSPG4,IRS1,THBS1,TIMP1,TNC,TNF,VCAM1
BCL6	0.333	transcription regulator		1.29	0.00199	CCND1,CD19,CXCL10,DUSP6,EBI3,FCGRT,FOXP3,HERC6,IFNG,IL12B,MGP,PLA2G2A,PRSS23,RGS4,SLC27A2,TIMP1,TNF,TNFRSF18
flutamide		chemical drug		-0.051	0.00199	EGF,EPPIN-WFDC6,FOXQ1,NOS3,NR4A1,PSCA,SRD5A1,TNF,TUBB3,VIM
KDM5B	-0.289	transcription regulator	Activated	2.343	0.002	CAV1,CCN2,CCND1,DHCR24,FHL1,FJX1,ID2,PBK,PDE3B,PIR,SOX4,TUBB2A,WNT7B
ABCB4		transporter		0.283	0.00203	CCL20,CCN2,CXCL10,NOX4,TIMP1,TNFAIP3,VIM
MAP2K5	0.264	kinase		-0.798	0.00203	CCND1,CYP24A1,DHCR24,ID1,NR4A1,NR4A3,THBS1
N6-cyclopentyladenosine		chemical reagent			0.00205	GRIA2,RGS2,RGS4
N6-benzoyl-cAMP		chemical reagent			0.00205	NR4A1,NR4A2,NR4A3
N-Cadherin		group			0.00205	AKT3,CCND1,VCAM1
fingolimod phosphate		chemical - endogenous mammalian			0.00205	CCN2,SPHK1,THBS1
VTCN1	0.77	other			0.00205	CCND1,IFNG,TNF
PPT1	-0.07	enzyme			0.00205	CXCL10,IFNG,TNF
FIRRE		other			0.00205	IL12B,TNF,VCAM1
DUSP9	-0.155	phosphatase			0.00205	CCN2,IL12B,PCK1
TTN	0.187	kinase			0.00205	CRYAB,FHL1,FHL2
CCL18		cytokine			0.00205	IFNG,S100A4,TNF
HADHA	-0.086	enzyme			0.00205	PCK1,PPARGC1A,TNF
ACTA2	0.241	other			0.00205	CCN2,MET,VIM
PRN694		chemical drug			0.00205	FOSB,NFKBID,TNFAIP3
raclopride		chemical drug			0.00205	NR4A1,NR4A2,NR4A3
SCH79797		chemical reagent			0.00205	CCN2,CD55,TNF
mechlorethamine		chemical drug			0.00205	ATF3,CA2,ID2
SSTR2	-2.729	G-protein coupled receptor		-0.923	0.00207	ACHE,ATF3,CCL22,CCN2,FGF9,IFNG,NFIL3,RGS16,THBS1,VIM,VLDLR
CCR2		G-protein coupled receptor		-0.886	0.00207	CCL22,CCL24,COL6A2,CXCL10,HTR2B,IFNG,IL12B,THBS1,TIMP1,TNC,TNF
erlotinib		chemical drug		-0.304	0.00207	ACHE,CCL20,FAP,IGFBP7,IL12B,KRAS,MME,NOX4,PLAU,TNF,TSPAN8
let-7		microRNA		0.926	0.00208	BCAP29,CCND1,CDCA7,DUSP6,FANCD2,GPX7,ID2,KRAS,MYCN,PCK1,PLAGL1,RDH10,S100A4,SALL4,SCD,THBS1,TNF,VIM
GDF9	0.492	growth factor		-1.172	0.00211	CCN2,ID1,ID2,ID3,LOX,PLAU
SERPINE2	-0.388	other	Activated	2.219	0.00211	CCL20,CCL22,CXCL10,GLI3,IFNG,TNF
KRT17		other		-0.765	0.00211	CCL20,CCL22,CCL24,CXCL10,TNF,VIM
sucrose		chemical - endogenous mammalian		0.963	0.00211	AQP1,FOSB,MET,NOS3,PLAGL1,SCD
ARNT	-0.068	transcription regulator		1.166	0.00213	ATG9B,BHLHE40,CAV1,CRYAB,CXCL10,GADD45B,GLCCI1,ID2,NFATC2,NOS3,RGS5,SLC2A1,STC1,VIM
NCOA2	-0.354	transcription regulator		0.693	0.00213	CCL22,CCND1,CXCL10,HSD11B1,IFNG,NOS3,NR4A2,NR4A3,PCK1,PPP1R3C,RARG,RET,SALL4,TNF
risperidone		chemical drug		1.481	0.00213	CXCL10,NR4A1,NR4A2,NR4A3,PPARGC1A
CHI3L1	-1.001	enzyme			0.00213	AKT3,BHLHE40,COL6A2,TGIF2,TNC
DLX5	-0.365	transcription regulator		1.98	0.00213	CYP26A1,FGF7,GSC,PLAGL1,RGS5
Gsk3		group		-1.046	0.00214	CCND1,FOSB,IFNG,IL12B,IRS1,NR4A1,NR4A2,TNF,TNFAIP3
vitamin E		chemical drug		1.414	0.00218	APOA1,CAV1,NFIL3,NOS3,PLAT,PVALB,TNF,VCAM1
POLR2A	0.076	enzyme			0.00218	CAV1,CCND1,CYP26A1,E2F3,EGR2,MYBL2,TNFAIP3,VIM
benzo(a)pyrene		chemical toxicant		-0.123	0.00222	ABCC1,APOA1,DOK5,FGF9,GNAI1,IL1RAP,ITPR1,NOS3,NR4A1,PLCB1,PPP1R3C,PRKCA,PRKG1,PTPRG,RGS5,THBS1,TNFAIP2
ERBB3	0.441	kinase		-0.625	0.00222	CCN2,CCND1,EMP2,ETV5,FSTL1,GJB3,NID1,PHGDH,THBS1,TNC,TNS1
Tcf7		transcription regulator		0.706	0.00223	ARHGEF26,CD19,CERK,DHCR24,DTX1,EGR2,FCRLA,FOSB,GM2A,GPA33,GPR15,ID2,ID3,IFNG,MAPK12,MFAP3L,NR2F2,OSBPL3,PHLDA1,RARG,S100A4,TNF,ZC3H12D
REST	0.062	transcription regulator		-0.737	0.00225	AMPD3,DHCR24,DNMT3A,EFNA5,GRIA2,GRIK4,KIAA1549L,L1CAM,NPTXR,OAT,PCSK1,SCTR,SLC26A4,TUBB3
BCOR	0.135	transcription regulator		-1.633	0.00228	ADAMTS1,BMP7,DUSP4,FOXQ1,GSC,HOXD13,MS4A1
BRD2	0.171	kinase			0.00228	GNG3,LAMB3,PPA1,ROBO1,S100A6,SATB1,TNF
cobalt chloride		chemical reagent		0.458	0.00232	ADAMTS1,BHLHE40,DEPP1,GAST,HSD11B2,KRAS,RGS5,SLC1A1,SLC2A1,SPHK1
ASPSCR1-TFE3		fusion gene/product		-0.632	0.00232	ADGRG1,AVPI1,BHLHE40,CRYAB,CTNS,DST,GPNMB,MET,PPARGC1A,THEM6
zymosan		chemical - endogenous non-mammalian		-0.084	0.00233	ARNT2,CCL22,CCL24,CXCL10,DEPP1,IL12B,PPARGC1A,THRB,TNF
zinc		chemical drug		1.289	0.00233	CA2,CCND1,FETUB,GUCA2B,LIPA,MGP,SCD,SLC30A2,TNF
arsenite		chemical toxicant		-1.091	0.00238	ABCC1,CAV1,CCND1,IL1RAP,NR4A1,PLCB1,PPP1R3C,PRKG1,PTPRG,THBS1,UGDH
REL	-0.088	transcription regulator		-1.328	0.00238	CCL20,CCND1,CXCL10,E2F3,EGR2,ETV5,FOXP3,GADD45B,IFNG,IL12B,NFKBID,NR4A1,NR4A3,PHGDH,RDH10,TNF,TNFAIP3,VIM
estradiol valerate		chemical drug	Inhibited	-2	0.00239	ITGB6,LTBP1,THBS1,TUBB4A
desoxycorticosterone		chemical - endogenous mammalian		-0.085	0.00239	CCN2,NOS3,NOX4,TNF
CBLB	-0.175	enzyme		-0.054	0.00239	FOXP3,IFNG,MET,TNF
USP1	0.036	peptidase		1.982	0.00239	COL6A2,FANCD2,S100A4,TIMP1
7-nitroindazole		chemical reagent			0.00239	FOSB,IFNG,PRKG1,PVALB
ethidium		chemical drug			0.00239	CCN2,CCND1,PLAU,TIMP1
NFATC3	-0.138	transcription regulator		1	0.0024	ABCA3,ATF3,EGR2,FOSB,IFNG,IL12B,NR4A1,TNF
GPS2	0.185	transcription regulator	Activated	2.752	0.0024	CCL20,CCND1,CXCL10,IL12B,PID1,RAB20,TNF,VCAM1
etanercept		biologic drug	Activated	2.425	0.00241	BMP7,CCL20,CXCL10,IFNG,IL12B,TNF
arginine		chemical - endogenous mammalian		-1.698	0.00241	CXCL10,GCH1,IFNG,PPARGC1A,SCD,TNF
TNFSF14	-0.57	cytokine	Inhibited	-2.197	0.00241	CCL20,CXCL10,GATA6,IFNG,TNF,VCAM1
ITCH	-0.091	enzyme		0.447	0.00241	CCN2,FOXP3,IFNG,PHGDH,PRKG1,TNF
ALOX15	-3.645	enzyme		-1.549	0.00241	ALOX15,ID3,IL12B,RGS2,TNF,VCAM1
ASAH1		enzyme		-1.546	0.00241	ACER3,NR4A1,NR4A2,NR4A3,SMPD1,SPHK1
fluvastatin		chemical drug		0.321	0.00241	CCND1,GCH1,NOS3,PLAT,PTGIS,TNF
ATN1	0.079	transcription regulator			0.0025	ATP1B3,BHLHE40,GABRD,MARCKSL1,NPTX1,NREP,PVALB,RGS16,SATB1,SOX4,TAGLN3,THRSP
lipofermata		chemical reagent		-0.849	0.00252	ACOX2,ATF3,CCN2,LTBP1,PPARGC1A
2-(4-acetoxyphenyl)-2-chloro-N-methylethylamine		chemical reagent		1.584	0.00252	CXCL10,FOXP3,IFNG,SERPINA6,TNF
TFPI2	0.427	other		1.387	0.00252	ATF3,CCND1,CXCL10,GADD45B,S100A4
WTAP	0.04	other		0.422	0.00252	CCL22,CXCL10,IGFBP1,SLC27A2,TNF
titanium dioxide		chemical drug		0.418	0.00252	CRYAB,EGF,IFNG,PLAT,TNF
JUND	0.155	transcription regulator		1.432	0.00253	CCND1,CXCL10,IFNG,NOX4,NR4A1,PLAU,SOX4,TIMP1,TNF
dehydroisoandrosterone		chemical - endogenous mammalian		-0.136	0.00253	CCND1,HSD11B1,IFNG,IGFBP1,IL12B,PRKG1,SCD,TNF,VCAM1
SQSTM1	0.124	transcription regulator		1.611	0.00254	CXCL10,EGLN3,IL12B,PLAT,RGCC,TNF,UGDH
AVP	-2.833	other		0.342	0.00254	APLN,ATF3,AVPR1A,CCND1,NOS3,PRKCA,S100A6
EIF2AK4	-0.048	kinase		-0.291	0.00254	ATF3,CHAC1,CIDEC,IL12B,PHGDH,SCD,TNF
salirasib		chemical drug		-0.137	0.00254	ATF3,BHLHE40,KRAS,PLAT,PLAU,SLC2A1,STC1
mir-30		microRNA	Activated	2.008	0.00254	CCN2,DLL4,IL12B,ITGA2,MYBL2,TNF,VIM
NFIC	0.055	transcription regulator		-0.302	0.00254	CCND1,COL6A2,EFHD1,ENPP3,GPX7,HLF,HSD11B1,NOTUM,RGS16,TIMP1,WNT5A
calcimycin		chemical reagent		0.094	0.00254	ATF3,CCL20,FOSB,GCH1,ID3,IFNG,IL12B,NR4A1,SLC2A1,THRSP,TNF
TAL1	-0.02	transcription regulator		1.667	0.00255	ADGRG1,BTBD3,CACNG4,CDH23,CENPU,CHST11,GDF5,ID2,IL31RA,MARCKS,NR4A3,PLA2G2A,RAPGEF5,SLC4A11,SOX4,SPRY2,TNFAIP3
ATF4	0.16	transcription regulator		0.804	0.00257	ABCG2,ATF3,CD55,CHAC1,CTH,GCH1,IGFBP7,NOX4,PCK1,PHGDH,SLC38A1,SLC43A1,SLC6A9,TNF,TNFRSF11A,WFS1
curcumin		chemical drug		-0.092	0.00259	ABCC1,AQP1,CAV1,CCN2,CCND1,DAPK1,DNMT3A,FOSB,FOSL2,HDAC8,IFNG,IRS1,KLB,MARCKSL1,MST1R,PDE3B,PLAU,PPARGC1A,PTGIS,ST6GALNAC1,TNF,TNFRSF11A,TUBB3,VCAM1,VIM
SLC15A4	0.115	transporter	Inhibited	-2.358	0.00265	ADAMTS1,CXCL10,MARCKSL1,PBK,PLP2,S100A6,STAP2,TNF,TSPAN8,TUBB6,VCAM1,VIM
BMP2	0.413	growth factor		0.292	0.00266	ACP5,BHLHE40,CCND1,EGF,FOSB,FOXP3,GADD45B,ID1,ID2,ID3,IGFBP3,L1CAM,MELTF,NOS3,RET,TIMP1,TUBB3
SOX4	-1.631	transcription regulator		0.219	0.0027	CEMIP2,CHAC1,DUSP4,EFNA5,EIF4E3,EMB,FHL1,GRIA2,HDAC8,KYNU,MARCKSL1,MEX3A,NREP,PPIC,TMEM255A,VIM
VDR	-1.05	transcription regulator		0.191	0.00273	ABCC3,ABL1,AGR2,BMP7,CCND1,CXCL10,CYP24A1,GATA6,ID1,IFNG,IGFBP3,IL12B,NOS3,PLD1,RGCC,S100G,SCD,SLC27A2,SLC34A2
T3-TR-RXR		complex		0.577	0.00274	NRGN,PCK1,PDE3B,RAB3B,SLC2A1,THRSP
KCNK9	-3.996	ion channel		-0.64	0.00274	CTSE,DKK3,GADD45B,NR4A2,SLC6A17,SSTR2
NR2C2	-0.171	ligand-dependent nuclear receptor			0.00274	CCL20,CCL24,CCL28,CCND1,CYP24A1,THRSP
mevalonic acid		chemical - endogenous mammalian		-0.522	0.00274	APOA1,CD55,GNAI1,PLAT,TNF,VCAM1
3,4,5,3',4'-pentachlorobiphenyl		chemical toxicant		1	0.00274	DACT2,EGF,FGF9,GABRD,IGFBP3,MEGF10,PTGFR,TMSB10/TMSB4X,TNC
HDL		complex		0.102	0.00282	ATF3,EGLN3,NOS3,PPARGC1A,PTGIS,TNF,VCAM1
EIF2S1	-0.011	translation regulator			0.00282	CCND1,CHAC1,IFNG,MEGF10,PHLDA1,SERPINA9,SLC6A9
NR2F1	1.047	ligand-dependent nuclear receptor			0.00282	APOA1,CCL22,CCL24,ID2,PCK1,RORB,SPRY2
PTPN1	-0.07	phosphatase		0.128	0.00282	IFNG,IRS1,MET,NOX4,PLAGL1,PPARGC1A,TNF
sunitinib		chemical drug		0.142	0.00288	CCN2,CXCL10,IFNG,KIRREL1,LAMB1,LAMB3,MET,TNC
Collagen type I (complex)		complex		-0.7	0.00288	CCND1,EXOC3L2,ITGA2,NOS3,PLAU,TNC,TNF,VIM
APLN	-2.809	other		-0.225	0.00288	ACE2,CCN2,CCND1,IFNG,IRS1,PPARGC1A,S100A4,VIM
mir-29		microRNA		1.221	0.00289	CCND1,COL4A5,DNMT3A,IL12B,MYBL2,MYCN,NID1,THBS1,TNFAIP3,VIM
POMC	-0.44	other		1.799	0.00289	FOSL2,HSD11B2,IFNG,NOS3,NR4A1,NR4A2,NR4A3,PPARGC1A,TNF,VCAM1
NFATC1	-0.347	transcription regulator		-0.583	0.0029	ACP5,ATF3,BMP7,CCND1,FOXP3,IFNG,IL12B,NOX4,THBS1,TNF,VCAM1
fluticasone propionate		chemical drug		-0.359	0.00294	ABLIM3,CCL20,CCL22,CFB,CXCL10,EBI3,FBLN5,GADD45B,HSD11B1,PHLDA1,PLAU,PPARGC1A,THBS1,TIMP1
GRP		growth factor		-0.811	0.00296	CCND1,FOSB,GAST,MYCN,PRKCA
NODAL	-0.103	growth factor		1.342	0.00296	CCN2,CCND1,CXCL10,IL12B,TNF
dicarbethoxydihydrocollidine		chemical toxicant		-1.287	0.00296	ABCC3,TNF,UBD,VCAM1,WNT7B
pterostilbene		chemical drug		0.849	0.00296	CCND1,IL12B,MET,PLAU,TNF
Y 27632		chemical drug		0.952	0.00297	CCN2,CCND1,CXCL10,ITGB6,PLAU,THBS1,TNF,VCAM1,VIM
mycophenolic acid		chemical drug		-0.923	0.00297	ATF3,CCL20,CCN2,CD55,ID2,ID3,MME,RGS4,TNFAIP3
5-azacytidine		chemical drug		-0.86	0.00298	CAV1,ETV5,FANCC,FANCD2,FOXP3,GJB3,IFNG,LOX,NOS3,PLAGL1,PLAU,PTPRG,SPHK1,THBS1,TNFRSF18
N(6)-(3-iodobenzyl)-5'-N-methylcarboxamidoadenosine		chemical drug		1.067	0.00299	CCND1,IFNG,RGS2,RGS4
artepillin C		chemical reagent		0.106	0.00299	ACSL1,PCK1,PPARGC1A,SCD
8-(4-chlorophenylthio)-guanosine-3', 5'-cyclic monophosphate		chemical reagent		-1.067	0.00299	ALOX15,PPARGC1A,PRKG1,TNF
PLC		group			0.00299	CXCL10,NR4A1,TNF,TNFRSF11A
EGLN2	0.019	enzyme		-0.849	0.00299	EGLN3,NOS3,SLC2A1,TNF
PXDN	-0.228	enzyme		-1	0.00299	IGFBP1,LOX,NFIL3,TNF
miR-100-5p (and other miRNAs w/seed ACCCGUA)		mature microRNA		-0.132	0.00299	CCND1,EGR2,ID1,NOX4
miR-129-5p (and other miRNAs w/seed UUUUUGC)		mature microRNA		0.242	0.00299	DNMT3A,GALNT1,PRKCA,SOX4
HBP1	0.077	transcription regulator			0.00299	CCL24,CCND1,IGFBP1,MYCN
HOXC9	2.16	transcription regulator			0.00299	GLI3,HOXD13,NOS3,WNT5A
C5AR2	2.051	G-protein coupled receptor		0.749	0.00299	C5AR2,IFNG,IL12B,TNF
mevastatin		chemical drug		-1.124	0.00299	ADAMTS1,IFNG,NOS3,TNF
dopamine receptor		group			0.00299	NR4A1,NR4A2,NR4A3
740 Y-P		chemical reagent			0.00299	NOS3,TNF,VIM
SW016789		chemical reagent			0.00299	ATF3,NR4A1,NR4A3
Pde		group			0.00299	NR4A1,NR4A2,NR4A3
FA2H	1.94	enzyme			0.00299	CCN2,SCD,VIM
SMAD1/5		group			0.00299	ID1,ID2,ID3
tryptase		group			0.00299	CXCL10,PLAT,TNFAIP3
GPRC5A	1.735	G-protein coupled receptor			0.00299	ABCG2,SLC1A1,TNF
PI3	-1.294	other			0.00299	IFNG,IL12B,TNF
miR-126a-3p (and other miRNAs w/seed CGUACCG)		mature microRNA			0.00299	IRS1,SLC45A3,VCAM1
Ighg2b		other			0.00299	IFNG,IL12B,TNF
SIX3	1.69	transcription regulator			0.00299	CCL28,CCND1,IL12B
RTKN	0.268	other			0.00299	TNF,TNFAIP3,VIM
MCAM	-0.245	other			0.00299	ATF3,ID1,VIM
CD99	0.737	other			0.00299	CAV1,FOSB,TUBB3
PDZK1	0.574	other			0.00299	AQP1,DHCR24,VCAM1
IL12RB2	-0.151	transmembrane receptor			0.00299	IFNG,TNF,VCAM1
telocinobufagin		chemical - endogenous non-mammalian			0.00299	EGF,IFNG,TNF
MSX2	-0.973	transcription regulator		0.911	0.0031	ABCG2,CCND1,EGR2,IGFBP1,VIM,WNT7B
HOXC6	-0.246	transcription regulator		-0.816	0.0031	BMP7,ERRFI1,IGFBP3,MEGF10,MME,VCAM1
IL27RA	-0.245	transmembrane receptor		1.853	0.0031	CXCL10,DLL4,EBI3,IFNG,IL12B,TNF
SAHM1		chemical reagent	Activated	2.433	0.0031	BHLHE40,DTX1,ID1,RHOU,SUSD4,ZBED3
PAX5-ELN		fusion gene/product		-0.816	0.0031	EFNA5,FETUB,IRS1,MUC13,RAPGEF3,SEMA3G
fisetin		chemical drug		1.432	0.0031	CCND1,IFNG,IL12B,PCK1,TNFRSF11A,VIM
platelet activating factor		chemical - endogenous mammalian		-0.41	0.00313	EGR2,NR4A1,PLAU,THBS1,TIMP1,TNF,VIM
USF2	0.06	transcription regulator		-0.555	0.00315	ACP5,APLN,IFNG,IGFBP1,IGFBP3,PRKG1,THBS1,THRSP
glutathione		chemical - endogenous mammalian		-0.244	0.00315	ABCC1,ATF3,CCND1,MET,TNC,TNF,VCAM1,ZBTB10
TET2	-0.27	enzyme		0.344	0.00317	BHLHE40,CHST11,CPN1,FOSL2,FOXP3,FXYD4,ITGA2,PXDC1,S100G,SLC2A1,SLC4A11,TIMP1,ZFP42
GATA3	-0.512	transcription regulator		-0.268	0.00322	ASPRV1,BOK,CCND1,DTX1,FOXP3,IFNG,LOX,MYO10,NFIL3,OVOL1,RET,RGCC,SLC27A2,SLC2A1,TNF,VCAM1,VIM,VSIR
methylselenic acid		chemical reagent			0.00322	ABCA5,ADAMTS1,ATF3,CAMK2N1,CCND1,DHCR24,GABRR2,ID1,ID2,ID3,MYBL2,NFIL3,NREP,PRKCA,RAPGEF4,SCD,TNFAIP3,UGDH
salmonella minnesota R595 lipopolysaccharides		chemical - endogenous non-mammalian		-1.239	0.0033	ACSL1,CCL20,CCL22,CXCL10,FOSB,IFNG,IL12B,MET,TNF,TNFAIP3,VCAM1
Interferon alpha		group		0.069	0.00332	ADAMTS1,ATF3,CAV1,CCL22,CCND1,CTH,CXCL10,DUSP6,EMID1,FOSL2,GPX7,HERC6,IFNG,IL12B,ITPR1,LTBP1,MARCKSL1,NFIL3,PBK,PLAT,PLP2,PTGIS,ROBO1,S100A6,SPRY2,STAP2,TNF,TNFAIP2,TSPAN8,TUBB6,VCAM1,VIM,WWTR1,ZBED2
Histone h3		group			0.00333	ADCY5,ARHGEF17,ATF3,CAV1,CCND1,COL4A6,CSPG4,CXCL10,GATA6,GRIA2,ID1,ID2,IFNG,IGFBP3,L1CAM,LRAT,MET,MYBL2,NOS3,NPAS1,PPARGC1A,RAB27B,RGS4,RUNX1T1,SCD,SPHK1,TNF,TNFAIP3,TSHZ3,VCAM1
mir-34		microRNA		0.909	0.00333	CCND1,DLL1,E2F3,GFRA3,GNAI1,MARCKS,MET,MYCN,TNF,TUBB3
STING1	-0.382	other		-0.618	0.00335	C15orf48,CCL20,CCL22,CXCL10,DUSP4,HAP1,IFNG,MME,MST1R,PLAT,RGS16,THBS1,TNF
methapyrilene		chemical drug		-0.378	0.00338	ATF3,CCND1,FETUB,GCKR,IGFBP1,ITIH4,KYNU,PC,PLCB1,PPP2R2A,SCD,SLC27A2
PLAU	-1.096	peptidase		-1.572	0.00344	CCND1,PHLDA1,PLAU,PLG,PLK3,SLC2A1,TNF,VIM
BACH2	0.909	transcription regulator		-0.581	0.00344	EGLN3,ETV5,FOXP3,ID3,IFNG,PDE3B,SATB1,TNF
cocaine		chemical drug		0.294	0.00345	BHLHE40,DNMT3A,DUSP5,EGR2,FHL2,FOSB,GABRD,GADD45B,GRIA2,NPTX2,NR4A1,NR4A3,PVALB,THBS1,TNF
LLGL2	0.048	other		-1.342	0.00345	CCN2,EMP2,ETV5,FSTL1,TNS1
gamma-secretase inhibitor compound E		chemical reagent		1.217	0.00345	CXCL10,MET,RHOU,TNF,TUBB3
GDF15	-1.542	growth factor		-0.339	0.00345	CCND1,LTBP1,PLAU,TNF,VIM
GNAI2	-0.189	enzyme		-0.555	0.00345	BHLHE40,CCND1,IFNG,PRKCA,TNF
MST1R	1.173	kinase		-0.577	0.00345	CCND1,IFNG,MST1R,TNF,VIM
N(G)-monomethyl-D-arginine		chemical - endogenous mammalian		0.208	0.00345	IFNG,IL12B,NOS3,TNF,VCAM1
ABCA1	0.022	transporter		0.385	0.00346	ABCA5,APOA1,IL12B,PPARGC1A,PRKG1,SLC2A1,TNF
carboplatin		chemical drug		-0.378	0.00346	CAPN6,FXYD5,GPNMB,IGFBP1,SLC34A2,TIMP1,VIM
luteolin		chemical drug		1.288	0.00346	ACHE,CCND1,CXCL10,IL12B,IRS1,NR2F2,TNF
sodium chloride		chemical - endogenous mammalian		0.008	0.00347	AQP1,CCN2,GUCA2B,NOS3,NOX4,S100G,SLC12A3,TNF,VCAM1
daporinad		chemical drug		1.709	0.0035	ALDH1A1,BHLHE40,BRIP1,ID1,IL12B,TNF
AHSG	3.797	other		-0.816	0.0035	ACE2,FOXQ1,PSCA,TNF,UPK3A,WFDC2
metronidazole		chemical drug	Activated	2.111	0.00352	ABCC3,BMP7,CCND1,FXYD5,IFNG,NPNT,PTPRZ1,RTN4RL1,SOX4,TNF,TNFRSF11A
ergosterol-5,8-peroxide		chemical - endogenous mammalian			0.00353	CCN2,VCAM1
wedelia chinensis extract		chemical reagent			0.00353	IFNG,TNF
mineralocorticoid		chemical drug			0.00353	APLN,SLC26A4
MAP1LC3		group			0.00353	IL12B,TNF
DPTIP		chemical reagent			0.00353	CXCL10,VCAM1
DS18561882		chemical reagent			0.00353	FOXP3,IFNG
FKHR		group			0.00353	CCND1,VCAM1
INTS11	0.255	enzyme			0.00353	FOSB,NR4A1
MYLIP	0.303	enzyme			0.00353	LRP8,VLDLR
MAGEA3/MAGEA6		other			0.00353	IFNG,TNF
ganglioside GM3 (d18:1/16:0)		chemical - endogenous mammalian			0.00353	IL12B,TNF
ganglioside GM3 (d18:1/24:0)		chemical - endogenous mammalian			0.00353	IL12B,TNF
ganglioside GM3 (d18:1/24:1(15Z))		chemical - endogenous mammalian			0.00353	IL12B,TNF
GW 9508		chemical reagent			0.00353	AHSG,CXCL10
CD7		other			0.00353	IFNG,TNF
IGHG1		other			0.00353	IFNG,TNF
CEACAM3		other			0.00353	IFNG,TNF
COL7A1		other			0.00353	THBS1,WNT5A
FCAR		transmembrane receptor			0.00353	IL12B,TNF
GFRA2	-0.761	transmembrane receptor			0.00353	EGR2,FOSB
MXD3	0.174	transcription regulator			0.00353	ID2,MYCN
Madcam1		other			0.00353	IFNG,TNF
RDH16		enzyme			0.00353	CCND1,CYP26A1
BR-4628		chemical reagent			0.00353	CCN2,LOX
CARHSP1	-0.265	transcription regulator			0.00353	PCK1,TNF
ODN1411		chemical reagent			0.00353	CXCL10,TNF
oseltamivir		chemical drug			0.00353	IFNG,TNF
KC7F2 compound		chemical reagent			0.00353	IFNG,TNF
magnesium chloride		chemical drug			0.00353	NOS3,TNF
BRF110		chemical reagent			0.00353	DDC,GCH1
TFLLR		chemical reagent			0.00353	CCN2,CD55
glycosylphosphatidylinositol		chemical - endogenous mammalian			0.00353	IL12B,TNF
Gd3+		chemical - endogenous mammalian			0.00353	IGFBP1,VCAM1
IL12 (family)		group		0.315	0.00354	ATF3,CTH,EGR2,ETV5,FOSL2,FOXP3,IFNG,NFATC2,NFIL3,TNF,TNFRSF18,TRIM29,ZBED2
DIO2	0.949	enzyme		-0.64	0.00354	ADGRF4,ALDH1A1,ATF3,FOSB,MARCKSL1,NR4A1,NR4A2,NT5C1A,PCSK1,PHLDA2,PPARGC1A,SCUBE1,SMIM3
camptothecin		chemical drug		-0.547	0.00357	ATF3,CCL20,CCND1,CHAC1,CHST11,DUSP6,EGR2,FOSB,FUT8,GADD45B,GPNMB,HSPB8,ID1,ID3,IGFBP3,IL1RAP,IQGAP2,ITPR1,MARCKSL1,MYO10,MYO5A,NR4A1,NR4A2,PDZD2,PHLDA2,PLD1,PVALB,RAPGEF5,RND2,SPRY2,SYNJ2,TNF,TNFAIP3,TUBB2A,VCAM1,ZFTA
GW9662		chemical reagent		-0.994	0.00357	AGR2,CAV1,CCN2,EGLN3,IFNG,NOS3,PPARGC1A,TNF,UPK2,VCAM1
PARP1	-0.073	enzyme		-0.559	0.00358	CCND1,CXCL10,FOXP3,IFNG,IL12B,ITPR1,KRAS,PVALB,RAPGEF4,TIMP1,TNF,VCAM1
NR1I2	-0.083	ligand-dependent nuclear receptor		0.382	0.00362	ABCC3,ALDH1A1,CCL24,CTH,CYP24A1,DHCR24,HSD3B2,IFNG,IL12B,ITGB6,LTBP1,MGP,SCD,SPHK1,TNF
UNC93B1	0.182	other	Inhibited	-2	0.00369	CXCL10,IFNG,IL12B,TNF
TOLLIP	-0.231	other		0.577	0.00369	CCN2,COL6A2,IFNG,TNF
S1PR2	-0.152	G-protein coupled receptor		-0.176	0.00369	NOS3,SPHK1,TIMP1,VCAM1
NRTN	-1.622	growth factor		1.997	0.00369	EGR2,FOSB,RET,TNF
phencyclidine		chemical drug		0.053	0.00369	CCN2,DDC,PVALB,RGS4
acadesine		chemical drug			0.00369	DUSP4,IFNG,OAT,THRSP
peroxynitrite		chemical toxicant		-0.152	0.00369	MARCKSL1,NOS3,RGS2,TNF
CNTF		cytokine		0.885	0.00373	ACHE,ATF3,EGR2,FGF9,FXYD5,GLI3,GPNMB,IFNK,IGFBP7,IRS1,S100A6,SCD,TIMP1,TNF,VIM,WNT5A
haloperidol		chemical drug		0.74	0.00374	FOSB,KRAS,NR4A1,NR4A2,NR4A3,PRKCA,PVALB,SPRY2,WNT5A
TARDBP	0.036	transcription regulator		-1.067	0.00375	BOK,CSPG4,DHCR24,IFNG,LAMB3,PTPRZ1,SULT4A1,TENM1,TNF,VLDLR,WNT5A
GH1		growth factor		1.121	0.00375	ABCC1,ATF3,CD19,GAST,ID2,ID3,IGFBP1,IGFBP3,S100G,SATB1,VIM
KDM3B	-0.078	enzyme		0.447	0.00375	ADAMTS1,CCN2,DAPK1,IRS1,PALMD,PRUNE2,SDCBP2,TSHZ3
NDRG1	-0.183	kinase		0.701	0.00375	ATF3,CAV1,CCND1,EGR2,ERRFI1,MET,TNC,VIM
TREM2	-0.174	transmembrane receptor		0.776	0.00375	CCL20,CTSE,IFNG,IL12B,LIPA,LOX,TNF,TNFAIP3
IKZF1	-0.195	transcription regulator		0.904	0.00377	ANOS1,AQP1,CAV1,CEMIP2,CRACDL,DEPP1,DTX1,DUSP5,EIF4E3,GPR68,IFNG,RAI14,RAPGEF4,SHROOM3,SIPA1L2,SLC27A3,SLC2A1,TENM3,TNF
FHL2	-1.684	transcription regulator		0.342	0.00382	CCND1,CXCL10,FHL2,IFNG,IL12B,TNF,WNT5A
Collagen type II		complex		-0.421	0.00394	BMP7,CCL20,CCL24,GDF5,IFNG,TNF
SUMO2	-0.274	enzyme		-0.728	0.00394	CAV1,CTH,ENPP3,IRS1,MOXD1,TNC
IRAK1	0.415	kinase		-1.354	0.00394	CXCL10,FOXP3,IFNG,NFATC2,TNF,VCAM1
ozone		chemical toxicant		-0.896	0.00394	AGR2,CTNNAL1,CXCL10,IFNG,SLC26A4,TNF
FUS-DDIT3		fusion gene/product		0	0.00394	CAMK2N1,CCN2,LOX,NPAS2,RGS4,VIM
POU5F1	-0.327	transcription regulator		-1.868	0.00396	ASPRV1,B3GNT7,CCL20,CCND1,CXCL10,CYP26A1,DAPK1,DLX1,DUSP4,DUSP5,GATA6,GM2A,GSC,ID3,IRS1,MYBL2,MYCN,NR2F2,OVOL1,SALL4,SMPD1,TNF,VIM,WNT5A,ZFP42
SLC22A5	0.702	transporter		1.342	0.004	IFNG,IGFBP3,LTBP1,PLAU,TNF
MAC		complex		1.172	0.004	EGR2,RGCC,RGS16,THBS1,TNF
AZD8055		chemical drug		-1.446	0.004	CXCL10,HSD3B2,IFNG,SLC6A9,TNF
DNASE2	0.387	enzyme	Activated	2.219	0.004	ACKR4,CXCL10,GPNMB,IFNG,TNF
MAK683		chemical drug		0.421	0.004	HOXD1,HOXD13,IGFBP3,ITGA2,MET
PRDM1	0.161	transcription regulator		-1.149	0.004	ACOX2,ADGRG1,CCL20,CD19,EGR2,EVA1A,FAM167A,FNDC5,ID2,ID3,IFNG,ITPR1,MYO1A,NPAS1,RAPGEF3,RGS16,SCARA5,SCGN,SRD5A1,TNF
IL6R	0.975	transmembrane receptor		0.577	0.00404	ABCC1,ABCC3,CCL20,CXCL10,IGFBP1,TIMP1,TNF,TNFRSF11A,VCAM1
ERBB4	-0.613	kinase		-0.967	0.00404	CCND1,FGF7,GJB3,NID1,PTGIS,SLC1A1,SLC2A1,THBS1,TNC
IGF1R	-0.145	transmembrane receptor		-1.374	0.00405	ACSL1,CAVIN3,CCND1,CD109,CD5L,FHL2,FOXP3,HSD3B2,ID2,IGFBP3,IRS1,MYCN,NOS3,NR4A1,PHLDA2,PLAT,PLAU,S100A4,SCARA5,SFMBT2,TNF
NR1H3	0.366	ligand-dependent nuclear receptor		0.228	0.00413	APOA1,ATF3,CCL24,CD55,CD5L,CFB,CXCL10,EBI3,HSD11B1,HSD3B2,IFNG,IL12B,PLAU,PPARGC1A,SCD,THRB,TNF
6-mercaptopurine		chemical drug			0.00417	CXCL10,NR4A3,VCAM1
ZNF32	-0.34	transcription regulator			0.00417	ALDH1A1,FAP,S100A4
mir-338		microRNA			0.00417	CCND1,SOX4,VIM
mir-506		microRNA			0.00417	GLI3,TNF,VIM
regorafenib		chemical drug			0.00417	CCN2,TNF,VIM
SCRIB	0.294	other			0.00417	CCN2,CXCL10,ITGB6
FRMD6	-0.421	other			0.00417	CCN2,IGFBP3,RASSF8
SETD7	-1.037	enzyme			0.00417	CCND1,CXCL10,TNF
CFH	1.783	other			0.00417	APOA1,PPARGC1A,TNF
IC87114		chemical drug			0.00417	IFNG,TNF,VCAM1
mastoparan		chemical toxicant			0.00417	CXCL10,IL12B,TNF
Ac-YVAD-CMK		chemical - protease inhibitor			0.00417	CXCL10,IFNG,TNF
polymyxin B		biologic drug			0.00417	IL12B,TNF,VCAM1
dydrogesterone		chemical drug			0.00417	IFNG,SRD5A1,TNF
ID3	-1.004	transcription regulator		-0.183	0.00417	ADGRG1,BMP7,DTX1,DUSP4,EGR2,FOXP3,GADD45B,ID3,IFNG,NR4A1,NR4A3,PTPN5,RAPGEF4,SOX4,VCAM1
32-134D		chemical reagent		0.114	0.00421	CCL20,CCL22,CXCL10,IFNG,IL12B,SLC2A1,TNF
PLAG1	-0.132	transcription regulator		1.254	0.00421	AQP1,CRLF1,ETV4,MYRF,NPTXR,PIR,PPIC
SERPINF1	-0.218	other	Activated	2.2	0.00421	CCN2,CCND1,CRYAB,CSPG4,PPARGC1A,THBS1,VIM
telmisartan		chemical drug		1.272	0.00421	ACE2,ACSL1,APLN,CCN2,NOS3,NR4A2,TNF
KAT2A	0.26	enzyme		-0.913	0.00424	ADAMTS1,CCND1,CD19,CDCA7,DUSP4,EFNA5,HDAC11,MYOM3,PCK1,PPARGC1A,RHOU
miR-124-3p (and other miRNAs w/seed AAGGCAC)		mature microRNA		-0.322	0.0043	ASPRV1,CAV1,CCN2,CDCA7,DHCR24,FA2H,FSTL1,GLI3,MAN2A1,MYO10,NID1,PLP2,RARG,RDH10,TRIM29,TUBB6,ZBED3
BMP4	-0.132	growth factor		-1.017	0.0043	ABCG2,ADGRG1,CCND1,DEPP1,FOXP3,ID1,ID2,ID3,IFNG,ITGB6,KRT7,L1CAM,MYCN,OVOL1,RET,WNT5A,ZFP42
FOXC2		transcription regulator		-1.106	0.00434	DLL1,GPNMB,IRS1,ITGBL1,MET,PPARGC1A,SSTR2,VIM,WNT5A
2-methoxyestradiol		chemical - endogenous mammalian		1.71	0.00442	ATF3,CAV1,ID1,IFNG,LOX,TNF
SKIC2	0.251	enzyme		-1.633	0.00442	BHLHE40,CTH,EGLN3,SLC2A1,STC1,VLDLR
MAZ	-0.076	transcription regulator			0.00442	ATF3,CAV1,CCL22,CCL24,CCL28,KRAS
MEOX2	-0.427	transcription regulator		1.372	0.00442	CCL20,ID1,ID3,TNFAIP3,VCAM1,VIM
TNC	1.976	other		-0.243	0.00442	CCL20,ID2,IFNG,MET,MSI1,TNF
cilostazol		chemical drug		0.294	0.00442	GCH1,NR4A2,PPARGC1A,RAPGEF3,TNF,VCAM1
prexasertib		chemical drug		-0.213	0.00443	ATF3,CSRNP1,GADD45B,NR4A3,PHLDA1,PHLDA2,TNF,TNFAIP3
cadmium		chemical toxicant		0.239	0.00443	CCND1,CYP26A1,CYP26B1,ITPR1,LOX,MGP,PLAU,TIMP1
8-pCPT-2-O-Me-cAMP		chemical reagent		1.969	0.00448	ID1,IGFBP1,THBS1,TNF
PLCG1	-0.453	enzyme			0.00448	CCND1,IFNG,SLC2A1,THBS1
UBD	-1.513	other		-1.109	0.00448	ACSL1,PPARGC1A,UBD,VIM
TEK	-0.491	kinase		-1.96	0.00448	APLN,IFNG,TNF,TUBB3
PIM2	-0.032	kinase		-1.131	0.00448	CCND1,FOXP3,IFNG,PPARGC1A
TLR1	-0.346	transmembrane receptor		-1.963	0.00448	IFNG,IL12B,TNF,TNFAIP3
WWTR1-CAMTA1		fusion gene/product		1.131	0.00448	ATF3,CCN2,CRYAB,S100A6
RIGI	0.115	enzyme		-0.906	0.00449	CCL20,CCL22,CFB,CXCL10,DLL1,DUSP4,MME,MST1R,THBS1,TNF,TNFAIP3,TNFRSF18
let-7a-5p (and other miRNAs w/seed GAGGUAG)		mature microRNA		0.647	0.00457	ADGRG1,CCND1,CEMIP2,COL4A5,FANCD2,KRAS,NID1,PGRMC1,RDH10,S100A4,SCD,SLC38A1,THBS1,TNF,VIM
IL18	-0.453	cytokine		-0.156	0.00457	ATF3,BOK,CCL20,CTH,CXCL10,FOSL2,GADD45B,IFNG,MMP15,NFIL3,TIMP1,TNF,TRIM29,VCAM1,ZBED2
Fc gamma receptor		group		-0.289	0.00461	CCL22,CCND1,IL12B,TNF,TNFAIP3
TIRAP	-0.114	other		-1.982	0.00461	CXCL10,IFNG,IL12B,TNF,VCAM1
mir-31		microRNA		0.849	0.00461	EGLN3,FOXP3,ITGA2,MET,NOS3
EIF4EBP2	0.341	translation regulator		0.465	0.00461	CXCL10,GRIA2,IL12B,NFIL3,TNF
nickel chloride		chemical toxicant		1.23	0.00463	ABCC1,CRYAB,EGLN3,HSPB8,PLK3,SLC2A1,TNF
caffeic acid phenethyl ester		chemical drug	Activated	2.052	0.00467	ABL1,CCND1,CXCL10,FCGRT,PLD1,PTGFR,S100A6,TNF,VCAM1,VIM
TCF		group			0.00467	ALDH1A1,CCND1,CYP24A1,FGF18,FGF9,ID3,IRS1,MME,TSPAN8
E. coli lipopolysaccharide		chemical - endogenous non-mammalian	Inhibited	-2.768	0.0048	CCL22,CXCL10,EBI3,FOXP3,IFNG,IL12B,TNF,VCAM1
KCNIP3	-0.38	transcription regulator		0.519	0.0048	CCND1,FOSB,FOSL2,IFNG,ITGA2,MID1,PTGIS,TNFAIP3
N-acetyl-L-cysteine		chemical drug		0.782	0.00483	AQP1,AVPR1A,CAV1,CCL20,CCN2,CCND1,CXCL10,DUSP6,HSD11B2,IFNG,IL12B,NOS3,PHGDH,PLAU,PPARGC1A,TNC,TNF,VCAM1
HOXA10	1.113	transcription regulator		-1.437	0.00486	ALDH1A1,AQP1,EGR2,HLF,ID1,ID2,IGFBP3,MAPK12,MMP26,MYCN,NR4A1,PHGDH,SCD,THRSP
Smad2/3-Smad4		complex		-0.054	0.00493	CCN2,FOXP3,GSC,IGFBP3,NOX4,VIM
VitaminD3-VDR-RXR		complex		1.471	0.00493	CXCL10,CYP24A1,IFNG,IGFBP1,IGFBP3,S100G
OVOL2	0.237	transcription regulator		0.761	0.00493	CHN1,EFNA5,RHOU,SLC2A1,TUBB4A,VIM
NR1I3	-0.296	ligand-dependent nuclear receptor		-1.262	0.00498	ABCC3,ALDH1A1,APOA1,DHCR24,GADD45B,PCK1,PDE3B,SCD,THRSP,TNFAIP2
Brd4		kinase		0.765	0.00498	CFB,COL4A5,IL12B,LOX,PLAT,PLAU,SLC25A25,SLC2A1,TIMP1,WFDC2
resveratrol		chemical drug	Activated	2.524	0.005	ATF3,CCND1,CXCL10,DAPK1,FOSL2,IFNG,IGFBP1,IGFBP3,IL12B,NOS3,PCK1,PLAU,PPARGC1A,PPP1R13B,SPHK1,TNF,TNFRSF11A,TNMD,TNS1,VCAM1,VIM
chloroquine		chemical drug		1.24	0.00502	AGR2,ALDH1A1,CXCL10,IFNG,IL12B,IRS1,MET,SLC12A3,TNF
WT1	0.885	transcription regulator		0.969	0.00502	CCL22,CCL24,CCN2,CCND1,CSPG4,CXCL10,FOSB,IGFBP1,IL1RAP,KRAS,MYCN,NR4A2,PHLDA1,PIR,SALL2,SLC2A1,THBS1,VLDLR
HIC1	-0.108	transcription regulator		1.219	0.00507	ANO2,CA2,CCND1,CYP24A1,FHL2,ITPR1,LRP8
carbonyl cyanide m-chlorophenyl hydrazone		chemical toxicant		-0.478	0.00507	CCL20,DUSP5,EPHB1,ERRFI1,LAMB3,PHLDA1,TMEM154
E. coli serotype 0127B8 lipopolysaccharide		chemical - endogenous non-mammalian		0.008	0.0051	AQP1,BRIP1,CAV1,CCN2,CHST11,CXCL10,EGR2,FAM107A,IL12B,LOX,NOS3,PCK1,TNF,UBD
CARD9	-0.283	other		-1.49	0.00528	CXCL10,IFNG,IL12B,NPTX1,TNF
fluoromethyl 2,2-difluoro-1-(trifluoromethyl)vinyl ether		chemical toxicant		-0.447	0.00528	ATF3,CXCL10,GPNMB,OAT,TIMP1
HISTONE		group			0.00528	ABL1,DKK3,NFATC2,NOS3,PTGIS
Cdk (family)		group		-0.975	0.00528	CXCL10,MYCN,PHLDA1,PPARGC1A,RGS2
C1QA		other		-1.446	0.00528	CXCL10,IFNG,TIMP1,TNF,VIM
PRKD		group	Inhibited	-2.228	0.00528	CXCL10,IFNG,IL12B,PPARGC1A,TNF
CR1L		transmembrane receptor		0.776	0.00528	CCN2,IFNG,MGP,TNC,TNF
DHX9	0.001	enzyme		-1.983	0.00528	AGR2,CCND1,CXCL10,ID2,TNF
ST6GAL1	-0.214	enzyme		-0.277	0.00528	ATP2B4,CAV1,ITGA2,MET,SLC2A1
HSPD1	0.159	enzyme	Inhibited	-2.187	0.00528	IFNG,IL12B,NFATC2,TNF,VCAM1
rosuvastatin		chemical drug		1.342	0.00528	APOA1,FOXP3,HSD11B2,IFNG,TNF
vitamin A		chemical - endogenous mammalian		0.845	0.00528	AQP1,CYP26B1,LRAT,OAT,RARG
pemetrexed		chemical drug		-0.277	0.00528	CCL20,CXCL10,MET,NR4A1,VIM
triptolide		chemical drug	Activated	2.887	0.00529	ABLIM3,APLN,CAV1,DLL4,FBLN5,FGF18,IFNG,IGFBP3,ITGA2,SOX4,TNF,TNFRSF6B
CD-38 inhibitor 78c		chemical reagent	Activated	2	0.00539	FBLN5,FGF9,TNF,VCAM1
Lymphotoxin		complex			0.00539	CXCL10,TIMD4,TNF,VCAM1
PARG	0.476	enzyme			0.00539	ITPR1,PVALB,RAPGEF4,TNF
SP100		transcription regulator			0.00539	CCN2,HSPB8,PLAU,SRD5A1
miR-210-3p (miRNAs w/seed UGUGCGU)		mature microRNA		0.849	0.00539	E2F3,FGFRL1,NPTX1,SLC2A1
COX4I1	0.125	enzyme		1.964	0.00539	CAPN6,MMP16,TNF,TSPAN8
PGAM2	0.12	phosphatase		1	0.00539	DKK3,NREP,RANBP3L,RGS2
S1PR1	-0.093	G-protein coupled receptor		0.775	0.00539	CCND1,IFNG,TNF,VCAM1
PDK4	0.283	kinase		-0.068	0.00539	KRAS,PC,PPARGC1A,TNF
PCDH11Y		other		0	0.00539	CCND1,GAST,RET,WNT7B
S100A4	1.036	other		-1.131	0.00549	CCL24,PLAU,THBS1,TIMP1,VCAM1,VIM
MED13	-0.092	transcription regulator		-1.342	0.00549	CIDEC,FOXP3,KNG1,NR4A2,SCD,THRSP
zoledronic acid		chemical drug		-0.418	0.00549	ACP5,IFNG,NOX4,TNF,TNFRSF11A,WNT5A
Pam3-Cys		chemical toxicant		-1.784	0.00549	CXCL10,IFNG,IL12B,PLAT,TNC,TNF
tunicamycin		chemical - endogenous non-mammalian		1.26	0.00551	ABCG2,ATF3,CCL20,CCND1,CHAC1,GADD45B,HSD11B1,ICA1,KRAS,MFSD2A,NFIL3,PHLDA1,S100A4,SCD,SLC2A1,STARD5,TNF,VCAM1,WFS1
GSK2816126		chemical drug		0.859	0.00555	CCL20,CTNNAL1,CXCL10,HOXD4,IL12B,TNF,TNFRSF11A
PARP14	0.104	enzyme			0.00558	CCND1,CXCL10,ID3
DLG1	-0.421	other			0.00558	IFNG,IL12B,TNF
ENTPD1	-0.088	enzyme			0.00558	IFNG,IL12B,TNF
SR1001		chemical reagent			0.00558	IFNG,IL12B,TNF
Z-DEVD-FMK		chemical - protease inhibitor			0.00558	PDZD2,PLD1,SPHK1
zVAD		chemical - protease inhibitor			0.00558	NR4A1,SPHK1,TNF
arachidonyltrifluoromethane		chemical reagent			0.00558	ABCG2,PLA2G1B,PLA2G2A
TGFB2-AS1		other		-0.563	0.00562	ALDH1A1,ATP2B4,FHL2,LOX,MGP,NRIP3,PXDNL,WNT7B
CISH	-0.529	other		0.378	0.00562	CXCL10,ID3,IFNG,MYCN,NR4A3,RGCC,SPHK1,TNF
CCL2		cytokine		-1.638	0.00565	CCND1,CXCL10,EGLN3,HTR2B,IFNG,IL12B,SCGB1A1,TIMP1,TNF,VCAM1
RAC1	-0.332	enzyme		-1.62	0.00569	ACP5,ATF3,CCN2,CCND1,DLL4,HSD11B2,IFNG,PRKG1,VCAM1,WNT5A,ZFP42
E. coli B4 lipopolysaccharide		chemical toxicant		-1.456	0.00572	AMPD3,AQP1,CCL20,CXCL10,EMB,FBLIM1,FOSB,GNAI1,GPNMB,HSPB8,IFNG,IL12B,KMO,NOS3,RAB20,RAB7B,TNF,TNFAIP3,VCAM1
IHH	-0.849	enzyme		1.463	0.00577	ALDH1A1,CCND1,CHST11,CXCL10,DLX1,MET,NR2F2,PTGFR,TNF
MYB	0.36	transcription regulator		-0.729	0.00586	BHLHE40,C15orf48,CCND1,FUT8,IGFBP3,ITPR1,LANCL3,MEGF10,MFAP3L,RGCC,SLC16A4,SLC27A2,SPHK1,VIM
taurocholic acid		chemical - endogenous mammalian		0.391	0.00601	APOA1,ATF3,GADD45B,PCSK1,TNF
vemurafenib		chemical drug	Inhibited	-2.231	0.00601	DUSP6,GPNMB,ID2,PPARGC1A,SPRY2
THBS4	0.336	other		-0.625	0.00601	CXCL10,MMP16,TNC,VCAM1,VIM
bryostatin 1		chemical drug		-1.16	0.00601	FOXP3,IFNG,MS4A1,PRKCA,TNF
metribolone		chemical reagent		-1.952	0.00602	ACTN2,ADAMTS1,AGR2,BCAP29,BRIP1,CAPN5,CCND1,CRYAB,DDC,DHCR24,DLX1,DPYSL4,ERRFI1,FGFRL1,FHL2,IQGAP2,KCNN2,NOS3,PPA1,PTPN21,PYGB,SCD,SRD5A1,ST6GALNAC1,THBS1,TNF,UGDH,ZBTB10
sirolimus		chemical drug		0.571	0.00605	AGR2,ATP2B4,CCL20,CCN2,CCND1,CFB,EBI3,EGR2,FGF9,FOXP3,GALC,ID1,ID2,IFNG,IGFBP1,IL12B,IRS1,LAMB1,MAPK12,NFKBID,NOS3,NR4A3,PLAU,PPARGC1A,PRKCA,PYGB,S100A4,SCD,SLC2A1,SLC6A9,TIMP1,TNF,TUBB2A,VCAM1,VIM
Fcer1		complex		-0.818	0.00606	DUSP6,IFNG,ITPR1,KMO,NFATC2,SPHK1,TNF
RETN	0.082	other		-0.669	0.00606	APOA1,CCN2,NOS3,PLAT,SCD,TNF,VCAM1
ATP-gamma-S		chemical reagent			0.00607	CCL20,CCL22,CCL24,CD109,CD55,IL1RAP,THBS1,TNF
folic acid		chemical - endogenous mammalian		0.853	0.00607	ABCC1,ABCG2,MSI1,NOS3,NOX4,PLG,TNF,VCAM1
MLX	0.018	transcription regulator	Inhibited	-2.415	0.0061	ATF3,IGFBP3,MYCN,SCD,THRSP,TIMP1
FYN	-0.304	kinase		-0.2	0.0061	CXCL10,EGR2,FOXP3,IFNG,PTPN5,TNF
HDAC6	-0.216	transcription regulator		-0.555	0.0061	ADAMTS1,IFNG,PLAU,TNF,VCAM1,VIM
ADRA1B	-1.838	G-protein coupled receptor			0.0061	CCND1,EGR2,FGF7,LOX,NR4A1,NR4A2
IL27	-0.096	cytokine		-1.142	0.0062	CCL20,CXCL10,DEPP1,EGR2,FOXP3,ID2,IFNG,IL12B,TNF,UBD,VCAM1,VIM
mir-223		microRNA		1.64	0.0062	AMPD3,ASPRV1,C15orf48,CCND1,EGF,EGR2,GALC,ID2,MUC13,MYO1D,S100A6,SMOC1
MIF	0.317	cytokine		-0.483	0.0062	CCND1,CXCL10,HAP1,HSD11B2,IFNG,IL12B,MET,MYCN,NPTX1,TIMP1,TNF,VCAM1
black raspberry extract		chemical drug			0.00639	DUSP5,GABRD,HIP1,HSD3B2,LAMB3,MYO10,PHGDH,PLK3,PPP2R2A,TUBB6
Ras homolog		group			0.0064	CCN2,CCND1,NOS3,PLAU
IL1RL2	-0.159	transmembrane receptor		-1.982	0.0064	CCL20,CCL22,CXCL10,TNF
VGLL3	1.544	other		0.762	0.0064	CCN2,GADD45B,SOX4,THBS1
MAPK8IP1	-0.677	other		1.982	0.0064	CCND1,IFNG,PLAU,TNF
SERPINA3	0.384	other			0.0064	CCN2,NOX4,SCD,TNF
TNFSF9	-0.316	cytokine		-1.941	0.0064	FOXP3,IFNG,TNF,VCAM1
TLR6	0.277	transmembrane receptor		-1.043	0.0064	ATF3,IFNG,IL12B,TNF
farnesol		chemical reagent		-0.808	0.0064	ATF3,PHLDA1,PHLDA2,TNF
miR-155-5p (miRNAs w/seed UAAUGCU)		mature microRNA	Activated	2.525	0.00653	CCL20,CCND1,FGF7,IFNG,IL12B,KRAS,MET,MYO10,RAB27B,RAI14,SATB1,TNF,VIM
mir-17		microRNA		1.215	0.0066	CCN2,CCND1,E2F3,FGF9,PPARGC1A,SLC28A1,THBS1,TNFAIP3,VIM
HBB		transporter	Activated	2	0.0066	CCL20,CCL22,CFB,CXCL10,IFNG,IL12B,TNF,TNFAIP3,VCAM1
OVA-8		chemical reagent			0.00661	C15orf48,FOSB,GADD45B,IFNG,NFKBID,SLC2A1,TNFAIP3
RIPK1	-0.112	kinase		-1.195	0.00661	CXCL10,IL12B,SLC1A1,TNF,TNFAIP3,WNT5A,WNT7B
IRF2BP2	-0.499	transcription regulator		-0.905	0.00673	AHSG,APOA1,FETUB,GCNT1,HERC6,ID2,KNG1,NR4A3,TIMP1,TNF,VCAM1
NfkB1-RelA		complex		-1.816	0.00675	CCL20,CCND1,IL12B,RGS16,TNF,VCAM1
TFAP4	0.088	transcription regulator		-1.446	0.00675	ID1,IL12B,OVOL1,SALL2,STEAP3,VIM
PLAAT4		enzyme			0.00682	CXCL10,IFNE,IFNK,KRAS,UBD
DDIT4	-0.599	other		-1.069	0.00682	CXCL10,IFNG,PPARGC1A,SCD,TNF
SND1	0.423	enzyme			0.00682	ID1,KYNU,LTBP1,SOX4,VIM
IL36A		cytokine			0.00682	CCL20,CXCL10,IFNG,IL12B,TNF
lovastatin		chemical drug		0.593	0.00687	ADAMTS1,ATF3,CCN2,CCND1,CXCL10,FGF9,IFNG,NOS3,NOX4,PLAT,RHOU,TNF
hypoxanthine		chemical - endogenous mammalian			0.00689	AVPR1A,TNF
nanoISD		chemical reagent			0.00689	CXCL10,TNF
FEZF1		transcription regulator			0.00689	KRAS,TIMP1
CCDC88B	-0.101	enzyme			0.00689	IFNG,TNF
CCDC134	-0.013	other			0.00689	IFNG,TNF
TNIP3	-0.167	other			0.00689	IL12B,TNF
ATP6V0D2	-0.162	transporter			0.00689	IL12B,TNF
HP1BP3	-0.239	other			0.00689	IGFBP1,WNT7B
NBR2		other			0.00689	SLC2A1,VIM
SOX12	-0.434	transcription regulator			0.00689	FOXP3,TUBB3
KLHL22	0.124	other			0.00689	IFNG,TNF
mir-340		microRNA			0.00689	KRAS,PLAT
PDE4A	-0.023	enzyme			0.00689	IFNG,TNF
NASP	-0.383	other			0.00689	CCND1,TNF
ABCC9	1.09	ion channel			0.00689	PPARGC1A,SLC2A1
SEMA3E	0.51	other			0.00689	DLL4,TNF
SLC1A5	-0.637	transporter			0.00689	SLC38A1,VIM
HLA-E		transmembrane receptor			0.00689	IFNG,TNF
FOXL1		transcription regulator			0.00689	CCN2,WNT5A
MUS81	0.592	enzyme			0.00689	CCL20,CXCL10
BATF3	-0.322	transcription regulator			0.00689	IFNG,IL12B
Cyp2a12/Cyp2a22		enzyme			0.00689	ABCC1,PPARGC1A
acalabrutinib		chemical drug			0.00689	IFNG,TNF
CAY10397		chemical reagent			0.00689	IFNG,TNF
N-hydroxy-2,2-diphenylacetamide		chemical reagent			0.00689	IL12B,TNF
ITF3056		chemical reagent			0.00689	IFNG,TNF
SR 140333		chemical reagent			0.00689	IFNG,TNF
polymethyl methacrylate		chemical reagent			0.00689	TNF,TNFRSF11A
trimetazidine		chemical drug			0.00689	CCN2,PPARGC1A
1,1-dimethyl-4-phenylpiperazinium iodide		chemical drug			0.00689	IL12B,TNF
2-furoyl-Leu-Ile-Gly-Arg-Leu-Orn-NH2		chemical reagent			0.00689	CCN2,TNF
D-Pen-2,5-enkephalin		chemical reagent			0.00689	IFNG,RGS4
C29		chemical reagent			0.00689	TNF,TNFRSF11A
phosphorus		chemical reagent			0.00689	CYP24A1,S100G
Vi capsular polysaccharide		chemical drug			0.00689	IL12B,TNF
heparin		chemical - endogenous mammalian		-0.208	0.00705	CCND1,IFNG,IGFBP3,PLAT,SLC2A1,TNF,VCAM1,VIM
enterotoxin B		biologic drug	Inhibited	-2.214	0.00705	CCL22,CCL24,CXCL10,GPNMB,IFNG,IL12B,TNF,TNFAIP3
TIA1	-0.375	other	Activated	2.132	0.00705	AGR2,CCN2,CD109,GATA6,PPARGC1A,S100A6,TIMP1,TNF
nelfinavir		chemical drug		1.783	0.00705	ATF3,CHAC1,CTH,MEGF10,NFIL3,SERPINA9,SLC6A9,VLDLR
rottlerin		chemical drug		0.736	0.00705	AQP1,CCND1,IFNG,PLD1,RGS2,TNF,TRIM29,VCAM1
BCL2L1	-0.319	other		0.6	0.00719	CD19,COL6A2,ITPR1,THBS1,TIMP1,TNF,TUBB3
T-5224		chemical reagent		-0.632	0.0072	ACSL1,ADAMTS1,DUSP6,GADD45B,ID2,PHLDA1,RGS2,SFMBT2,SLC2A1,TNS1
Esrra		ligand-dependent nuclear receptor	Inhibited	-2.16	0.0072	ACE2,BSND,CCL20,IFNG,PCK1,PPA1,PPARGC1A,SLC28A1,SLC2A1,TNF
TCF3	-0.452	transcription regulator		-0.538	0.00722	ATF3,C15orf39,CA2,CCL28,CD55,CERK,CTSE,DTX1,ESCO2,FOXP3,GADD45B,GM2A,HS3ST1,HSD11B1,ID2,ID3,MYCN,NFIL3,NR4A3,RARG,RGS16,SEMA3G,TNF,TUBB3,VSIR
icilin		chemical reagent			0.00725	CXCL10,IL12B,TNF
ABCA4	1.508	transporter			0.00725	CFB,CXCL10,IFNG
ALOX12		enzyme			0.00725	IFNG,IL12B,NOS3
UNC5B	0.395	transmembrane receptor			0.00725	CCL22,FUT8,TNF
MED14	0.05	transcription regulator			0.00725	CIDEC,FOXP3,IGFBP1
ACVR2A	-0.086	kinase			0.00725	ID1,ID2,VCAM1
HOXD-AS2		other			0.00725	HOXD1,HOXD13,HOXD4
TBX20	2.228	transcription regulator			0.00725	CCL20,IFNG,MYCN
BIX 01294		chemical reagent			0.00725	CA2,TNF,WNT7B
SNIP1	-0.097	other			0.00725	CCND1,MMP16,WNT7B
MAP3K2	0.008	kinase			0.00725	CCL20,IFNG,TNF
FYB1	-0.102	other			0.00725	IFNG,IL12B,TNF
CCNT1	-0.083	transcription regulator			0.00725	CCND1,PPARGC1A,SLC2A1
SORT1	0.227	G-protein coupled receptor			0.00725	ACTN2,SLC2A1,TNF
huaier extract granule		chemical drug			0.00725	CAV1,CCND1,WNT5A
1-((2-chlorophenyl)diphenylmethyl)-1H-pyrazole		chemical reagent			0.00725	CCL20,TNF,VIM
astragaloside IV		chemical - endogenous non-mammalian			0.00725	FOXP3,IFNG,TNF
SB204990		chemical reagent			0.00725	NR4A1,NR4A3,PPARGC1A
JAK3	-0.189	kinase		1.112	0.00745	ABCG2,FOXP3,IFNG,IL12B,TNF,TUBB3
OLR1	-1.258	transmembrane receptor		-1.067	0.00745	CCN2,NOS3,NOX4,RARG,TNF,VCAM1
bafilomycin A1		chemical drug		0.97	0.00745	ABCG2,CXCL10,DLL4,IRS1,MS4A1,TNF
D-galactosamine		chemical - endogenous mammalian		-1.485	0.00745	ATF3,CXCL10,IFNG,IL12B,TIMP1,TNF
MAVS	0.091	other		-0.894	0.00751	CCL20,CCL22,CFB,CXCL10,DUSP4,IFNG,IL12B,MME,MST1R,THBS1,TNF
GLI3	-1.53	transcription regulator		0.956	0.00752	CCND1,DLL1,DUSP5,FOSB,HOXD13,MYCN,NFKBID,TNFAIP3,WNT5A
GSTP1		enzyme			0.00753	ATP12A,C10orf90,CD55,IL31RA,ITGA2,KRT35,PTPRG,SETD7,SLC23A1,SULT4A1,SUSD4,THRSP,TNF
ETS		group			0.00754	CCND1,IL12B,TIMP1,TNF
DEF6	-0.116	other		-0.155	0.00754	IFNG,IL12B,TNF,VIM
CD200		other		1.211	0.00754	FOXP3,IFNG,MET,TNF
CBS/LOC102724560		enzyme		-1.982	0.00754	APOA1,LOX,VIM,WNT5A
PHLPP1	-0.558	enzyme		-0.225	0.00754	CTHRC1,FGF18,IRS1,PRKCA
LCP2	-0.28	other			0.00754	ID3,IFNG,NR4A1,TNF
CRTC1	0.405	transcription regulator		-0.882	0.00754	NR4A1,NR4A2,PPARGC1A,TIMP1
ITGA11	1.384	other		1	0.00754	CCN2,THBS1,TIMP1,TNC
MACROH2A1	-0.079	other		0.378	0.00758	CTHRC1,GSG1,ID1,IRS1,PLAU,PPA1,SLC2A1,THRSP
N-[(2Z)-3-(4,5-dihydro-1,3-thiazol-2-yl)-1,3-thiazolidin-2-yl idene]-5H dibenzo[a,d][7]annulen-5-amine		chemical reagent		0.404	0.00758	FXYD5,NOS3,NR4A3,PPARGC1A,PSCA,RERG,S100A4,SSTR2
NTRK2	1.117	kinase			0.00758	ABCG2,CCND1,DAPK1,MYCN,PVALB,THBS1,TNF,VIM
mir-154		microRNA		0.254	0.0077	ADAMTS1,ATF3,CCND1,TNF,WNT7B
MDK	-3.121	growth factor		-0.6	0.0077	PLAT,RELT,S100A6,TNF,WNT5A
GSR	-0.099	enzyme		0.447	0.0077	ABCC3,ACOX2,SCD,SLC2A1,UGDH
ACVRL1	0.097	kinase		-1.351	0.0077	ID1,ID2,PLAT,PLAU,VCAM1
SFTPC		other			0.0077	ABCA3,KRT7,S100A4,S100A6,SLC34A2
CDC42	-0.234	enzyme			0.0077	ATF3,CCN2,CCND1,IFNG,TNF
CFI-402257		chemical drug		-0.277	0.0077	CCL20,CD55,ITGA2,PLAT,PLAU
daunorubicin		chemical drug		0.713	0.0077	ABCA3,ABCA4,ABCC1,ABCC9,DPYSL4
MYD88	-0.164	other	Inhibited	-2.519	0.0077	ACSL1,ALDH1A1,CXCL10,DLL4,DNMT3A,EBI3,FOXP3,IFNE,IFNG,IFNK,IL12B,IL1RAP,MET,NFATC2,NOS3,NOX4,ST6GALNAC1,TIMP1,TNF,TNFAIP3,VCAM1
IGF2	0.906	growth factor			0.00789	CCN2,CCND1,CORO2B,DLX1,EGR2,GATA6,GCH1,IGFBP3,MYBL2,PHLDA1,RGS16,SATB1,SEZ6L2
docetaxel		chemical drug		0.783	0.00792	ABCC3,CXCL10,ITGA2,NOX4,PLAU,PRKCA,THBS1,TNF,TUBB3,TUBB4A,TUBB6
MDM2	-0.004	transcription regulator		-1.782	0.00802	ATF3,CCND1,E2F3,FCGRT,MYCN,SPRY2,THBS1,TIMP1,TNF
cephaloridine		chemical drug		-0.426	0.00802	ATP12A,CCL20,CCN2,CXCL10,GPNMB,LAMB3,MMP16,PIR,RND1
MYO6	0.46	other		0.707	0.00814	ATF3,COL6A2,DUSP5,DUSP6,ERRFI1,IGFBP7,TNC,TRPM4
LIN28A		other		-1.166	0.0082	CCN2,CCND1,COL4A5,KRAS,SCD,VIM
ITGB2		transmembrane receptor		0.129	0.0082	CXCL10,GADD45B,IFNG,IL12B,TNF,VCAM1
BSG	0.126	transporter		-1.673	0.0082	ABCG2,CCL20,CCND1,PLAU,TNF,VIM
TEAD2	-0.674	transcription regulator		-1.342	0.0082	AK5,CCN2,CCND1,FJX1,PDGFRL,THBS1
n-nitrosomethylbenzylamine		chemical toxicant			0.00835	CCND1,DUSP5,GABRD,HIP1,HSD3B2,LAMB3,MYO10,PHGDH,PLK3,PPP2R2A,TUBB6
ARID1A	-0.175	transcription regulator		-1.51	0.00839	ABCG2,ACSL1,ALDH1A1,CSPG4,DLL4,FHL1,GSC,IGFBP3,KRT7,L1CAM,MYBL2,P3H2,PEX11A,PTGIS,TNC,VIM,WNT5A
Pdgf (complex)		complex		0.993	0.00854	CAV1,CCND1,ERRFI1,FOSB,NOX4,NR4A2,PLAU,TIMP1,VCAM1
miR-29b-3p (and other miRNAs w/seed AGCACCA)		mature microRNA		1.834	0.00854	CCND1,COL4A5,DNMT3A,ID2,MYBL2,NID1,PPIC,TNFAIP3,TUBB2A
AIRE	0.29	transcription regulator		-0.186	0.00857	CCL22,CXCL10,FOXP3,HERC6,ICA1,IFNG,MARCKSL1,TNF,TNFAIP3,VCAM1
EBF3		transcription regulator			0.00865	CCL22,CCL24,IFNG,IL12B,TNF
RNASE2		enzyme		-1.588	0.00865	CCL22,CCL24,CXCL10,IL12B,TNF
miR-338-3p (miRNAs w/seed CCAGCAU)		mature microRNA		0.8	0.00865	CCND1,COL4A5,NID1,SOX4,VIM
PRKCZ	0.522	kinase		-0.737	0.00865	CCND1,KRAS,NOS3,PHGDH,VCAM1
ADGRE2		other		0.447	0.00865	CCND1,FSTL1,GPNMB,LTBP1,WNT5A
PTCH1	0.508	transmembrane receptor			0.00865	CCND1,DLL1,DLL4,GATA6,MYCN
17-alpha-ethinylestradiol		chemical drug		-0.807	0.0088	ABCC3,CD5L,CXCL10,DSC2,FXYD4,KRT7,MET,NOS3,PLK3,SLC34A2,TNF,VCAM1
ML290		chemical reagent		-1	0.00881	CAV1,IGFBP3,PPARGC1A,TNFAIP3
LYL1	0.169	transcription regulator			0.00881	ADGRG1,ID1,ID3,ITGA2
BMPER	1.027	other		0.132	0.00881	ID1,MGP,NOS3,VCAM1
ANGPTL2	1.245	other		-1.969	0.00881	BMP7,CCND1,IL12B,TNF
TGFB1I1	-0.453	transcription regulator		-0.017	0.00881	ID1,LTBP1,NOX4,TNS1
DYRK1A	-0.201	kinase			0.00881	APOA1,CCND1,IRS1,MYBL2
LILRB1		transmembrane receptor		1.954	0.00881	CAV1,IFNG,IL12B,TNF
THZ2		chemical drug		0	0.00881	CCND1,FHL2,FOSL2,SLC2A1
cannabidiol		chemical drug			0.00881	ID1,ID2,NOS3,TNF
inosine		chemical - endogenous mammalian		1.026	0.009	CFB,IFNG,L1CAM,TIMP1,TNF,VIM
Retinoic acid-RAR-RXR		complex		-0.816	0.009	CYP26A1,HOXD4,IGFBP3,LAMB1,RET,SALL4
DGCR8	-0.091	enzyme		0.842	0.009	CCND1,EGR2,ID2,KRAS,SMOC1,TNC
SRC (family)		group		-0.077	0.009	ID1,IGFBP1,IL12B,S100A4,TNF,VCAM1
ARID2	-0.087	transcription regulator		0.816	0.009	CHST11,FOXP3,NREP,SPRY2,THBS1,WNT5A
CTBP1	-0.209	enzyme			0.009	BMP7,CYP26B1,IFNG,SPRY2,THBS1,TNF
2,3,4,7,8-pentachlorodibenzofuran		chemical toxicant		0	0.009	DACT2,EGF,FGF9,MEGF10,PTGFR,TMSB10/TMSB4X
APC	-0.036	enzyme		1.526	0.00904	CCND1,CD55,GLI3,ID1,ID2,ID3,ITGA2,LAMB1,OAT,PRKCA,THBS1,TIMP1,TNF
IL10	-0.624	cytokine		0.524	0.00907	ABLIM3,ARNT2,CCL20,CCL22,CD163L1,CD55,CTSE,CTSZ,CXCL10,DEPP1,FOXP3,IFNG,IL12B,LIPA,MAN2A1,MYBL2,NFKBID,NOS3,NR4A3,PHGDH,PLA2G2A,RAB20,RGS16,TIMP1,TNF,TNFRSF11A,VCAM1
NCOA3	0.323	transcription regulator		-1.41	0.00909	CCN2,CCND1,IGFBP1,IGFBP3,IRS1,OTUB2,SALL4,SLC2A1,ZFP42
IRF8	-0.004	transcription regulator		-0.964	0.00912	ATF3,CFB,CXCL10,EGR2,GABRR2,ID3,IFNE,IFNG,IFNK,IGSF9B,IL12B,MET,MS4A1,TNF
FLI1	0.131	transcription regulator		-0.966	0.00916	ADGRG1,CCN2,CCND1,CXCL10,ID2,LOX,TNC
NRIP1	-0.756	transcription regulator		-0.651	0.00916	APOA1,CCND1,OTUB2,SCD,SLC36A2,THRSP,TNF
ZFAS1		other			0.00919	MMP16,SCD,VIM
mannosylated lipoarabinomannan		chemical - endogenous non-mammalian			0.00919	IFNG,IL12B,TNF
KDM4D		enzyme			0.00919	CCL22,CCND1,IL12B
LINC01116		other			0.00919	HOXD1,HOXD13,HOXD4
YOD1		enzyme			0.00919	CCN2,CXCL10,WWTR1
Crnde		other			0.00919	CCND1,E2F3,VIM
NFAM1	0.081	transmembrane receptor			0.00919	CCL22,IL12B,TNF
ADAP1	-0.252	other			0.00919	NR4A1,RGCC,TNF
LECT2		other			0.00919	CXCL10,IFNG,TNF
IgG2a		complex			0.00919	IFNG,RHEBL1,TNF
KLRG1	-0.195	other			0.00919	FOXP3,IFNG,TNF
PIK3R2	0.408	kinase			0.00919	CXCL10,IFNG,PLAU
PDE4B	-0.508	enzyme			0.00919	CXCL10,IFNG,TNF
PIM3	0.519	kinase			0.00919	IFNG,PPARGC1A,TNF
VEGFD	-0.389	growth factor			0.00919	CCND1,DNMT3A,NR4A1
CCL3L3		cytokine			0.00919	CXCL10,IFNG,TNF
HPSE	-0.923	enzyme			0.00919	IRS1,PLAU,TNF
8-hydroxy-2-(di-n-propylamino)tetralin		chemical reagent			0.00919	FOSB,NR4A1,VIM
NFE2L2	0.602	transcription regulator		1.342	0.00925	ABCC1,ABCC3,ABCG2,ACE2,ADAMTS1,ATF3,CCL20,CCN2,CXCL10,GNG3,IFNG,IL19,L1CAM,MST1R,NGEF,OAT,PHGDH,PIR,PPARGC1A,RUNX1T1,SCD,SERPINA6,SLC1A1,SLC2A1,SLC38A1,SLC6A9,THRSP,TNF,UGDH,VCAM1
SMARCB1	0.024	transcription regulator		0.347	0.00943	ACSL1,CCND1,DAPK1,DNMT3A,DSC2,FOXP3,GLI3,IFNG,IL12B,MYBL2,PC,PCK1,PLCL1,PPP1R3C,RAB3B
hydrogen peroxide		chemical - endogenous mammalian		0.867	0.00948	ATF3,AVPR1A,BRIP1,CAV1,CCN2,CCND1,CD55,CRYAB,DEPP1,DUSP4,FXYD2,GADD45B,ID3,IFNG,IRS1,ITGA2,KRAS,MDK,NFIL3,NOS3,NR4A1,PPARGC1A,RASSF8,STC1,TNF,TNFAIP3,TRIM29,TUBB2A,VCAM1,VIM,WNT5A
SIX1	0.126	transcription regulator		0.745	0.00958	ACSL1,ACTN2,BHLHE40,CRYAB,DACH2,HSPB8,L1CAM,MYMK,MYOM3,PVALB
MAFB	-0.49	transcription regulator		-1.667	0.00958	CD163L1,EGLN3,EGR2,FBLN5,GAST,HS3ST1,HTR2B,MARCKS,MID1,PCK1
ADCYAP1		other		0.848	0.00962	CRTAC1,CXCL10,DNMT3A,EGR2,EMB,FRRS1,ID3,IL12B,MME,NFATC2,PLAGL1,RGCC,SLC2A1,ST18,TMSB10/TMSB4X,TNF
nitrofen		chemical toxicant		-1.432	0.00968	AQP1,FOXQ1,KCNJ8,NOS3,SCN3B
GNRH		group		-0.249	0.00968	ATF3,BMP7,IGFBP3,STC1,VGF
ETV4	-3.302	transcription regulator			0.00968	CAV1,ETV4,MET,VIM,WWTR1
COL4A3	-0.126	other			0.00968	CCN2,COL4A5,ITGA2,LAMB1,TIMP1
CYBB	-0.233	enzyme		-0.356	0.00968	CCN2,CXCL10,IFNG,TNF,TNFRSF11A
PAK2	-0.047	kinase		1.342	0.00968	ID1,ID3,IGFBP3,NOX4,S100A6
INHBA	1.197	growth factor		-0.066	0.00981	CCN2,CCND1,EGLN3,HSD3B2,IFNG,KRAS,LOX,MGP,MPPED2,NR4A2,RGS16,SOX4,TIMP1,VIM,ZBTB10
bromodeoxyuridine		chemical drug		-0.816	0.00986	BMP7,CXCL10,GDF5,IFNG,IGFBP3,TNF
YTHDF1	-0.231	other		1.59	0.00986	CCL20,CCL22,CTSZ,CXCL10,IFNG,SMPD1
ABCG1	0.309	transporter		0.903	0.00986	IFNG,IL12B,PPARGC1A,PRKG1,SLC2A1,TNF
nitroprusside		chemical drug		0	0.00986	CAV1,DUSP6,HSD11B2,LAMB1,PPARGC1A,TNF
LEPR	1.226	transmembrane receptor		1.238	0.00991	ACE2,ALDH1A1,ALOX15,APOA1,ATF3,GADD45B,GCKR,ID2,IGFBP3,PC,PPARGC1A,TIMP1,TNF,VGF
RORC	-0.618	ligand-dependent nuclear receptor		-1.477	0.00991	CCL20,DDC,DHCR24,FOXP3,GADD45B,IFNG,IGFBP1,OAT,PCK1,PPP1R3C,SDR9C7,SLC29A4,TNF,VLDLR
nicotine		chemical drug		-1.195	0.00999	CA2,CCN2,CCND1,EPHB1,FGF9,GCH1,HSD11B2,ID1,IL12B,MYCN,NOS3,PLAT,SLC1A1,TNF,VIM,WNT5A
amphetamine		chemical drug		0.84	0.01	ATF3,DDC,FAP,FOSB,FOSL2,PTPN21,RGS2,TNFAIP3
resiquimod		chemical drug	Inhibited	-2.068	0.0101	ANKRD33B,ATF3,BTNL9,CCL20,CCL22,CCL24,CD55,CXCL10,DLL1,DLL4,EBI3,GM2A,GPNMB,IFNG,IL12B,IL19,MS4A1,MUC20,PLAT,PLAU,RGCC,TMEM154,TNF,TNFAIP3,TNFRSF11A
IL4	-1.059	cytokine		0.526	0.0102	ACP5,ACSL1,ALOX15,BHLHE40,C15orf48,CA2,CCL20,CCL22,CCL24,CCND1,CD163L1,CD55,COL6A2,CTNS,CXCL10,EBI3,EGR2,EPOP,FOSB,FOXP3,GADD45B,GIPC2,HSD11B1,HSD3B2,ID3,IFNG,IL12B,IL19,IL31RA,ITGA2,KMO,KRT7,LDLRAD3,LRRC8C,LY6G6C,MFSD2A,MS4A1,NFATC2,NFIL3,NFKBID,NR4A3,PLAU,PLD1,PPARGC1A,PRKCA,SCGB1A1,SLC23A1,SLC25A25,SLC2A1,SPHK1,SYNGR3,TIMP1,TNC,TNF,TNFAIP3,TNFRSF11A,TNFRSF18,UPK3A,VCAM1,VIM,WFDC2
CDH2	-0.482	other		0.422	0.0102	AKT3,CCN2,CCND1,VIM
ATP2A2	0.366	transporter		1	0.0102	ATP2B4,CCND1,SCD,TNF
PCYT1A	0.009	enzyme		0.152	0.0102	EPHA7,FRK,SCD,TUBB3
TRAF3	-0.86	enzyme		0.754	0.0103	CCL20,CXCL10,EBI3,IFNG,IL12B,MET,TNF,TNFAIP3,TNFRSF18
tyrphostin AG490		chemical drug		0.783	0.0103	ACHE,BMP7,CCN2,FOXP3,IFNG,NOS3,PLA2G2A,TIMP1,TNF
NKX2-3		transcription regulator		-0.396	0.0106	ADAMTSL2,C2CD4B,CERK,CRYAB,CSRNP1,GCH1,HOXD1,LYPD1,MYO5A,NOS3,PHGDH,PLCB1,PLD1,TENT5A,VCAM1
rotenone		chemical toxicant		0.687	0.0107	CCND1,IFNG,NR4A2,SCGN,TIMP1,TNF,VCAM1
monocrotaline		chemical toxicant		0.91	0.0107	CCND1,FHL1,ID1,ID3,NOS3,TNF,TUBB3
SOD1	-0.25	enzyme		1.091	0.0107	C5AR2,CCND1,CRYAB,FAP,FOSL2,FTMT,GABRD,GNG4,HSPB8,IFNG,MET,NFIL3,PTPN21,TNF,TNFAIP3,TUBB4A,VCAM1,VGF
acetaminophen		chemical drug		-0.97	0.0108	ABCC1,ABCC3,ABCG2,ACOX2,ALDH1A1,CCND1,CXCL10,IFNG,IGFBP1,IGFBP3,IRS1,NOS3,SLC27A2,TNF,UGDH,VCAM1
GRB2	-0.023	other		-0.816	0.0108	APOA1,ASPRV1,KRT7,NTF4,OVOL1,PLAU
NFKBIB	0.122	transcription regulator		-0.914	0.0108	DAPK1,IFNG,NOS3,PLAU,TNF,VCAM1
isoprenaline		chemical drug		1.706	0.0108	CCN2,NR4A1,NR4A2,NR4A3,SLC2A1,TNF
POR	0.191	enzyme		1.89	0.0108	ABCC3,ACSL1,ALDH1A1,CYP26A1,DHCR24,GADD45B,HLF,MAP3K6,SCD,SDS,TMEM229B,UBD,UGDH
RC3H2	-0.09	enzyme		0.447	0.0108	CCN2,EGF,ID1,IFNG,PLG
FTO	-0.366	enzyme		0.277	0.0108	ALDH1A1,CCND1,CYP26A1,KRT7,PLAU
SKP2	0.396	other		0.985	0.0108	CCND1,FOXP3,S100A4,SLC2A1,VIM
NVP-TAE684		chemical drug		0.555	0.0108	CCND1,ETV5,FOSL2,RET,VIM
GNB2	-0.01	other			0.0108	FOSB,FOSL2,NR4A1,NR4A2,PLAU
RBCK1	0.137	transcription regulator		-0.762	0.0108	CCN2,CCND1,CXCL10,TNFAIP3,VCAM1
HMGB2	0.053	transcription regulator			0.0108	CCL20,CCND1,GLI3,IRS1,PHLDA1
NR1H2	0.188	ligand-dependent nuclear receptor		0.314	0.0109	AQP1,CXCL10,HSD11B1,HSD3B2,IFNG,LRP8,SCD,THRB,TNF
spironolactone		chemical drug		-0.262	0.0109	ABCC3,CCN2,FOXP3,HSD11B2,LOX,NOS3,SCD,TNF,VIM
APP	-0.213	other		-0.838	0.0109	ABCG2,ABL1,ACHE,ACTN2,ATP12A,CCL20,CCN2,CCND1,CD5L,CRLF1,CXCL10,CYFIP2,CYP26B1,FAP,FKBP1B,FOSB,HAP1,HDAC11,HERC6,IFNG,IL12B,ITGA2,KNG1,KYNU,L1CAM,LRP1B,MAP6,MDK,MGAT3,MME,NOS3,NPTX1,NR4A2,PLAT,PLAU,PRKCA,PTPN5,PVALB,RUNX1T1,SATB1,SH3GL2,SPTAN1,TENM1,TNF,TNFAIP2,TUBB2A,TUBB3,TUBB6,VCAM1
PIK3CA	0.281	kinase		-0.378	0.0112	ADAMTS1,CCL20,CCND1,GPR68,IGFBP1,IL19,IRS1,L1CAM,LOX,PLAU,RUNX1T1,SPRY2,TNFAIP3,VIM
inositol		chemical drug			0.0112	CD55,GCH1
cortisone acetate		chemical drug			0.0112	IFNG,TNF
lodamin		chemical reagent			0.0112	IFNG,TNF
1-palmitoyl-2-oleoylglycero-3-phosphoglycerol		chemical reagent			0.0112	IFNG,TNF
xylooligosaccharide		chemical - endogenous non-mammalian			0.0112	IFNG,TNF
PILRB		other			0.0112	IFNG,TNF
SIRT		group			0.0112	FOXP3,SCD
MKNK		group			0.0112	IFNG,SPRY2
Erm		group			0.0112	CAV1,IFNG
imidazoquinolines		chemical - other			0.0112	IFNG,TNF
Jun-ATF2		complex			0.0112	CCND1,TNF
SCIMP	-0.342	other			0.0112	IL12B,TNF
RNF135		enzyme			0.0112	CXCL10,IFNG
FOXN4	0.198	transcription regulator			0.0112	DLL4,NR4A2
FENDRR		other			0.0112	CXCL10,TNF
Snhg8		other			0.0112	SATB1,TNF
TXLNG	0.05	other			0.0112	PPARGC1A,SCD
azilsartan		chemical drug			0.0112	ACE2,TNF
STX11	0.097	transporter			0.0112	IFNG,TNF
RIDA	-0.159	enzyme			0.0112	IFNG,TNF
PLCB4	-0.631	enzyme			0.0112	IFNG,PLCB1
MCF2	1.03	other			0.0112	CCND1,ITGA2
miR-382-5p (miRNAs w/seed AAGUUGU)		mature microRNA			0.0112	CAPN8,VIM
CDR2	1.164	other			0.0112	EGLN3,SLC2A1
NME3	0.297	kinase			0.0112	ITGA2,VIM
BCAR3	-0.758	other			0.0112	CCND1,IRS1
ADAM8	-0.475	peptidase			0.0112	CXCL10,TNF
PRMT2	-0.36	enzyme			0.0112	CCND1,TNF
OTULIN	-0.066	peptidase			0.0112	ID1,ID3
ACOD1	-0.782	enzyme			0.0112	TNF,TNFAIP3
UNC13D	-0.155	other			0.0112	CXCL10,TNF
Foxp2		transcription regulator			0.0112	MYCN,SCGB1A1
Cox5b/Gm34962		other			0.0112	CAPN6,MMP16
KRT10		other			0.0112	CCND1,TNF
Muc1		transmembrane receptor			0.0112	CCND1,TNF
CLDN2	-0.56	other			0.0112	CCND1,ITGA2
methylamine		chemical - endogenous mammalian			0.0112	MET,SLC2A1
AM 630		chemical reagent			0.0112	TNF,TNFRSF11A
ranitidine		chemical drug			0.0112	IFNG,TNF
2-butenal		chemical toxicant			0.0112	IFNG,TNF
decanoic acid		chemical - endogenous mammalian			0.0112	ACP5,PCK1
pyrrolidine dithiocarbamate		chemical reagent		1.707	0.0113	CCL20,CCN2,CXCL10,IFNG,MST1R,NR4A1,PLD1,SLC2A1,TNF,VCAM1
berberine		chemical drug	Activated	3.123	0.0113	CCND1,ID1,IFNG,SCD,SPHK1,TFAP2B,TIMP1,TNF,VCAM1,VIM
ADAM10	-0.124	peptidase		0.557	0.0113	AHSG,CCND1,CRYAB,EFNA5,HIP1,ITIH4,KNG1,MET,PVALB,RGS4,SLC45A2
xanthine		chemical - endogenous mammalian			0.0114	ID3,PLAU,SLC2A1
exisulind		chemical - endogenous mammalian			0.0114	ALOX15,GATA6,PRKG1
TGFBR		group			0.0114	ADAMTS1,NOX4,WNT5A
doramapimod		chemical drug			0.0114	CCN2,CCND1,TNF
TFAP2E		transcription regulator			0.0114	CCL28,IL12B,TNF
PECAM1	0.24	other			0.0114	CCND1,THBS1,TNF
PLCE1	-1.771	enzyme			0.0114	CCL20,IFNG,TNF
PIK3CB	-0.079	kinase			0.0114	APLN,DLL4,SLC2A1
PAX4		transcription regulator			0.0114	ID2,NOX4,VIM
PLAGL2	0.685	transcription regulator			0.0114	CCL22,FOXP3,IFNK
picryl chloride		chemical toxicant			0.0114	CXCL10,IFNG,TNF
muromonab-CD3		biologic drug			0.0114	FOXP3,IFNG,TNF
anti-benzo(a)pyrene-diol-epoxide		chemical toxicant			0.0114	CCND1,GADD45B,TNF
acetate		chemical - endogenous mammalian			0.0114	PPARGC1A,RHOU,TNF
NFkB (family)		group		-1.253	0.0114	CCND1,CXCL10,IFNG,PLAT,TIMP1,TNF,TNFAIP3,VCAM1
CDH1	0.995	other		1.622	0.0114	BMP7,CCND1,IFNG,IGFBP3,KRT7,S100A4,TNF,VIM
IL36G		cytokine		-1.97	0.0115	CCL20,CCL22,CXCL10,IFNG,IL12B,TNF,WNT5A
MAP2K3	-0.473	kinase	Inhibited	-2.362	0.0115	CXCL10,IFNG,IL12B,PLAU,PPA1,PPARGC1A,TNF
IFITM3		other		1.912	0.0115	CCN2,CEMIP2,DLL1,FAP,RGCC,SPHK1,TNF
1-palmitoyl-2-arachidonyl-sn-glycero-3-phosphorylcholine		chemical - endogenous mammalian		1.206	0.0117	IL12B,NR4A2,TNF,VCAM1
TNFRSF4	0.137	transmembrane receptor		0.58	0.0117	CCL20,CXCL10,FOXP3,IFNG
mir-140		microRNA			0.0117	CCN2,LOX,TNF,VIM
CD9	0.491	other			0.0117	ITGA2,MMP26,TNF,WNT5A
FOXF2		transcription regulator		-0.055	0.0117	CCND1,FOXQ1,VIM,WNT5A
IOX2		chemical reagent		1	0.0117	LOX,RAB20,SLC2A1,VLDLR
ketamine		chemical drug		-0.305	0.0117	NOS3,NR4A1,PVALB,TNF
KN-62		chemical drug		1	0.0117	ATF3,CCND1,TNF,VCAM1
linolenic acid		chemical - endogenous mammalian		1.941	0.0117	ACSL1,NOS3,THRSP,TNF
S1PR4	0.085	G-protein coupled receptor		0.816	0.0117	AQP1,CCL28,DAAM2,EPHB1,MOXD1,SHROOM3
FCGR2A		transmembrane receptor	Inhibited	-2.375	0.0117	CCL22,CXCL10,IFNG,IL12B,MARCKSL1,TNF
RNA polymerase II		complex			0.0119	CYP24A1,FOSL2,GADD45B,GAST,HSD11B2,ID1,IGFBP1,IGFBP3,IL12B,L1CAM,MYBL2,MYCN,NOS3,PCK1,SCGB1A1,SLC27A2,TNF,WNT7B
LDLR	-1.548	transporter		-1.321	0.012	CCND1,CD55,CFB,EBI3,FOXP3,IFNG,IL12B,NOS3,PCK1,PLAU,PPARGC1A,SCD,SLC2A1,TNF,VCAM1,VLDLR
propiconazole		chemical reagent			0.012	ABCC3,ALDH1A1,CYP24A1,SRD5A1,TST
CERK	-1.031	kinase			0.012	ACKR4,CCL20,CCL28,FAP,TNF
ENG	0.148	transmembrane receptor		0.015	0.012	CCN2,ID1,NOS3,PLAU,THBS1
pimagedine		chemical drug	Activated	2.219	0.012	CAV1,CCN2,GADD45B,LAMB1,TNF
LEF1	-0.047	transcription regulator		-1.292	0.0121	ABCG2,ARHGEF26,CAV1,CCND1,CD19,FCRLA,FGF18,FOSB,GPR15,ID2,MAPK12,MFAP3L,NFKBID,NR2F2,PHLDA1,S100A4,TNFRSF11A,VIM,ZC3H12D
COL18A1	-0.552	other	Activated	2.769	0.0122	CCND1,EPHB1,ID1,ID3,KNG1,PLAU,THBS1,TNF
infliximab		biologic drug		1.446	0.0124	CCL20,DUSP4,IFNG,SLC27A2,SPHK1,TNF,VIM
lipoteichoic acid		chemical - endogenous non-mammalian		-0.81	0.0124	CXCL10,EBI3,IL12B,NR4A1,NR4A2,NR4A3,TNF
hydroxypropyl-beta-cyclodextrin		chemical drug		0.816	0.0124	APLN,CD19,CD5L,LIPA,TNF,VCAM1,VLDLR
Growth hormone		group		0.752	0.0124	ACSL1,APLP1,BMP7,CCND1,CTH,FOSL2,ID1,IGFBP1,IGFBP3,NOX4,PCK1,S100A4,SLC2A1,STC1,TNF,UGDH
RPTOR	0.062	other		0.748	0.0125	CCND1,DHCR24,DUSP6,IL12B,IRS1,PCK1,RTN4RL1,SLC2A1,SPRED2,SPTLC3,TNF
BRCA1	-0.2	transcription regulator		-0.333	0.0128	CCND1,E2F3,FHL2,GADD45B,HSD11B2,NOS3,PHLDA1,ROBO1,STC1,TNF,TNFAIP2,TNFRSF18,VIM
thyroid hormone		chemical - endogenous mammalian		1.883	0.0128	CCND1,DDC,EGF,GCH1,ID1,IGFBP3,OAT,PCK1,PCSK1,PLA2G2A,THRB,THRSP,VIM
fenofibrate		chemical drug		-0.325	0.0128	ACSL1,APOA1,CCND1,FOXA3,ID2,MYBL2,NOS3,PPARGC1A,PPIC,PTPN21,SCD,SLC27A2,THRB,TIMP1,TNF,VCAM1,VLDLR
cigarette smoke		chemical toxicant		-1.482	0.0128	CCN2,CCND1,CXCL10,EBI3,IFNG,LRAT,NOX4,RAPGEF3,SLC2A1,SLC6A9,SPTAN1,TIMP1,TNF,UGDH,WNT5A
DNMT1	-0.058	enzyme		0.12	0.0129	CCND1,CYP24A1,FOXP3,IFNG,LRP8,SLC15A1,VIM,VLDLR,WNT5A
CD24		other			0.0129	ATF3,CAV1,CHAC1,DUSP5,HSPB8,PLAU,PLCB1,SPHK1,THBS1
SUPT16H	-0.062	transcription regulator		0.239	0.0132	AMPD3,CCND1,DUSP5,ID2,IGFBP7,PALMD,PLAU,PRXL2B,TMC3,VGF
tributyltin		chemical reagent		-0.816	0.0132	ACSL1,CA2,CCN2,CIDEC,COL6A2,CYP26B1,GPRC5A,NGEF,THBS1,TNC
resatorvid		chemical drug		1.223	0.0133	CCL20,IFNG,SLC2A1,TNF,VCAM1
NR0B1	-0.377	ligand-dependent nuclear receptor			0.0133	HSD3B2,KCNN2,MYBL2,PCK1,ZFP42
PGF	1.676	growth factor		-0.266	0.0133	ATF3,CCL20,CCL28,FOSB,TNF
Dst		other			0.0133	ADCY8,CCN2,CRLF1,DOK5,SULT4A1
NF1	-0.379	other		0.447	0.0133	CCND1,KRAS,MDK,PCK1,PVALB
CL 316243		chemical drug		-0.537	0.0133	ATF3,PPARGC1A,SCD,SLC2A1,TNF
plerixafor		chemical drug			0.0133	CCL22,CCN2,IFNG,NOS3,NT5C1A
KDM8	-0.162	enzyme		0.478	0.0133	DHCR24,ID1,IGFBP3,LRRC31,PC,SLC2A1,WNT5A
MSTN	0.907	growth factor		-0.416	0.0133	BMP7,IGFBP3,MYO5A,PPARGC1A,SLC2A1,TNC,VIM
TRAF3IP2	0.115	enzyme		-1.746	0.0133	CCL24,CCN2,CXCL10,IFNG,IL19,TNF,VCAM1
VH032		chemical reagent		1	0.0134	LOX,RAB20,SLC2A1,VLDLR
NFAT (complex)		complex		-1	0.0134	ATF3,IFNG,NR4A1,TNF
ETV7	0.249	transcription regulator			0.0134	CCL24,CFB,GCH1,HERC6
MEIS2	0.79	transcription regulator		-1	0.0134	GSC,ID1,ID3,WNT5A
PROCR	0.042	other		0.152	0.0134	CCL22,CCND1,TNF,VCAM1
TRPC1	-0.141	ion channel		0.422	0.0134	CCND1,IGFBP1,SPHK1,TNF
ICOSLG/LOC102723996		other		-0.926	0.0134	FOXP3,IFNG,IL12B,TNF
INT-767		chemical drug		0.278	0.0134	GPBAR1,PCSK1,PPARGC1A,TNF
octreotide		biologic drug		1.992	0.0134	GAST,IGFBP1,NOS3,PLAGL1
colistin		biologic drug		1.667	0.0137	ABCC3,BMP7,CCND1,FXYD5,NPNT,PTPRZ1,RTN4RL1,SOX4,TNFRSF11A
Mapk		group	Inhibited	-2.599	0.0137	APLN,APOA1,CCND1,IFNG,IRS1,NR4A3,TNF,TUBB3,VCAM1
IRGM		enzyme		1.48	0.0138	CCL22,CXCL10,IFNE,MAP3K6,TNF,TNFAIP2,TNFAIP3,TNFRSF18
USF1	-0.233	transcription regulator		-1.131	0.0138	ACP5,APLN,IGFBP1,IGFBP3,MS4A1,PCK1,PRKG1,TNFAIP3
prednisolone		chemical drug		1.003	0.0138	ATG9B,CXCL10,DAPK1,DLL1,EVA1A,FANCC,GM2A,IFNG,IL19,MYCN,NFIL3,PCK1,PLAT,TMEM43,TNF,TNFAIP3
IFN Beta		group		-0.522	0.0138	ACE2,ATF3,CAV1,CCL22,CXCL10,HERC6,IFNG,KLHL14,KMO,KYNU,PRKCA,SPHK1,SPRY2,TAPT1,THBS1,TNF
Pam3-Cys-Ser-Lys4		chemical reagent		-1.478	0.0139	CCL22,CCN2,CD55,CXCL10,EBI3,IFNG,IL12B,RGS2,SLC2A1,TNF,TNFAIP3,TNFRSF11A,VCAM1
GW3965		chemical reagent		-0.059	0.0139	APOA1,CAV1,CIDEC,CXCL10,GNAI1,IL12B,SCD,THRSP,TNF,VLDLR
TNFAIP3	-1.064	enzyme	Activated	2.17	0.0139	CCL20,CXCL10,IFNG,TNF,TNFAIP3,VCAM1
KAT2B	0.146	transcription regulator			0.0139	CCN2,FOSB,FOXP3,SLC2A1,THRSP,TNF
sorbitol		chemical - endogenous mammalian			0.0139	AQP1,CCN2,ERRFI1
amphotericin B		chemical drug			0.0139	IFNG,TIMP1,TNF
nystatin		chemical drug			0.0139	IL12B,TIMP1,TNF
PTGDR2	0.274	G-protein coupled receptor			0.0139	CCL22,ENPP3,TNF
PELI1	-0.174	enzyme			0.0139	IFNG,IL12B,TNF
AIMP1	0.155	cytokine			0.0139	IFNG,IL12B,TNF
SPTLC2	-0.374	enzyme			0.0139	CCN2,THBS1,TIMP1
SIAH2	-0.182	transcription regulator			0.0139	CYP24A1,EGLN3,PLK3
NPPC		other			0.0139	CHST11,NOS3,PRKG1
OCLN	0.278	other			0.0139	CAV1,CXCL10,IFNG
CCL19		cytokine			0.0139	CXCL10,IFNG,TNF
ITIH1	0.973	other			0.0139	IL12B,SPHK1,TNF
TOPBP1	-0.041	other			0.0139	ABL1,COQ8A,IGFBP3
ENPP2	-0.417	enzyme			0.0139	PPARGC1A,SLC2A1,TNF
oligomycin		chemical - endogenous non-mammalian			0.0139	CXCL10,IFNG,TNF
FITC		chemical reagent			0.0139	CXCL10,IFNG,TNF
vadimezan		chemical drug			0.0139	CXCL10,IFNG,TNF
isopentenyl diphosphate		chemical - endogenous mammalian			0.0139	FOXP3,IFNG,TNF
myelin oligodendrocyte glycoprotein (35-55)		chemical reagent			0.0139	IFNG,IL12B,TNF
quetiapine		chemical drug			0.0139	GRIA2,NR4A1,NR4A3
gamma-tocotrienol		chemical drug			0.0139	CCND1,TNF,TNFAIP3
albuterol		chemical drug			0.0139	EBI3,RGS5,TNF
RNF31		enzyme		-0.447	0.0143	APOA1,CCL20,CCND1,CXCL10,IL19,IL31RA,TNF
TRIM28	-0.033	transcription regulator		0.293	0.0143	CA2,COL4A6,CXCL10,IFNG,S100A4,TNF,WNT5A
mir-802		microRNA		0.302	0.0144	AKT3,ARL15,CDC42EP3,CDH17,GNAI1,GNG4,KRAS,NOX4,PDGFD,SMOC1,VIM
HNRNPA2B1	0.047	other			0.0144	AKT3,CIDEC,FHL1,IFNG,MFHAS1,MUC13,MYO1A,PPARGC1A,RASSF8,SLC1A1,SLC6A14
HDAC3	-0.022	transcription regulator		0.169	0.0145	CCND1,CD55,CXCL10,IL12B,NOS3,SCD,SLC2A1,TNF,VIM
HNF4A	-1.421	transcription regulator		0.724	0.0145	ABCC3,ACOX2,ACSL1,AHSG,ALDH1A1,AP2A1,APOA1,AQP1,ASPRV1,AVPI1,BMP7,BRIP1,CAPN8,CAV1,CBLL1,CCL20,CCND1,CD55,CDC42EP3,CENPU,CIDEC,COQ8A,CTSZ,CYP26A1,DACH2,DEPP1,DNMT3A,DSC2,DUSP6,EHD3,FBLIM1,FBXL7,FCAMR,FETUB,FGF7,FHL1,FOSL2,FRK,FUT8,GADD45B,GATA6,GCKR,GIPC2,GOLIM4,GPR39,GPX7,GSTZ1,HDAC8,HGD,HSD11B1,HUNK,IGFBP1,IL1RAP,ITGA2,ITIH4,KCNN2,KNG1,KRT7,LAMB3,LIPA,LPGAT1,LRRC8C,MID1,MIS18BP1,MYO1A,NIPAL1,NO…
KDM3A	0.212	transcription regulator		-1.103	0.0147	CCN2,CCND1,PPP1R3C,SLC45A3,TNC
1,2-dimethylhydrazine		chemical toxicant			0.0147	ASPRV1,CCND1,NR4A1,RNF152,TNF
pentoxifylline		chemical drug	Activated	2.171	0.0147	CCN2,CCND1,TIMP1,TNF,VCAM1
ILF3	-0.313	transcription regulator		-0.004	0.0147	ATF3,CCL22,CD163L1,CXCL10,ID2,PLAU,SCD,TNC
CFTR	-0.579	ion channel		0.128	0.0147	AQP1,CAV1,ITPR1,SCD,SLC27A2,TIMP1,TNF,TNFAIP3
promegestone		chemical drug		-1.985	0.0147	CCN2,CCND1,DUSP4,DUSP5,HSD11B2,RARG,RGS2,S100G
IL-1R		group		-0.928	0.015	CCL20,IFNG,IGFBP3,PLAU,TIMP1,TNF
CAT	0.505	enzyme		-0.128	0.015	CAV1,THBS1,TIMP1,TNC,VCAM1,VIM
CASP8	0.104	peptidase		0.441	0.015	CCL22,CXCL10,IFNG,IL12B,IL19,TNF
CD14		transmembrane receptor		-1.715	0.015	CXCL10,IFNG,IL12B,TNF,TNFAIP3,VCAM1
brefeldin A		chemical - endogenous non-mammalian		1.067	0.015	GADD45B,IFNG,STARD5,THBS1,TIMP1,TNF
CpG ODN 1668		chemical reagent	Inhibited	-2.159	0.015	CXCL10,IFNE,IFNG,IFNK,IL12B,TNF
cuprizone		chemical toxicant		-0.323	0.015	CRYAB,CSPG4,CTSZ,CXCL10,ERMN,ITPR1,KNG1,MPP2,OAT,TNF,VIM
IL17C	-1.788	cytokine		-1.953	0.0152	CCL20,IFNG,IL19,TNF
CDH3	0.192	other		0	0.0152	AKT3,BMP7,EPHA7,TNFAIP3
GPNMB	-1.827	enzyme			0.0152	CYP24A1,IL12B,TNF,TNFRSF11A
REN	0.097	peptidase		-0.085	0.0152	APLN,CCN2,NOX4,TNF
SLC2A1	1.347	transporter		0	0.0152	ALDH1A1,IGFBP1,SLC2A1,TNF
ACE	0.661	peptidase			0.0152	CCL20,CCL24,CCN2,MDK
ADA	-0.243	enzyme		-1.091	0.0152	CCL24,PLAT,TIMP1,TNF
CCR1		G-protein coupled receptor		-0.686	0.0152	IFNG,TNF,TNFRSF11A,VIM
TRIM21	-0.077	enzyme		1.41	0.0152	CXCL10,IL12B,SALL4,TNF
JAK inhibitor I		chemical drug		1	0.0152	CXCL10,IFNG,IL19,TIMP1
geranylgeranyl pyrophosphate		chemical - endogenous mammalian		0.068	0.0152	CD55,NOS3,TNF,VCAM1
peptidoglycan		chemical - endogenous non-mammalian	Inhibited	-2.17	0.0153	AQP1,CCL20,CXCL10,FOXP3,IFNG,IL12B,SSTR2,TMSB10/TMSB4X,TNF
TNFRSF1B	-0.065	transmembrane receptor		-1.112	0.0153	ABCC3,FOXP3,IFNG,IL12B,MGAT3,TIMP1,TNF,TNFAIP3,TNFRSF11A
POU4F1	-1.087	transcription regulator		0.128	0.0153	ETV4,ETV5,HOXD1,NR4A2,NWD2,PVALB,RET,SLC6A17,TFAP2B
INSIG1	-0.417	other	Activated	2.332	0.0153	ATF3,CCL22,CXCL10,DHCR24,IFNG,IL12B,LIPA,PLD1,SCD
kanamycin A		chemical drug		1.667	0.0153	ABCC3,BMP7,CCND1,FXYD5,NPNT,PTPRZ1,RTN4RL1,SOX4,TNFRSF11A
ETV6-RUNX1		fusion gene/product		-0.386	0.0154	CD19,CDC42EP3,CYFIP2,DLL1,EPHA7,FCGRT,GCH1,ID2,KLC3,MME,MS4A1,NFKBID,RGS16,S100A4,SDK2,SMIM3,STARD9,TDRD1,TNF
MYOCD		transcription regulator		-0.113	0.0156	ACE2,ACTN2,ECM2,FAP,NFATC2,PDLIM3,PLA2G2A,S100A4
PPP3CA	-0.385	phosphatase			0.0156	CA2,CRYAB,MYMK,PLD1,PTGFR,S100A4,TNF,VIM
HDAC1	0.016	transcription regulator		0.518	0.0158	AMPD3,APOA1,ATF3,CCND1,FAM107A,FOXP3,GAST,ID1,MME,MYBL2,PCK1,PLAU,PPARGC1A,SATB1,SLC15A1,TNF,TNS1,TUBB3
THBS1	1.353	other		0.659	0.0161	CCN2,PLAU,THBS1,TIMP1,TNF
ABL1	1.122	kinase		1.091	0.0161	ABL1,CAV1,CCND1,IFNG,SMPD1
SRSF2	-0.44	transcription regulator		1.067	0.0161	ABCC9,CCND1,HSD3B7,MST1R,VIM
paricalcitol		chemical drug		1.342	0.0161	IFNG,S100G,TIMP1,TNF,VCAM1
KIN001-043		chemical drug		-0.44	0.0161	CCND1,ID1,PLD1,TNF,ZFP42
galactosylceramide-alpha		chemical reagent		-1.076	0.0163	CCN2,EBI3,EGR2,FOXP3,IFNG,TNF
PIM1	-0.252	kinase		-1.501	0.0163	ABCG2,ID2,IFNG,MET,PPARGC1A,TNFRSF18
AKT2	0.116	kinase		0.222	0.0163	FOXP3,IFNG,MYCN,TIMP1,TNF,VIM
MAP2K7	-0.026	kinase		-0.271	0.0163	ATF3,CCND1,CXCL10,FCGRT,PLAU,TNF
NOD2	-0.947	other		-1.255	0.0163	ACSL1,CXCL10,IFNG,IL12B,MARCKSL1,TNF,TNFAIP3
MEF2D	0.408	transcription regulator		-0.032	0.0163	CCN2,CCND1,EGR2,FOSB,NR4A1,PPARGC1A,VIM
8-hydroxyguanine		chemical - endogenous mammalian			0.0165	CCL20,TNF
roxithromycin		chemical drug			0.0165	IFNG,TNF
vanillyl-N-nonylamide		chemical drug			0.0165	ATF3,CCND1
obatoclax		chemical drug			0.0165	ATF3,FOXP3
NR2F1-AS1		other			0.0165	CCND1,VIM
CpG ODN M362		chemical reagent			0.0165	IL12B,TNF
ADIRF-AS1		other			0.0165	CCND1,SLC2A1
TLR2/TLR4		group			0.0165	IL12B,TNF
NSD3	-0.284	enzyme			0.0165	CCND1,VIM
CCAR1	-0.03	transcription regulator			0.0165	RGS2,SPHK1
CHD5	3.25	enzyme			0.0165	PLCL1,VIM
RNF152	-1.348	enzyme			0.0165	CXCL10,TNF
CLEC4D	-0.296	other			0.0165	IL12B,TNF
AQP11	0.074	transporter			0.0165	EGF,TIMP1
FLT4	0.439	transmembrane receptor			0.0165	NOS3,TNF
FOXI1		transcription regulator			0.0165	SLC12A3,SLC26A4
RAB7		group			0.0165	CXCL10,MET
TRIM27	0.239	transcription regulator			0.0165	IFNG,TNF
Ins1		other			0.0165	IGFBP1,PCK1
2-chlorohexadecanoic acid		chemical - endogenous mammalian			0.0165	CIDEC,VCAM1
NEFL	0.506	other			0.0165	CCL22,MYO5A
TFPI	0.677	other			0.0165	ITGA2,VLDLR
CD27	-0.578	transmembrane receptor			0.0165	CXCL10,IFNG
PLSCR1	-0.343	enzyme			0.0165	CCND1,ITPR1
MUC2		other			0.0165	FOXP3,TNF
mir-708		microRNA			0.0165	IFNG,TNF
mir-942		microRNA			0.0165	CCND1,VIM
obinutuzumab		biologic drug			0.0165	IFNG,TNF
GNAZ	0.433	enzyme			0.0165	CXCL10,IFNG
PPM1L	-0.439	phosphatase			0.0165	IL12B,TNF
ELMO1	-0.417	other			0.0165	NOX4,TNF
GCH1	-2.247	enzyme			0.0165	GCH1,TNC
STK38	-0.109	kinase			0.0165	CCL20,TNF
ARL5B	-0.136	enzyme			0.0165	CXCL10,TNF
EFEMP2	-0.08	other			0.0165	CCN2,FBLN5
LDN-193189		chemical drug			0.0165	VCAM1,VIM
NOCT	-0.127	transcription regulator			0.0165	PTPRZ1,RORB
MYH6		enzyme			0.0165	CXCL10,IFNG
CXCL14	-1.368	cytokine			0.0165	IFNG,IL12B
Trbv13-2		other			0.0165	FOXP3,IFNG
CBLC	-0.333	enzyme			0.0165	NOX4,TNF
RAB7A	0.129	enzyme			0.0165	ACE2,VIM
CD300C		transmembrane receptor			0.0165	IL12B,TNF
MTUS1	-0.146	other			0.0165	TNF,VIM
HLA-DRB1		transmembrane receptor			0.0165	IFNG,TNF
Ppp1cc		phosphatase			0.0165	ID2,TNF
Clec2d (includes others)		transmembrane receptor			0.0165	CXCL10,TNF
taselisib		chemical drug			0.0165	IFNG,TNF
LY2090314		chemical drug			0.0165	PLD1,PRKCA
10-(6'-plastoquinonyl)decyltriphenylphosphonium		chemical drug			0.0165	IFNG,TNF
COG112 peptide		chemical reagent			0.0165	IFNG,TNF
SB-505124		chemical drug			0.0165	ITGA2,LAMB3
acetazolamide		chemical drug			0.0165	AQP1,SLC26A4
betaxolol		chemical drug			0.0165	NOS3,VCAM1
evodenoson		chemical drug			0.0165	IFNG,TNF
tranexamic acid		chemical drug			0.0165	PLAU,TNF
praziquantel		chemical drug			0.0165	IFNG,TNF
propyl gallate		chemical toxicant			0.0165	PLA2G2A,TNF
apamin		chemical toxicant			0.0165	NOS3,VCAM1
Z-IETD-FMK		chemical - protease inhibitor			0.0165	PLD1,SPHK1
Z-VEID-FMK		chemical reagent			0.0165	CCND1,SPHK1
methyllycaconitine		chemical toxicant			0.0165	GCH1,TNF
morphine		chemical drug		-0.106	0.0165	CCND1,FOSB,FOSL2,IFNG,IL12B,NOS3,NR4A1,PLAT,SLC1A1,THBS1,TNF
RASSF1	-0.247	other		-0.684	0.0165	ALDH1A1,BHLHE40,CAV1,CCND1,IGFBP3,MDK,RASGEF1A,TUBB2A
misoprostol		chemical drug			0.0167	ABCG2,IFNG,TNF
prostaglandin A2		chemical - endogenous non-mammalian			0.0167	CCND1,NR4A3,VCAM1
2-chloroadenosine		chemical reagent			0.0167	CCND1,IFNG,TIMP1
as605240		chemical drug			0.0167	FOXP3,IFNG,TNF
SAR1B	0.022	enzyme			0.0167	APOA1,PPARGC1A,TNF
SLCO1C1	1.474	transporter			0.0167	ALDH1A1,PPARGC1A,PVALB
TRAF3IP3	-0.08	other			0.0167	FOXP3,IFNG,TNF
DPH5	-0.155	enzyme			0.0167	EGF,IFNG,TNF
SHARPIN	0.176	other			0.0167	CXCL10,IL12B,TNFAIP3
ZNF521	-0.186	transcription regulator			0.0167	FXYD5,TIMP1,TNFRSF11A
alisertib		chemical drug			0.0167	MYCN,PPARGC1A,SLC2A1
SRT1720		chemical drug			0.0167	TNF,VCAM1,VIM
CGB3 (includes others)		other			0.0167	DUSP6,WNT5B,WNT7B
EN1		transcription regulator			0.0167	ALDH1A1,CCND1,TUBB3
PRF1	-0.334	transporter			0.0167	CXCL10,IFNG,TNF
IGHE		other			0.0167	CCL22,ENPP3,TNF
NKX6-1	0.09	transcription regulator			0.0167	NR4A1,NR4A3,VGF
MAPKAP1	0.014	other			0.0167	CXCL10,DAPK1,FOXP3
DIRAS3	-1.901	enzyme			0.0167	CAPN6,CCND1,FOSB
TGFBR3	0.136	kinase			0.0167	ALDH1A1,COL4A6,FOXP3
Gm12602		other			0.0167	CRYAB,DUSP5,RGS16
2-acetylaminofluorene		chemical toxicant			0.0167	ABCC3,CCND1,DLL1
concanamycin A		chemical drug			0.0167	IFNG,MET,VCAM1
di-2-pyridylketone 4-cyclohexyl-4-methyl-3-thiosemicarbazone		chemical drug			0.0167	CCND1,ERRFI1,MET
sanglifehrin A		chemical reagent			0.0167	CXCL10,IFNG,IL12B
rebamipide		chemical drug			0.0167	IFNG,PLD1,TIMP1
mannose		chemical - endogenous mammalian			0.0167	IFNG,NR4A1,THBS1
SERPINB7	-0.124	other	Activated	2.53	0.0169	CCL20,CTSZ,IFNG,ITGA2,NR4A1,PLAU,TMPRSS7,TNF,TNFAIP3,TRPV3
GSK3B	0.1	kinase		-0.648	0.0169	CCND1,DLL1,DNMT3A,IFNG,IL12B,IL19,LAMB1,RND2,TNF,TUBB4A
lenalidomide		chemical drug		1.13	0.0169	ANOS1,CAV1,CCND1,CEMIP2,DEPP1,DNAJC5B,GPR68,IFNG,ITPR1,RGS16,SETD7,SIPA1L2,SUMF1,TNF,VIM,WNT7B
PI3K (family)		group		0.336	0.017	CXCL10,EGLN3,IL12B,RDH10,SLC2A1,SOX4,THBS1,TNC,TNF
IRF1	-0.87	transcription regulator		-1.598	0.0171	BRIP1,CCL20,CCND1,CFB,CXCL10,DST,E2F3,FOXP3,GATA6,IFNG,IL12B,TNF,UBD,VCAM1
RAD21L1		other			0.0172	DUSP5,DUSP6,TUBB2A,TUBB6
SH3TC2	-0.058	other		1	0.0172	ACSL1,DHCR24,EGR2,PRX
NCL	-0.174	other			0.0172	LAMB1,MDK,RET,TNF
STAG3	0.445	other			0.0172	DUSP5,DUSP6,TUBB2A,TUBB6
HOXA7	-0.217	transcription regulator		-1	0.0172	ADGRG1,SATB1,SOX4,VIM
tranilast		chemical drug		1.154	0.0172	ATF3,IFNG,TNF,VCAM1
SIRT1	0.072	transcription regulator		-1.086	0.0172	APLN,ARNT2,CAV1,CCND1,EBI3,FGF7,FOXP3,ID1,IFNG,IL12B,LAMB1,NOS3,NPNT,PC,PCK1,PPARGC1A,RGS16,SCGN,SDS,SLC2A1,SLC36A2,TMPRSS4,TNF,VCAM1,VIM
RBL1	-0.294	transcription regulator		0.096	0.0174	CCND1,MET,MYBL2,MYCN,PPARGC1A,THBS1,TNF
PRMT5	-0.129	enzyme		0.649	0.0176	CAMK2N1,CCND1,CXCL10,PPARGC1A,SLC45A3,TNFAIP3
IL1R1	-0.282	transmembrane receptor		0.471	0.0176	ABCC1,ABCC3,CXCL10,IL1RAP,TIMP1,TNF
MAPKAPK2	-0.13	kinase	Inhibited	-2.365	0.0176	CXCL10,HSPB8,PLAT,PLAU,TNF,VCAM1
IL12B	-3.002	cytokine		-1.8	0.0176	CXCL10,DUSP5,IFNG,IL12B,TNF,VCAM1
CLEC4A		transmembrane receptor		0.816	0.0176	BHLHE40,FCGRT,ID2,LIPA,TIMD4,TNF
IRF6	0.171	transcription regulator		-0.861	0.0176	IL12B,NR4A2,OVOL1,PLA2G2D,PLAU,PPARGC1A
GATA2	-0.879	transcription regulator		-0.081	0.0176	ACHE,ADGRG1,ARNT2,CCND1,CXCL10,DLL1,FCRLA,GRTP1,GUCA2A,IGFBP7,ITGA2,MDK,MFSD2B,NFIL3,NOS3,S100G,SERPINA6,SSTR2,THBS1,TNF,TRIM58,VCAM1,ZNF462,ZNF750
EIF3E	0.124	translation regulator		-1.4	0.0177	APLP1,CCND1,PLAU,THBS1,TNC
RPS6KB1	-0.136	kinase		-0.074	0.0177	CCND1,CXCL10,DHCR24,IL12B,IRS1
TXNRD1		enzyme		0.447	0.0177	ABCC3,ACOX2,SCD,SLC2A1,UGDH
IL1RN	0.038	cytokine		0.014	0.0177	ATF3,CCL20,CHAC1,HERC6,HSD11B1,IFNG,L1CAM,TIMP1,TNF,UBD
LGALS3	0.88	other		-0.857	0.0179	ABCC1,CCND1,DUSP6,IFNG,KRAS,NFATC2,PPARGC1A,TNF,VCAM1
TAF4	0.288	transcription regulator		-0.342	0.0186	CCN2,CCND1,ID2,MAP3K6,PBK,PPARGC1A,SCUBE1,THBS1
DYSF	-0.076	other			0.0186	CAV1,CD55,CXCL10,ERRFI1,PRSS23,S100A4,SCD,TIMP1
SREBF2	-0.205	transcription regulator		-1.97	0.0186	ACSL1,CCN2,DHCR24,GLI3,LIPA,SCD,THRSP,VCAM1
KAT6A	-0.164	enzyme		-1.195	0.0186	CCN2,DLX1,GSC,HOXD13,HOXD4,PKDCC,SMOC1
RELB	-0.462	transcription regulator	Inhibited	-2.401	0.0186	CCL20,CCND1,FANCD2,IFNG,MARCKSL1,TNF,TNFAIP2
prostaglandin D2		chemical - endogenous mammalian		0.272	0.0189	ALOX15,CCND1,CXCL10,ENPP3,IFNG,TNF
PTF1A		transcription regulator		-1.633	0.0189	KLHL14,MPPED2,RNF152,RORB,SSTR2,TFAP2B
IL9		cytokine		0.629	0.0189	CCL20,IFNG,LTBP1,MARCKS,SPTAN1,TNF
FKBP10	-0.618	enzyme		-0.816	0.0189	APLN,COL6A2,CRLF1,NOX4,SPHK1,TIMP1
TFE3	0.052	transcription regulator		-1.432	0.0189	IRS1,MS4A1,PPARGC1A,SCD,SLC1A1,THRSP
valsartan		chemical drug		0.928	0.0189	AQP1,EGF,IFNG,SLC12A3,TIMP1,TNF
TP73	0.407	transcription regulator		-1.501	0.0192	ABCC1,ACTN2,ATF3,BHLHE40,BMP7,CD55,CRYAB,CTH,CXCL10,EDA,FKBP1B,GPNMB,HSPB8,ID2,IGFBP3,JCAD,LTBP1,MDK,MYCN,NRGN,PLAU,RAB7B,RHOU,RIPOR3,THBS1,TIMP1,TNFAIP2
p70 S6k		group			0.0193	CCND1,NOX4,SCD,VIM
LPIN1	-0.121	phosphatase			0.0193	IL12B,PPARGC1A,SCD,TNF
INHBB	-0.858	growth factor		1.982	0.0193	GUCA2A,THBS1,TIMP1,TNC
ROCK1	0.021	kinase		-1.015	0.0193	CCN2,CCND1,COL6A2,VCAM1
SMC1B	0.034	transporter			0.0193	DUSP5,DUSP6,TUBB2A,TUBB6
FABP4		transporter		-1.972	0.0193	IFNG,IL12B,NOS3,TNF
VAV3	0.027	cytokine			0.0193	CAV1,EGF,FGF7,VIM
R-WIN 55,212		chemical reagent	Activated	2	0.0193	CCND1,E2F3,TNF,VCAM1
poly dA-dT		chemical reagent		-1.962	0.0193	CXCL10,IFNG,TNF,VCAM1
estriol		chemical - endogenous mammalian	Activated	2.213	0.0193	CCL20,CXCL10,IFNG,IRS1,TNF
INPP5D	-0.115	phosphatase		0.873	0.0193	CCND1,FOXP3,IFNG,IL12B,TNF
SETD2	-0.112	enzyme		1.4	0.0193	CAV1,CCN2,CCND1,PLG,WNT5A
A2M		transporter		1.432	0.0193	CCND1,GADD45B,SLC2A1,TNF,WNT5A
PLAUR	0.938	transmembrane receptor		-1.206	0.0193	CCND1,PLAU,PLG,TNF,VIM
GPX1		enzyme		1.948	0.0193	CCN2,CXCL10,DUSP4,TNF,VCAM1
GBX2	-0.377	transcription regulator			0.0193	ACSL1,EGR2,IL1RAP,PLXNA4,ROBO1
NME1		kinase		-0.425	0.0193	CCN2,CCND1,L1CAM,MET,TIMP1
beta-carotene		chemical - endogenous mammalian		1.342	0.0193	APOA1,IFNG,LPGAT1,MOGAT2,TNF
IFNGR1	-0.057	transmembrane receptor		-0.387	0.0194	C10orf90,CCL20,COMP,CXCL10,CYP24A1,DLX1,EGF,IFNG,MID1,TNF,TRPM4,VCAM1
SREBF1	-0.083	transcription regulator		-1.555	0.0195	ACSL1,ADGRG1,BHLHE40,CTH,CXCL10,DEPP1,GPNMB,MDK,NFIL3,OAT,PCK1,SCD,SEZ6L2,SMPD1,THRSP,TNF,VGF
cytokine		group		-0.684	0.0196	CCL22,CCND1,FOXP3,IFNG,IGFBP1,PLAT,PLAU,S100A4,SLC2A1,TIMP1,VCAM1
palbociclib		chemical drug		0.992	0.0196	ATF3,CCND1,CXCL10,GADD45B,ID2,IFNG,IGFBP3,NR4A2
RNF5	-0.081	enzyme		0.788	0.0196	BOK,CCN2,CXCL10,EMP2,FOSL2,IL1RAP,TNF,TNFRSF11A
leukotriene C4		chemical - endogenous mammalian			0.0197	EGR2,TNF,VCAM1
15-epi-lipoxin A4		chemical - endogenous mammalian			0.0197	ALOX15,IL12B,TNFAIP3
pCPT-cAMP		chemical - kinase inhibitor			0.0197	NR4A1,PPARGC1A,PRKG1
triclosan		chemical drug			0.0197	PLAU,TIMP1,TNF
Hmgb1		transcription regulator			0.0197	CCND1,TNF,TUBB3
PSMB8	0.672	peptidase			0.0197	IRS1,PTGFR,TNFAIP3
miR-132-3p (and other miRNAs w/seed AACAGUC)		mature microRNA			0.0197	CAPN8,IFNG,SOX4
WWP2	0.097	enzyme			0.0197	EGR2,TNF,VIM
IL1RAP	1.154	transmembrane receptor			0.0197	CCL20,CXCL10,TNF
DNAJB6	-0.281	transcription regulator			0.0197	TNF,VGF,VIM
FOXP4	0.093	transcription regulator			0.0197	PPARGC1A,SCGB1A1,VIM
CNOT3	0.101	other			0.0197	IGFBP1,PPARGC1A,TNFRSF11A
ITPR1	2.491	ion channel			0.0197	BOK,NOS3,PCK1
BCL10	0.245	transcription regulator			0.0197	IFNG,TNF,TNFAIP3
PLCL1	-2.012	enzyme			0.0197	ID1,IGFBP1,PPARGC1A
IL19	-1.543	cytokine			0.0197	FGF7,IFNG,TNF
D609		chemical reagent			0.0197	ITPR1,TNF,VCAM1
glutamine		chemical - endogenous mammalian		1.246	0.0198	CCND1,IFNG,NR4A1,PCK1,PPARGC1A,PPP2R2A,TNF,TUBB4A,VIM
TEAD4	0.382	transcription regulator		-1.542	0.0198	AK5,CCN2,CCND1,CIDEC,FJX1,OVOL1,PDGFRL,THBS1,VIM
OGT	0.647	enzyme		-1	0.0198	CCND1,GNG4,IFNG,PPARGC1A,RGS16,SEMA4F,TNC,TNF,VIM
memantine		chemical drug		-1.414	0.0198	ACTN2,ATP2B4,DDC,FOXP3,HIP1,KIF21A,MYO5A,NR4A1,PTPRZ1
captopril		chemical drug		-0.655	0.0198	CAPN6,FBLIM1,IGFBP1,SLC34A2,TIMP1,TMSB10/TMSB4X,TSPAN8
BRD4	0.279	kinase		0.05	0.0202	BHLHE40,CCND1,FOSL2,ID2,LOX,MYCN,PLAT,PLAU,RAI14,THBS1,TIMP1,WNT5A
adenosine		chemical - endogenous mammalian		1.461	0.0204	IFNG,IL12B,NR4A2,PLAT,TIMP1,TNF
TFEB	-0.257	transcription regulator		0.425	0.0207	ATG9B,CCND1,CD55,CENPU,CNTRL,CTNS,FJX1,FOXP3,IFNG,MET,MYBL2,PHLDA1,PLBD2,PPARGC1A,SUMF1,TNF,TNFRSF18,VIM
bee venom		chemical - endogenous non-mammalian		1.635	0.0207	FOSB,NFIL3,NOS3,NR4A2,RGS2,TNF,TNFAIP2,TNFAIP3
mir-210		microRNA		1.969	0.0207	ABCC3,ABL1,CCN2,E2F3,FGFRL1,FOXP3,NPTX1,SERTAD2
plicamycin		chemical drug		-1.04	0.0208	ABCG2,AVPI1,CCN2,EPOP,HSD11B2,ID1,MET,MST1R,TIMP1
cholic acid		chemical - endogenous mammalian		0.411	0.0211	ABCC3,APOA1,EGF,HSD11B2,MDK,PCK1,PPARGC1A
SOX3	-0.062	transcription regulator		-0.378	0.0211	CYP26A1,DLL1,DUSP4,DUSP5,IRS1,RET,WNT5A
FLT3LG	-0.004	cytokine		-1.276	0.0211	CD19,FOXP3,ID2,IFNG,SLC12A3,TNF,TNFRSF18
CYP1A2		enzyme		0.447	0.0211	CCND1,CYP26A1,MID1,RGS16,VLDLR
1-chloro-2,4-dinitrobenzene		chemical drug			0.0211	CCL20,CCL22,IFNG,IL19,TNF
stallimycin		biologic drug		-1.342	0.0211	BMP7,CXCL10,GDF5,IFNG,TNF
Ro31-8220		chemical drug		0.277	0.0211	CCL20,CD55,DUSP4,PLD1,VCAM1
N-acetylsphingosine		chemical reagent		1.446	0.0211	CRYAB,HSD11B1,PDE3B,SPHK1,TNF
U73122		chemical reagent		1.264	0.0211	E2F3,NR4A1,PLCB1,TNF,VCAM1
HSF1	0.112	transcription regulator		-0.004	0.0212	BMP7,CCN2,COL6A2,CRYAB,FGF7,HSPB8,IRS1,NFATC2,PDZD2,PPARGC1A,SCD,SDK2,SPTAN1,TNF,TUBB4A,VCAM1
Nuclear factor 1		group			0.0216	HSD11B2,ID1,LOX,S100G
CXCL10	-2.722	cytokine			0.0216	CXCL10,IFNG,ITGA2,TNF
MAPK11	-0.217	kinase		-1.154	0.0216	ACP5,CAV1,PPARGC1A,TIMP1
FOXF1	0.702	transcription regulator			0.0216	CCND1,ERRFI1,VCAM1,WNT5A
NFKBIZ	-0.801	transcription regulator		-1.717	0.0216	CCL20,IFNG,IL12B,TNF
TG	-0.703	other			0.0216	IFNG,SLC26A4,THRB,THRSP
LACTB		peptidase		1.131	0.0216	ALDH1A1,CCN2,THBS1,WNT5A
VTN		other		0.588	0.0216	BHLHE40,IRS1,PLAU,TNF
DDB1	0.319	other		0	0.0216	EGR2,ID2,ID3,NR4A1
Hmgn3		other			0.0216	ABL1,AHSG,APOA1,KNG1
dithiothreitol		chemical reagent			0.0216	ATF3,BOK,CCND1,PHLDA1
fluvoxamine		chemical drug			0.0216	ACKR4,NOS3,NR4A2,NRGN
JQ1		chemical reagent		1.876	0.0219	AMPD3,ATF3,CCND1,DHCR24,E2F3,FOXP3,IFNG,LAMB3,MYCN,TNF,TNFAIP3,VSTM5
KL	0.506	enzyme	Activated	2.219	0.0219	ATF3,CCN2,CCND1,SLC34A2,TNF,VIM
IL7R		transmembrane receptor		0.817	0.0219	CD19,DAPK1,FHL2,FOXP3,IFNG,SDCBP2,VCAM1,ZNF750
clofibrate		chemical drug		0.509	0.0219	ABCC3,ABCG2,BMP7,CCND1,IGFBP1,PEX11A,SCD,TNF
phytohemagglutinin		chemical drug		-0.571	0.0219	AHSG,ANOS1,CHN1,COL4A5,CXCL10,FOSL2,FOXA3,GNAI1,IFNG,ITIH4,KCNN2,MET,PLD1,PRKCA,SOX4,SPHK1,TIMP1,TNF
RRAS2	-0.28	enzyme		-0.632	0.0223	CAV1,CCL20,LAMB1,MDK,NID1,NR4A3,PLAU,RGS16,TNFAIP3,VWC2
15-deoxy-delta-12,14 -PGJ 2		chemical - endogenous mammalian	Activated	2.027	0.0224	CCN2,CCND1,CSPG4,CXCL10,GATA6,IFNG,LAMB1,NOS3,NOX4,PLAU,SCGB1A1,TNF,TUBB3,VCAM1,ZFP42
RNF187	0.108	enzyme		0.378	0.0224	ACHE,ATF3,BHLHE40,CCND1,CYP24A1,DUSP4,ID1
CD274	-0.436	enzyme		0.697	0.0224	ATG9B,CCN2,FOXP3,IFNG,IGFBP3,RHEBL1,TNF
(+)-MK-801		chemical drug		0.816	0.0224	CCND1,FOSB,NOS3,NPTXR,SSTR2,TIMP1,TNF
phosphatidylserine		chemical - endogenous mammalian			0.0225	IFNG,IL12B
Nfatc		group			0.0225	EGR2,PPARGC1A
cosyntropin		biologic drug			0.0225	DHCR24,DLL4
Sphk		group			0.0225	TNF,VCAM1
NLGN1	1.177	other			0.0225	CCND1,L1CAM
MTO1	-0.034	enzyme			0.0225	CCND1,VIM
patulin		chemical toxicant			0.0225	ATF3,TNF
Tlr11		transmembrane receptor			0.0225	IFNG,TNF
MRPS18B	0.011	other			0.0225	TUBB3,VIM
CLEC6A		transmembrane receptor			0.0225	IL12B,TNF
CXCL17	-0.259	cytokine			0.0225	IL12B,TNF
ZNF750	-1.667	transcription regulator			0.0225	CTNNAL1,LAMB3
TRPM7		kinase			0.0225	NOS3,VCAM1
PNPLA7	0.373	enzyme			0.0225	IL12B,TNF
RDH8	-1.316	enzyme			0.0225	CXCL10,IFNG
nadifloxacin		chemical drug			0.0225	IFNG,IL12B
UCP3	0.172	transporter			0.0225	IGFBP1,TNF
SELL	0.608	transmembrane receptor			0.0225	IFNG,TNF
ULBP2		transmembrane receptor			0.0225	IFNG,TNF
CBR3-AS1		other			0.0225	CCND1,VIM
RHEB	-0.136	enzyme			0.0225	IL19,IRS1
SERPINA4		other			0.0225	NOS3,VCAM1
miR-511-5p (miRNAs w/seed UGUCUUU)		mature microRNA			0.0225	CXCL10,TNF
SNRPB	0.071	other			0.0225	AKT3,CCND1
POLE2	-0.124	enzyme			0.0225	CCND1,VIM
SDHA	0.073	enzyme			0.0225	CD19,SLC2A1
P2RY4	-0.214	G-protein coupled receptor			0.0225	TIMP1,VCAM1
PROK1	2.97	growth factor			0.0225	CCN2,SPHK1
SH3RF1	0.025	enzyme			0.0225	IFNG,TNF
APOBEC1		enzyme			0.0225	IFNG,IL12B
C4A/C4B		other			0.0225	CXCL10,TNF
Ear2 (includes others)		enzyme			0.0225	IFNG,TNF
ADCYAP1R1	-0.052	G-protein coupled receptor			0.0225	DUSP5,EGR2
ITGB1BP1	-0.015	other			0.0225	DLL1,DLL4
ODN-A151		chemical reagent			0.0225	IFNG,TNF
KLRB1	-0.091	transmembrane receptor			0.0225	IFNG,TNF
PDE4D	0.2	enzyme			0.0225	IFNG,PLAT
APOM	0.204	transporter			0.0225	CCN2,DHCR24
STF 083010		chemical reagent			0.0225	PCK1,TNF
nicorandil		chemical drug			0.0225	ATF3,NOS3
3-hydroxykynurenamine		chemical - endogenous mammalian			0.0225	IFNG,TNF
ubiquinone 9		chemical - endogenous mammalian			0.0225	IFNG,TNF
dimercaptopropanol		chemical drug			0.0225	IFNG,TNF
2-mercaptoethanol		chemical - endogenous mammalian			0.0225	ATF3,SLC2A1
anethole		chemical - endogenous non-mammalian			0.0225	PLAU,TIMP1
gliotoxin		chemical toxicant			0.0225	CCL20,TNF
zimelidine		chemical drug			0.0225	DEPP1,FNDC4
batatasin I		chemical - endogenous non-mammalian			0.0225	IFNG,TNF
vardenafil		chemical drug			0.0225	TIMP1,TNF
adiporon		chemical reagent			0.0225	PPARGC1A,TNFAIP3
2,4-dinitrothiocyanatobenzene		chemical toxicant			0.0225	IFNG,TNF
growth hormone releasing peptide-2		biologic drug			0.0225	ALOX15,IFNG
cyclosporin		biologic drug			0.0225	CCND1,IL19
dobutamine		chemical drug			0.0225	CCN2,CXCL10
borrelia burgdorferi strain B31 peptidoglycan		chemical reagent			0.0225	IFNG,TNF
proteoglycan		chemical - other			0.0225	EBI3,IFNG
TLR8	-0.333	transmembrane receptor	Inhibited	-2.202	0.023	CXCL10,IFNE,IFNK,IL12B,TNF
ZNF281	-0.286	transcription regulator			0.023	CCL22,CCL24,FANCD2,FOXP3,IL12B
miR-200b-3p (and other miRNAs w/seed AAUACUG)		mature microRNA		-0.34	0.023	ACE2,ERRFI1,GJB3,MARCKS,VIM
ISG15	0.63	other		0.277	0.023	GPX7,IFNG,LTBP1,PTGIS,TIMP1
benzyl isothiocyanate		chemical - endogenous non-mammalian		0.916	0.023	CCND1,MET,MST1R,VCAM1,ZBTB10
adenine		chemical - endogenous mammalian			0.0231	BMP7,CCN2,VCAM1
Angiotensin II receptor type 1		group			0.0231	CXCL10,NOS3,TIMP1
C1QTNF1	0.122	other			0.0231	NOX4,SLC12A3,TNF
DLX6	-0.154	transcription regulator			0.0231	CYP26A1,PLAGL1,RGS5
PHLPP2	-0.083	enzyme			0.0231	IRS1,PRKCA,TNF
C-21		chemical drug			0.0231	CCN2,TIMP1,TNF
HRH2	-1.48	G-protein coupled receptor			0.0231	GAST,IFNG,TNF
ARHGDIG	-0.576	other			0.0231	DUSP6,MARCKS,RGS2
XRCC6	-0.069	enzyme			0.0231	APOA1,IFNG,TNF
GPI	0.088	enzyme			0.0231	CAV1,CCND1,VIM
CD46		transmembrane receptor			0.0231	FOXP3,IFNG,SLC2A1
NRP1	-0.404	transmembrane receptor			0.0231	ID1,SLC27A3,TNF
EREG	-1.837	growth factor			0.0231	IL12B,TNC,TNF
RPS6KA3	-0.082	kinase			0.0231	GRIA2,IFNG,TNF
XPO1	0.241	transporter			0.0231	CCND1,IGFBP3,MET
CXCL3		cytokine			0.0231	CXCL10,PLA2G2A,TNF
IRX5	-1.987	transcription regulator			0.0231	CCL20,CCL22,CXCL10
APOC1		transporter			0.0231	AKT3,TIMP1,TNF
probenecid		chemical drug			0.0231	ABCC1,IFNG,TNF
Go6983		chemical drug			0.0231	CCN2,PRKCA,ST6GALNAC1
JTE-013		chemical reagent			0.0231	CCN2,TNF,VCAM1
nimodipine		chemical drug			0.0231	NR4A1,NR4A2,TNF
TGAL copolymer		biologic drug			0.0231	FOXP3,IFNG,TNF
protectin D1		chemical - endogenous mammalian			0.0231	CCL20,TNF,TNFAIP2
iloprost		chemical drug			0.0231	ABCG2,CCN2,TNF
LIN28B		other		-0.97	0.0234	CCN2,MYCN,SCD,THRB,TNF,VIM
PLN	-3.247	transporter			0.0234	AHSG,APOA1,DLL1,PRKCA,VIM,VLDLR
emodin		chemical drug		1.667	0.0234	ABCC1,CXCL10,IFNG,TNF,VCAM1,VIM
Sn50 peptide		chemical toxicant		1.758	0.0234	CCN2,CXCL10,IFNG,STC1,TNF,VCAM1
PSEN1	-0.265	peptidase		1.819	0.0236	ABCG2,ACSL1,ATP12A,CCND1,CTSZ,CYFIP2,DHRS7,DLL1,GADD45B,IFNG,L1CAM,LRP1B,LRP8,MAP6,MME,PVALB,SH3GL2,SPTAN1,TNF,TUBB2A,TUBB3,TUBB6
MBD3	0.052	other			0.0238	ALOX12B,CCND1,EFNA5,RHOU,SCD,WNT5A,WNT7B
PTHLH	1.293	other		0.492	0.0238	ADAMTS1,CCND1,FOSL2,PLAU,RGS2,S100G,TNC
fingolimod		chemical drug		1.757	0.0238	CCL20,CCN2,CXCL10,FOSB,IFNG,SPHK1,TNF
SCH 58261		chemical reagent		-1.067	0.024	EGR2,IFNG,NR4A1,PCSK1
grape seed extract		chemical drug			0.024	CCND1,NOS3,PLAU,VIM
ZC3HAV1	0.051	other		-1.131	0.024	CERK,CXCL10,IFNG,TNF
TRPM2	0.4	ion channel		-1.067	0.024	IFNG,IL12B,SLC2A1,TNF
NOSTRIN	-0.42	transcription regulator		1.154	0.024	CAV1,NOS3,PLAU,THBS1
PTH1R	0.335	G-protein coupled receptor			0.024	CCND1,MGP,NR4A2,TNFRSF11A
HSPB8	2.133	kinase		1.067	0.024	ACSL1,PPARGC1A,SLC2A1,VIM
SMAD5	-0.193	transcription regulator			0.024	CCN2,ID1,ID3,VCAM1
pitavastatin		chemical drug		-0.651	0.024	APOA1,NOS3,SLC27A2,TNF
linsidomine		chemical drug		-0.747	0.024	ETV4,IFNG,NR4A1,TNF
succinic acid		chemical - endogenous mammalian		-1	0.024	ADCY5,CFB,ID1,PPARGC1A
1,4-bis[2-(3,5-dichloropyridyloxy)]benzene		chemical toxicant		-0.634	0.0241	ABCC3,APOA1,CCND1,GADD45B,PCK1,PDE3B,SCD,THRSP,TNFAIP2
IRF4	-0.54	transcription regulator		1.104	0.0245	CCL20,CEMIP2,CXCL10,FOXP3,ICA1,IFNG,IL12B,MS4A1,NFATC2,PRKCA,SLC2A1,TMSB10/TMSB4X,TNF
ADRA1D		G-protein coupled receptor			0.0249	EGR2,FGF7,LOX,NR4A1,NR4A2
herbimycin		chemical drug	Activated	2.2	0.0249	CCN2,CCND1,IRS1,PLAU,TNF
D-fructose		chemical - endogenous mammalian		-0.332	0.0249	CXCL10,SCD,THBS1,TIMP1,TNF
GnRH analog		biologic drug		1.414	0.025	ABCC1,ABO,AFF2,ARHGEF9,ATF3,BHLHE40,CTNS,EGF,FBLN5,FCGRT,GPR15,IFNG,ITIH4,ITPR1,KYNU,NR4A2,PHLDA2,PPP2R2A,TAGLN3
NRG2	0.277	growth factor			0.0251	CCN2,FOSB,GDF5,NR4A1,NR4A3,PLG
IL25	-1.278	cytokine		1.52	0.0251	CCL24,CIDEC,FOSB,IFNG,IL12B,TNF
GNRH1	-0.966	other	Activated	2.388	0.0251	DUSP4,EGR2,FOSB,HSD11B1,NPTX2,PLAT
CDX1		transcription regulator		0.562	0.0251	CCND1,CTSE,DDC,FOXQ1,HOXD4,TNF
OTX2		transcription regulator		1.633	0.0251	EFNA5,GPNMB,OCA2,PTPRZ1,RDH10,TNC
fluoride		chemical - endogenous mammalian		0.378	0.0252	ABL1,ACTN2,TUBB2A,TUBB3,TUBB4A,TUBB6,VCAM1
IL5	0.329	cytokine		1.58	0.0255	ACP5,CCL22,CD55,DUSP5,DUSP6,EGLN3,EGR2,FOSL2,IFNG,ITGB6,LRRC8C,NFIL3,S100A4,S100A6,SLC2A1,TNF,VIM
HBEGF	0.619	growth factor		-1.51	0.0257	BHLHE40,CCL20,CCN2,CCND1,IGFBP3,IL19,THRB,VIM
TCR		complex		-0.137	0.026	AKT3,CCL22,CCND1,CXCL10,EGR2,ETV5,FOXP3,GADD45B,ID3,IFNG,LIPA,MYCN,NFATC2,NR4A1,PDE3B,RGCC,SLC2A1,SPHK1,TNF,TNFAIP3,TNFRSF18
CSF3	-0.189	cytokine	Activated	2.078	0.026	ADCY5,DUSP6,EGR2,GADD45B,IFNG,IL12B,MET,NFIL3,NOS3,PRKCA,PROK2,TNF,TNFAIP3,VCAM1
rituximab		biologic drug			0.0266	CD19,IFNG,MS4A1,TNF
mir-132		microRNA			0.0266	IFNG,NR4A2,SOX4,TNF
miR-199a-3p (and other miRNAs w/seed CAGUAGU)		mature microRNA		0.9	0.0266	DNMT3A,ID1,ID2,MET
PAX2	-0.469	transcription regulator		-0.849	0.0266	DKK3,DLL4,SSTR2,WNT5A
EGLN3	1.249	enzyme		0.225	0.0266	NOS3,SCD,SLC2A1,VCAM1
imipramine blue		chemical drug		1.109	0.0266	CCND1,CENPK,CERK,FOXQ1
diallyl disulfide		chemical - endogenous non-mammalian		1.131	0.0266	ABCC3,ATF3,CD55,TNF
TAS4464		chemical drug		1	0.0266	LAMB3,TIMP1,TNF,VIM
neomycin		chemical drug			0.0267	CXCL10,IFNG,TNF
liraglutide		biologic drug			0.0267	ACE2,KLB,PCSK1
RHOJ	0.818	enzyme			0.0267	CAV1,LRP1B,PLAT
PROM1	0.932	other			0.0267	DHCR24,NR4A2,PCK1
ZNF277	0.089	transcription regulator			0.0267	APOA1,FXYD4,HOXD13
IL-35		complex			0.0267	CCL24,TIMP1,VCAM1
KLF9	0.62	transcription regulator			0.0267	ACP5,CCND1,IGFBP1
MXI1	-0.508	transcription regulator			0.0267	ID1,ID2,MYCN
CRHR1	0.983	G-protein coupled receptor			0.0267	HSD11B1,HSD11B2,SLC2A1
CXCL2		cytokine			0.0267	ACE2,CXCL10,TNF
HDC	0.186	enzyme			0.0267	CYP24A1,IFNG,TNF
NEDD4	0.754	enzyme			0.0267	DUSP6,ERRFI1,SPRY2
TPCA-1		chemical drug			0.0267	IFNG,TNF,VIM
leuprolide		biologic drug			0.0267	NR4A1,NR4A3,TIMP1
FLT1	0.393	kinase		0.2	0.0267	DEPP1,DHCR24,DLL4,MARCKS,NOS3,SLC27A3,THBS1
fluoxetine		chemical drug		0.6	0.0267	DEPP1,FNDC4,FOSB,GNAI1,HTR2B,SERPINA6,VGF
MBD2	0.009	transcription regulator			0.0268	ALOX12B,CDC42EP3,EFNA5,FOXP3,OAT,PLAU
SGK1	-0.446	kinase		-0.169	0.0268	CCN2,IL12B,SLC12A3,SLC1A1,SLC34A2,TNF
CYLD-AS1		other		-1.633	0.0268	ABCC3,CFB,IGFBP1,TNFAIP2,TNFAIP8L3,UGDH
CITED2	-0.02	transcription regulator	Activated	2.766	0.0268	C15orf48,CXCL10,EGLN3,FOXP3,FUT8,GADD45B,GATA6,IL12B,KYNU,MID1,PLAU,TNF,TNFAIP3,UBD
LGR4	-0.974	transmembrane receptor		0.659	0.027	CXCL10,OAT,TNF,VIM,WNT5A
baicalin		chemical - endogenous non-mammalian		0.283	0.027	CCL20,EGF,FOXP3,MDK,TNF
ITGA5	-0.485	transmembrane receptor		-1.982	0.027	CCND1,GDF5,IL12B,PLAU,TNF
SLC16A2	-0.087	transporter	Activated	2.236	0.027	MARCKSL1,PPARGC1A,PVALB,SCUBE1,THRSP
THPO	-1.211	cytokine		-1.741	0.027	ACHE,CCND1,ETV4,GCH1,MYCN,NOS3,TNF,TNFAIP3
STAT1	-0.315	transcription regulator		-1.876	0.0271	ALOX15,APOA1,BTNL9,CCL20,CCN2,CCND1,CFB,CXCL10,EBI3,EGLN3,FGF7,FOXP3,HERC6,IFNG,IL12B,IL31RA,ITGA2,NOX4,TNC,TNF,TNFAIP3,UBD,VCAM1
PLX5622		chemical drug	Inhibited	-2.853	0.0271	ADCY8,APLP1,CAMK2N1,CCL20,CCL22,CCL24,CXCL10,DDC,GRIA2,HAP1,L1CAM,NPTX2,PGRMC1,SMYD1,TNF,VSIR
HDAC2	-0.587	transcription regulator		0.113	0.0272	APOA1,CCND1,COMP,FAM107A,FOXA3,IL12B,MMP16,MYCN,PLAU,SATB1,TNF
CLDN7	-0.148	other		-0.308	0.0277	CCL20,CCN2,FOXQ1,IGFBP7,MUC13,PHGDH,PRSS23,SCGB1A1,SDCBP2
staurosporine		chemical drug		0.707	0.0277	CA2,CCND1,IGFBP1,IL1RAP,MME,NR4A1,PCK1,PLAT,PLAU
IFI16		transcription regulator		-1.109	0.0283	CCL20,CCND1,CXCL10,FOXP3,ID2,TNF,VCAM1
C3		peptidase		-1.632	0.0283	CD55,CXCL10,IFNG,IL12B,TIMP1,TNF,VCAM1
MEF2A	-0.39	transcription regulator		-1.762	0.0283	CHRDL2,CXCL10,IL12B,NR4A1,PKNOX2,PPARGC1A,SLITRK4
deoxycholate		chemical - endogenous mammalian		-0.085	0.0286	CAV1,CCND1,NR4A1,PLAU,SLC2A1,TNF
dactolisib		chemical drug	Inhibited	-2.449	0.0286	CTH,EGLN3,IGFBP3,PC,STC1,VLDLR
BMI1		transcription regulator			0.0286	CYFIP2,LOX,MET,NID1,ST18,VIM
C5AR1	0.448	G-protein coupled receptor		-0.539	0.0286	C5AR2,CD55,IFNG,IL12B,LTBP1,TNF
HNRNPU	-0.205	transporter		-0.209	0.0286	CD5L,CYP26B1,GPNMB,PDGFD,TNF,VCAM1
KCNJ2	-0.456	ion channel		1	0.029	ARHGEF17,DAAM2,HIP1,IQGAP2,KIF21A,MAP6,MYO5A,SHROOM3,SPTAN1
C/EBP		group		0.277	0.0292	HSD11B1,ID1,IL12B,PCK1,S100G
IL24	-0.673	cytokine		-1.452	0.0292	CCL20,CCND1,FOXP3,IFNG,IL12B
C3AR1	-0.488	G-protein coupled receptor		1	0.0292	CD55,CXCL10,IFNG,LTBP1,TNF
KLF1	0.091	transcription regulator		1.732	0.0292	AQP1,CD55,IL12B,SLC2A1,SLC43A1
SOX10	0.933	transcription regulator			0.0292	EGR2,L1CAM,LAMB1,MYRF,RET
cytochalasin D		chemical toxicant			0.0292	CCN2,MMP15,MMP16,NOS3,TNF
ARNT2	-2.416	transcription regulator		0.277	0.0292	ARNT2,DLL1,EGF,LAMB3,NFATC2,NGEF,PLCB1,S100G,SLC12A3,SLC2A1,THRB,TNF,WNT7B
MEF2		group			0.0293	DLL4,NR4A1,PPARGC1A,RGS2
OSCAR	-0.19	other		0.333	0.0293	CCL20,CCL24,IL12B,TNF
SOST	-0.243	other			0.0293	ACP5,CA2,NOX4,PPARGC1A
L-phenylalanine		chemical - endogenous mammalian			0.0293	GAST,IGFBP1
Li+		chemical reagent			0.0293	CCND1,PCK1
GSK583		chemical drug			0.0293	TNF,VCAM1
saponaria officinalis extract, hexane sub-fraction 1		chemical reagent			0.0293	CXCL10,TNF
HSP		group			0.0293	IFNG,TNF
Cyp4a14		enzyme			0.0293	CXCL10,TNF
SEW 2871		chemical reagent			0.0293	CXCL10,TNF
[truncated: 807 more rows]
