# Supplementary material for: Embryo-endometrial interaction associated with the location of the embryo during the mobility phase in mares
Source: Sci Rep. 2024 Feb 7;14:3151. doi: 10.1038/s41598-024-53578-z (PMC10850102; doi:10.1038/s41598-024-53578-z)
Supplement: Supplementary file 3 — Supplementary Information 3. [file 41598_2024_53578_MOESM3_ESM.xls]

## Sheet: Supplementary Table 3
Supplementary Table 3. Predicted upstream regulators, molecular type, and target molecules in P- vs. NB.
Upstream Regulator	Expr Log Ratio	Molecule Type	Predicted Activation State	Activation z-score	p-value of overlap	Target Molecules in Dataset
beta-estradiol		chemical - endogenous mammalian	Inhibited	-2.24	5.45e-34	ABCA3,ABCA5,ABCG2,ABL1,ACOX2,ACP5,ACSL1,ACTA1,ADAMTS1,ADAMTSL4,ADORA1,ADRA2C,AJUBA,AKT3,ALDH18A1,ANK1,APBA1,APOA1,AQP1,ARHGEF15,ARNT2,ATP12A,ATP1B1,AVPR1A,B3GNT7,BAMBI,BHLHE40,C15orf48,CA2,CACNG4,CAMK2A,CAV1,CCL20,CCN2,CCND1,CCND3,CCR4,CD55,CDCA7,CDH1,CDR2,CEMIP2,CFB,CHRDL2,CITED4,COL4A5,COL4A6,COL6A2,COMP,CRTAC1,CTH,CXCL10,CYP24A1,CYP26B1,DDC,DEFB1,DHCR24,DLL1,DLL4,DUSP4,DUSP6,E2F3,EGF,EPHA7,ERR…
forskolin		chemical toxicant		0.894	2.21e-22	ACP5,ACTA1,ADAMTS1,APOA1,ATP1B1,AVPI1,BAMBI,BHLHE40,C1QL1,CACNA1I,CCN2,CCND1,CCND3,CD55,CERK,CHRNA1,CIDEC,CITED4,CRYAB,CSF1,CXCL10,CYFIP2,DAPK1,DUSP6,EBI3,EGLN3,ERRFI1,ETV4,FBLN5,FOSL2,FOXO1,FRRS1,GAST,GCH1,HSD11B1,HSD11B2,HSD3B2,ID1,ID2,ID3,IER2,IGFBP1,IGFBP3,INA,ITPR1,LAYN,MET,MFSD2A,MGAT3,MYC,MYCN,NFIL3,NPTX2,NR4A1,NR4A2,NR4A3,OCA2,PCK1,PCSK1,PDLIM3,PGRMC1,PLAGL1,PLAT,PLAU,PLCL1,PLIN3,PPP1R3C,…
TGFB1	0.419	growth factor		-1.293	1.6e-21	ABCG2,ABL1,ABLIM3,ACTA1,ADORA1,AGR2,AKT3,ALDH18A1,AOPEP,APLN,AQP1,ARNT2,ATP1B1,BAMBI,BHLHE40,BMP7,BRIP1,CAMK2N1,CAV1,CCL20,CCL24,CCN2,CCND1,CCND3,CCR4,CD55,CDC42EP3,CDH1,CELSR2,CFB,CHST11,CHST3,CIDEC,COL4A6,COL6A2,COMP,CORIN,CSF1,CSPG4,CSRP2,CXCL10,DACH1,DAPK1,DHCR24,DKK2,DKK3,DNMT3A,DSC2,DUSP4,EGF,FAM107A,FAM53B,FAP,FBLN5,FETUB,FGF7,FGF9,FHL1,FLNA,FNDC5,FOSL2,FOXO1,FUT8,FXYD5,GABRD,GCNT1,GNS,GPR…
TNF	-1.758	cytokine	Inhibited	-2.687	1.68e-21	ABCC1,ABCG2,ACP5,ACSL1,ACTA1,ADAM8,ADCY5,ADORA1,AKT3,AMPD3,APLN,APOA1,AQP1,ARHGEF17,ATP2B4,AVPR1A,BAMBI,BHLHE40,BTBD3,C15orf48,CA2,CAV1,CAVIN3,CCL20,CCL22,CCL24,CCL28,CCN2,CCND1,CCND3,CCR4,CD163L1,CD55,CDH1,CDH13,CFB,CHST11,CIDEC,CRYAB,CSF1,CTSZ,CXCL10,CYP26B1,DEPP1,DLL4,DLX1,DSC2,DUSP4,DUSP6,EBI3,EGLN3,EMP2,ENPP3,ETV5,FCGRT,FGF18,FGFRL1,FOSL2,FOXO1,GAST,GATA2,GCH1,GM2A,GNAI1,GREM1,HES1,HSD11B1,H…
progesterone		chemical - endogenous mammalian		-0.41	2.23e-21	ABCG2,ACP5,ACSL1,ACTA1,ADAMTS1,ALDH1A1,AMPD3,AQP1,ATP1B1,BHLHE40,BMP2K,CA2,CAV1,CCL20,CCL22,CCND1,CCND3,CDH1,CFB,CIDEC,CRYAB,CSF1,CXCL10,CYP26A1,E2F3,EGF,ERRFI1,FOXO1,GABRD,GAS6,GATA2,GCH1,HGFAC,HSD11B1,HSD11B2,HUNK,ID1,ID3,IGFBP1,IGFBP3,IL12B,IRS1,ITGA2,KCNMA1,KRT7,LAMB3,LGALS3,LIF,MDK,MME,MMP26,MSX2,MYBL2,MYC,MYCN,MYO1D,NFIL3,NOD1,NOS3,NR4A1,NTF4,PCK1,PGRMC1,PLCL1,PRSS23,PTGS2,PTX3,RAB11FIP5,RA…
AGT	1.1	growth factor		-1.849	3.39e-20	ACE2,ACTA1,ADAM8,ADAMTSL2,APLN,ATP1B1,ATP6V0A4,BHLHE40,BOK,C1QTNF7,CAV1,CCN2,CCND1,CCND3,CD109,CD5L,CDH13,COL4A6,COL6A2,COMP,CPN1,CSPG4,CSRP2,CTHRC1,CXCL10,DKK3,DLL4,EFNA5,ERRFI1,ETV4,ETV5,FBLN5,FGF7,FOXA3,FREM1,GAS6,GCH1,GLCCI1,GREM1,HES1,HGFAC,HIP1,HLF,HSD3B2,ID3,IGFBP3,IGFBP7,IMMP2L,IRS1,ITGA2,KCNJ8,KRAS,L1CAM,LAMB1,LGALS3,LIF,LOX,LRP8,LTBP1,MATN2,MYC,NOS3,NPNT,NPTX2,NR4A1,NR4A2,NREP,PDGFB,PDG…
CG		complex		-1.379	3.88e-19	ABCD3,ACSL1,ADAMTS1,ALDH1A1,APLN,BAMBI,BHLHE40,CCL20,CCND1,CCND3,CDH1,CFB,CRYAB,CSF1,CXCL10,CYP26A1,CYP2R1,DUSP6,EMB,ENPP3,EPHA7,FAM3D,FAT4,FGF7,FGF9,FHL1,FJX1,FOSL2,GATA6,GM2A,GREM1,HPSE,HSD11B1,HSD11B2,HSD3B2,ID2,IGFBP3,IL20,ITGA2,ITPR1,LGR4,LIF,LRP1B,MEGF10,MYC,NOS3,NR4A1,PDGFC,PHLDA1,PLAT,PLAU,PTGFR,PTGS2,PTPN14,PTX3,RASSF2,RGS2,RGS4,S100A6,SCUBE1,SFMBT2,SLC2A1,SMAD6,SPRY2,STC1,TDRD5,TIMP1,TN…
FGF2	0.311	growth factor		-1.185	1.74e-18	AQP1,BAMBI,C1QL1,CAV1,CCL20,CCND1,CCND3,CDH1,CIDEC,CRYAB,CSF1,CSPG4,DKK2,DLL1,DLL4,DUSP6,EGLN3,ERRFI1,ETV4,ETV5,FGFR3,FLNA,FOXO1,FRRS1,GATA6,GCH1,GPNMB,GREM1,GRIK4,GRIK5,HES1,HPSE,ID2,ID3,IFNE,IGFBP3,IRS1,KRAS,LAMB1,LOX,MET,MGP,MYC,MYCN,NES,NOS3,NR4A1,NR4A2,PDGFB,PDGFC,PLAT,PLAU,PTGS2,RET,SCD,SLC2A1,SMIM3,SOX9,SPRY2,TIMP1,TNF,TUBB3,VCAM1,VIM,WNT5A,WNT7B,ZFP42
medroxyprogesterone acetate		chemical drug		-0.653	6.18e-18	ABL1,ACP5,ADAMTS1,AKT3,ALDH18A1,ARNT2,AVPR1A,BRIP1,C15orf48,CAMK2A,CAV1,CCND1,COL4A6,CXCL10,DLL4,E2F3,FAM107A,FGF9,FOXO1,FUT8,GCH1,GM2A,GNS,HPSE,HSD11B1,ID1,ID2,ID3,IGFBP1,IGFBP7,IL12B,IL19,IL20,IQGAP2,ITGA2,LAMB3,LIF,LIPA,LTBP1,MANBA,MYC,NEK2,NOS3,OAT,PBK,PDE3B,PDGFB,PDGFC,PDGFD,PLAU,PLCB1,RARB,ROBO1,SCD,SLC2A1,SMPD1,SOCS1,SPRED2,SPRY2,TMSB10/TMSB4X,TNF,WEE1,WNT5A,WNT5B
dexamethasone		chemical drug	Activated	2.871	7.53e-18	ABCC1,ACKR4,ACSL1,ADAMTS1,ADGRF4,ALDH18A1,ALDH1A1,AMPD3,ANOS1,APLN,APOA1,AQP1,ATP12A,ATP1B1,ATP2B4,BHLHE40,BRIP1,CA2,CAV1,CCL20,CCN2,CCND1,CCND3,CD55,CDC42EP3,CDH1,CFB,CIDEC,COL4A5,COL6A2,CRYAB,CSF1,CTNNAL1,CTSE,CXCL10,CYP24A1,CYP26A1,DACH1,DAPK1,DEFB1,DEPP1,DGKG,DHCR24,DHRS7,DLL1,DST,DUSP4,EGF,EGLN3,ERRFI1,ETV5,FA2H,FAM107A,FGF7,FOSL2,FOXO1,FOXQ1,FXYD4,GAS6,GATA6,GDF5,GLCCI1,GNS,GOLIM4,GPR153,GP…
8-bromo-cAMP		chemical reagent		-1.597	2.07e-17	ABL1,ACP5,AKT3,ALDH18A1,APOA1,ARNT2,AVPR1A,BMP7,CAMK2A,CAV1,CCN2,CCND1,COL4A6,DLL4,DUSP4,E2F3,FGF9,FOXO1,FUT8,GATA6,GCH1,GM2A,GNAI1,GNS,HPSE,HSD3B2,ID1,ID2,ID3,IGFBP1,IL19,IL20,IQGAP2,ITGA2,LAMB3,LIF,LIPA,LOX,LTBP1,MANBA,MSX2,MYC,NFIL3,OAT,PCK1,PDE3B,PDGFB,PDGFC,PDGFD,PLAT,PLCB1,PTGFR,PTGS2,RARB,SLC2A1,SMPD1,SOCS1,SPRED2,SPRY2,TIMP1,TMSB10/TMSB4X,TNF,VLDLR,WEE1,WNT5A,WNT5B
ESR2	0.099	ligand-dependent nuclear receptor		-1.116	4.61e-17	ADAMTS1,ADORA1,AJUBA,ANK1,ARNT2,ARRDC4,BAMBI,CA2,CAV1,CCL20,CCL28,CCN2,CCND1,CDH1,CDH13,CEMIP2,COMP,CSF1,CTHRC1,CYP26B1,DHCR24,EMB,ENPP3,FBLN5,FHL1,FOSL2,FOXO1,FOXQ1,GJB3,GM2A,GPNMB,GREM1,HERC3,HES5,IGFBP3,IL20,IQGAP2,ITGA2,KLHL38,LAMB3,LOX,LRP1B,LTBP1,MDK,MEGF10,MGAT3,MGP,MME,MYC,NR4A3,OTOF,OTUB2,PDGFB,PDLIM3,PLAT,PLAU,PPP1R3C,PTGFR,PTGS2,PTPN21,PTX3,RASSF2,RDH10,RGCC,SCD,SCUBE1,SERTAD4,SHISA2,S…
IL1B		cytokine	Inhibited	-2.3	1.26e-16	ABCD3,ABCG2,ADAM8,ADAMTS1,AKT3,ALDH1A1,AMPD3,AVPR1A,BAMBI,BMP7,CCL20,CCL22,CCL24,CCL28,CCN2,CCND1,CD55,CDH1,CFB,CRYAB,CSF1,CSRNP1,CTSZ,CXCL10,CYP24A1,DAAM2,DACH1,DEPP1,DLL1,DLL4,DNMT3A,DPY19L4,EBI3,EGLN3,ELOVL4,ERRFI1,FGF18,FGF7,FGFR3,FGFRL1,FOXO1,GAS6,GAST,GCH1,GM2A,HES1,HSD11B1,HSPB8,ID2,ID3,IER2,IGFBP1,IGFBP3,IL12B,IL19,IL1RAP,IL20,IRS1,LAMB1,LAMB3,LIF,LOX,MARCKSL1,MYC,NFATC2,NFIL3,NOS3,NR2F2,…
bucladesine		chemical toxicant		1.376	1.56e-16	ABCA3,ADAMTS1,BAMBI,C1QL1,CCL22,CCND1,CDH1,CITED4,CRYAB,CXCL10,DCLK3,DUSP6,EGLN3,ERRFI1,ETV4,FOSL2,FOXO1,FRRS1,GCH1,HS3ST1,HSD11B1,HSD11B2,HSD3B2,ID1,IGFBP1,IGFBP3,LAMB3,LIF,MAN2A1,MME,MYC,MYCN,NR4A1,NR4A2,NR4A3,OSM,PCK1,PLAGL1,PLAU,PLIN3,PTGS2,PTPN21,RARB,RET,RGS16,RGS2,SLC15A1,SLC2A1,SLC6A17,SMIM3,STC1,TIMP1,TNF
lipopolysaccharide		chemical drug		-1.621	9.64e-15	ABCC1,ABCG2,ACE2,ACP5,ACSL1,ACTA1,ADAMTS1,ADORA1,ALDH1A1,AMPD3,APOA1,AQP1,ARL15,AVPR1A,BACH2,BAMBI,BCL7A,CAV1,CCL20,CCL22,CCL24,CCN2,CCND1,CCND3,CCR4,CD163L1,CD55,CDC42EP3,CDCA7,CDH1,CEMIP2,CFB,CHST3,COL4A6,CRYAB,CSF1,CSPG4,CTH,CXCL10,DEFB1,DHCR24,DKK3,DLL1,DLL4,DUSP4,EBI3,EGLN3,EMB,ESCO2,ETV5,FANCC,FCGRT,FCRLA,FOXO1,FUT8,GATA2,GCH1,GCKR,GLCCI1,GPR183,GREM1,HAL,HDAC11,HES1,HES5,HGFAC,HSD11B1,HSD1…
Vegf		group		-0.381	2.12e-14	ACKR4,ADAMTS1,APLN,ARHGEF17,BMP2K,BMP7,BTBD3,CA2,CCL20,CDH1,CRTAC1,CRYAB,CXCL10,DLL4,DOK5,DUSP4,DUSP6,EMP2,ETV5,FLNA,FXYD4,HES1,HPSE,ID1,IGFBP1,IGFBP3,IL12B,ITGA2,ITPR1,LRAT,LRP8,MET,MFSD4A,MGP,MID1,MYC,MYCN,NEK2,NOS3,NR2F2,NR4A1,NR4A2,NR4A3,PC,PHLDA1,PHLDA2,PKDCC,PLAU,PTGS2,PTHLH,PTPN5,RGCC,RGS2,SHISA2,STC1,TIMP1,TNF,TNFRSF11A,TNFRSF6B,VCAM1,VIM
PGR	0.011	ligand-dependent nuclear receptor		1.564	2.31e-14	ABCG2,ACP5,ACSL1,ADAM8,ADAMTS1,ATP1B1,BRIP1,CCND1,CCND3,CDH13,CDH23,COL4A6,COL6A2,DDC,DST,EFNA3,FAT4,FGFRL1,FHL1,FLNA,FLRT3,FOXO1,GAS6,GPRC5A,HES1,HSD11B2,ID1,IGFBP1,IL12B,IRS1,ITGA2,LAMB3,LIF,LOX,MSX2,MYC,MYCN,NPNT,PDGFB,PGRMC1,PLAU,PTGS2,RAB27B,RASSF2,RHOU,RND2,ROBO1,S100A6,SCUBE1,SNTB2,SPRY2,STC1,TENM1,TENM3,TMPRSS6,TNF,TNFRSF21,VCAM1
GLI1	0.283	transcription regulator		-1.664	2.4e-14	ABCG2,ATP6V1C2,CAV1,CCND1,CDH1,CNTRL,CSF1,CSRNP1,DNMT3A,DUSP4,DUSP6,EMB,ETV5,FHL1,FOXO1,FOXQ1,GAST,GATA5,GATA6,GPA33,GPRC5A,HES1,HPSE,ID1,ID2,ID3,IDS,IGFBP7,IL20,IQGAP2,IRS1,ITGB6,KCNJ8,LAMB3,LIF,LY6G6D,MST1R,MSX2,MYCN,NES,NR2F2,NREP,OVOL1,PDZRN3,PHLDA2,PLAU,PTGS2,PTHLH,RAB27B,RHEBL1,RHOU,RIN2,S100A6,SCD,SERTAD2,SERTAD4,SOCS1,SOX4,SOX9,TIMP1,VIM,WNT5A
decitabine		chemical drug		0.449	1.06e-13	ABCC1,ABO,ADAMTS1,ADCY5,AFF2,CAV1,CCN2,CCND1,CCND3,CDCA7,CDH1,CDH13,CHD5,CRTAC1,CXCL10,CYP24A1,CYP26A1,DAPK1,DEFB1,DKK2,DNMT3A,DPYSL4,DST,E2F3,EFNA3,ELOVL4,FAT4,FBXL7,FGFR3,FLRT3,FPGS,GATA6,GLI3,HPSE,HSPB8,ID1,IGFBP3,IGFBP7,IL1RAP,ITGA2,KIF5C,KRT7,L1CAM,LGALS3,LOX,LRP8,LTBP1,MAPK12,MET,MSI1,MYC,NEK2,NFASC,NOS3,NPNT,NPTX1,NPTX2,NR4A2,NR4A3,PDGFB,PIWIL3,PKNOX2,PLCB1,PLCE1,PTGS2,PTPRG,RARB,RASSF2,RE…
SOX2	-0.392	transcription regulator		-1.51	1.71e-13	ABCG2,ALDH1A1,ASPRV1,BHLHE40,C1QL1,CCL20,CCN2,CCND1,CDH1,CEMIP2,CHST3,CTNNAL1,CXCL10,CYP26A1,DDC,DKK3,DLL1,DLX1,DUSP4,ETV4,ETV5,FA2H,GATA2,GATA6,GLI3,GSC,HES5,HHAT,ID2,ID3,IRS1,IRX3,KRT7,LRP4,LRRC4,MFSD2A,MSX2,MYC,MYCN,MYRF,NFASC,NTF4,OVOL1,PLD1,RND2,RNF43,SAPCD2,SERINC5,SMOC1,SOX21,TM7SF3,TSPAN2,TUBB3,UGT8,VIM,WNT5A,ZFP42,ZIC2
TP63	0.521	transcription regulator		1.033	4.43e-13	ADAMTS1,AGR2,AJUBA,ANOS1,BHLHE40,BMP7,BOK,CAPN6,CAV1,CCL22,CCN2,CCND1,CCND3,CDH1,CRYAB,CYP26B1,DKK3,DLL1,DLX1,DST,DUSP6,EMID1,FGFR3,FOSL2,FOXQ1,GNAI1,GPNMB,GREM1,HES1,HES5,HIP1R,ID1,ID3,IGFBP3,IGFBP7,IL1RAP,ITGA2,KCNMA1,KRT7,L1CAM,LAMB1,LAMB3,LIF,MYC,NID1,PLAU,PTGS2,PTHLH,RASSF2,RASSF8,RHOU,SMAD6,SOX4,SOX9,SRD5A1,TRIM29,UPK2,VIM,WEE1,WFDC2,WNT5A,WNT5B,WWTR1,ZNF750
PDGF BB		complex	Inhibited	-2.078	1.7e-12	AVPR1A,BHLHE40,CCL20,CCN2,CCND1,CCND3,CCR4,CRYAB,CSF1,CSRP2,CTH,DUSP6,FBLN5,FGF7,FHL1,FHL2,FLNA,FXYD5,GPR183,GREM1,HES1,HSD3B7,ID3,IER2,KRAS,LGALS3,LIF,MYBL2,MYC,NFIL3,NR4A1,NR4A2,NR4A3,PHLDA1,PLAT,PLAU,PTGS2,RGS2,SCD,SLC1A1,SPRY2,TIMP1,TNFAIP3,UGDH,VCAM1
KRAS	1.2	enzyme	Inhibited	-2.37	1.72e-12	ABCA3,ADAMTS1,AMPD3,ANK1,ATP1B1,CAV1,CCN2,CCND1,CCND3,CDH1,CELSR2,CHST3,CRYAB,CXCL10,CYP24A1,DNMT3A,DPY19L4,DUSP4,DUSP6,E2F3,EMP2,ETV4,ETV5,FGF7,FLNA,GALNT1,GCNT1,GPR68,H2AC6,HES1,ID1,IQGAP2,ITGB6,KRAS,L1CAM,LAMB1,LAMB3,LGALS3,LIF,LOX,LRP8,MADD,MAN2A1,MAPK12,MET,MME,MST1R,MUC20,MYBL2,MYC,MYCN,NCF4,NDE1,NEK2,NGEF,NOS3,NR4A1,PC,PLAGL1,PLAT,PLD1,PPA1,PTGS2,PTX3,RAB20,RAI14,RHEBL1,S100A6,SCD,SLC2A1,S…
dihydrotestosterone		chemical - endogenous mammalian		-0.881	1.8e-12	ACTA1,ADAMTS1,ADTRP,AQP1,BCL7A,BMP7,BRIP1,CCN2,CCND1,CCND3,CDCA7,CDH1,DHCR24,DNMT3A,DUSP4,EGF,FGF7,FOXO1,FOXQ1,GAS6,GSC,HERC3,HSD11B2,HSD3B2,ID2,IGFBP3,IGFBP7,IL12B,IQGAP2,IRS1,ITGA2,LOX,LTBP1,MME,MYC,NOS3,NR4A1,PC,PCK1,PHGDH,PHLDA1,PIP,PLAGL1,PLAU,PRUNE2,PTGS2,PTHLH,RAB3B,RARG,SCD,SLC2A1,SLC7A8,SOD3,SOX9,SRD5A1,ST6GALNAC1,TACC2,TAPT1,TNF,UGDH,VCAM1,VIM,VLDLR,WEE1,WNT5A,WNT7B
trichostatin A		chemical drug		0.767	6.32e-12	ABCC1,ACOX2,ADAMTS1,ALDH1A1,ATG9B,CCL20,CCND1,CDCA7,CDH1,CRTAC1,CXCL10,CYP26A1,DKK2,DNMT3A,DPYSL4,E2F3,EFNA3,FGF7,FGFR3,FLRT3,FOSL2,FOXO1,FUT8,GATA6,GLI3,GRIA2,HDAC11,HES1,HPSE,HSD11B2,ID1,ID2,ID3,IGFBP1,IGFBP3,IGFBP7,IL12B,IL1RAP,INA,KIF5C,L1CAM,LOX,LRP8,LTBP1,MAPK12,MET,MME,MSI1,MYC,MYCN,NFASC,NOS3,NPNT,NR4A2,OAT,OSM,PLAGL1,PLAU,PLCB1,PLCE1,PRSS23,PTGS2,RARB,RERG,RET,ROBO1,SATB1,SETD7,SLC15A1,S…
VEGFA	-0.232	growth factor		-0.787	7.61e-12	ABCC1,ACSL1,ADAMTS1,CAV1,CCN2,CCND1,CD55,CXCL10,DLL1,DLL4,DUSP4,E2F3,ETV4,ETV5,GRIA2,HES1,ID1,ID3,ITGA2,ITPR1,MMP15,MYCN,NFATC2,NOS3,NR2F2,NR4A1,NR4A2,NRGN,PDGFB,PLAT,PLAU,PPA1,PRKCA,PTGS2,RGS5,STC1,TIMP1,TMSB10/TMSB4X,TNF,TSPO,VCAM1
HRAS	0.864	enzyme		-1.984	1.06e-11	ACTA1,ADRA2C,BMP7,BOK,CACNG4,CAV1,CBX2,CCL20,CCN2,CCND1,CCND3,CDH1,CFB,CHST11,COL6A2,CSF1,CSRP2,CTSZ,CXCL10,CYP24A1,DLL1,DLX1,DUSP4,DUSP6,ETV4,ETV5,FAM167A,FHL1,FLNA,FOSL2,FOXO1,GAS6,GJB3,HES1,HES5,ID2,IGFBP3,IQGAP2,IRX3,KRAS,MAPK12,MET,MYC,MYCN,NID1,NLN,OSM,PCK1,PDGFC,PLAU,PPIC,PRKCA,PRSS23,PTGS2,PTHLH,PWWP3B,RARB,SCD,SHROOM3,SOX4,SPRED2,SPRY2,TENM3,TIMP1,TMSB10/TMSB4X,TNF,VIM
tretinoin		chemical drug		0.435	1.32e-11	ACSL1,AFF2,ALDH1A1,ALOX12B,APLN,AQP1,ATP1B3,ATP6V0A4,BACH2,BAMBI,BHLHE40,CA2,CAVIN3,CCL20,CCL22,CCL24,CCN2,CCND1,CCND3,CDCA7,CDH1,COL4A5,CSRNP1,CXCL10,CYP26A1,CYP26B1,CYP2R1,DAAM2,DACT2,DDC,DKK3,DLL1,DLL4,DPPA3,DUSP4,EBI3,ELOVL4,ERRFI1,FOSL2,FOXO1,GATA2,GATA6,GJB4,GJB5,GM2A,GPRC5A,GREM1,HES1,HIP1,HOGA1,HOXD1,HS3ST1,HSD11B1,ID1,ID2,ID3,IGFBP3,IGFBP7,IL12B,IRS1,ITGA2,KLB,KRT7,LAMB1,LIPA,LRAT,LY6G6D…
ERBB2	0.88	kinase	Inhibited	-3.231	1.96e-11	ABCG2,ABL1,ACTA1,ADAM8,ADRA2C,AGR2,ATP1B3,BHLHE40,BMP7,BRIP1,CAVIN3,CCL20,CCN2,CCND1,CCND3,CCR4,CDC42EP3,CDCA4,CDCA7,CDH1,CELSR2,CHDH,CHST3,CIDEC,COL6A2,CXCL10,DHRS7,DLL1,DTX1,DUSP6,E2F3,ETV4,ETV5,FGF7,FGF9,FOXO1,FRRS1,GAS6,GNAI1,GSTZ1,HES1,HSPB8,ID1,ID2,IGFBP1,IGFBP3,IRX3,ITGA2,ITGB6,KRT7,L1CAM,LAMB1,LAMB3,LGALS3,LIF,MAN2A1,MME,MYBL2,MYC,MYCN,NEK2,NID1,NPNT,NPTX2,PDGFD,PHGDH,PHLDA2,PLAT,PLAU,PTG…
RAF1	0.026	kinase	Inhibited	-2.658	2.22e-11	ATP6V1B1,CA2,CCND1,CHN1,CRYAB,DUSP4,DUSP6,FAM171A1,HSD11B2,ID3,IER2,IGFBP3,IL12B,ITGA2,LIF,LPGAT1,MET,MYBL2,MYC,PC,PCK1,PHLDA1,PHLDA2,PLAT,PLAU,PLD1,PTGS2,PTHLH,RET,SPRY2,TIMP1,TNF,TUBB2A
thioacetamide		chemical toxicant		-0.909	2.61e-11	ACP5,ADAMTS1,BHLHE40,BRIP1,CAPN6,CCN2,CD55,CDH17,CIDEC,CSRP2,DKK3,EHD3,FBLN5,FGFR3,GPNMB,IGFBP1,IGFBP3,LGALS3,LOX,LRAT,LRP8,LTBP1,MET,MYC,PDGFB,PDGFD,PTGS2,RGCC,SLC34A2,STEAP3,TAGLN3,TIMP1,TMSB10/TMSB4X,TNF,TSPAN8,WNT5A
tetradecanoylphorbol acetate		chemical drug		-0.913	3.2e-11	ADAM8,ADAMTS1,ATP12A,ATP2B4,BMP7,C10orf90,CA2,CAV1,CCL20,CCN2,CCND1,CCND3,CCR4,CD55,CDH1,CERK,CIDEC,CSF1,CXCL10,CYP24A1,DUSP6,E2F3,EBI3,EGF,ERRFI1,FGF7,FJX1,FOSL2,GATA2,GPRC5A,HES1,HPSE,HSD11B1,ID1,ID2,ID3,IGFBP1,IGFBP3,IL12B,IL31RA,ITGA2,JCAD,KRT35,LAMB3,LIF,LIPA,MET,MME,MST1R,MUC20,MYC,NFIL3,NR4A1,NR4A2,OSM,PALMD,PCK1,PDE3B,PHGDH,PHLDA1,PLAGL1,PLAT,PLAU,PLD1,PLIN3,PODXL2,PRKCA,PTGFR,PTGS2,PTHLH…
tamoxifen		chemical drug		-0.267	3.49e-11	ABCA3,ABCG2,ACOX2,ADORA1,AGR2,AQP1,CA2,CAV1,CCND1,CDH1,DEPP1,ETV4,ETV5,FHL2,FNDC4,HES1,IGFBP3,IRS1,KRT7,LGALS3,LIF,MET,MYC,NOS3,PHGDH,PRSS23,PTGS2,RERG,RET,S100A6,S100G,SAMD11,SCD,SCTR,SERPINA6,SFTPD,SLC1A1,SLC2A1,SLC34A2,SOX9,SSTR2,TNF,VIM
SMAD4	-0.066	transcription regulator		-0.456	5.17e-11	ABCG2,AGR2,APOA1,BMP7,CCL20,CCL22,CCL24,CCN2,CCND1,CDC42EP3,CDH1,CSF1,DAPK1,FAP,FGFR3,GAST,GCNT1,ID1,ID2,IL12B,IL20,MET,MST1R,MSX2,MYC,MYCN,OVOL1,PDGFB,PLAU,PTGS2,PTHLH,PTX3,RGCC,SCD,SMAD6,SSTR2,TIMP1,TNF,VIM
RXRA	0.215	ligand-dependent nuclear receptor		0.005	5.67e-11	ABCA4,ABCG2,ACSL1,ALDH1A1,APOA1,CCL20,CCL22,CCND1,CCND3,CD109,CIDEC,CRYAB,CXCL10,CYP24A1,CYP26A1,EHD3,FLRT3,FOXA3,GAS6,GPR183,HSD11B2,IGFBP1,IL12B,IL20,KNG1,MGP,MYCN,MYO1E,NRGN,PC,PCK1,PDGFB,PHLDA2,PLA2G2A,PLCL1,PLD1,RARB,RARG,RET,S100A6,S100G,SATB1,SCD,THRSP,TNF,VLDLR,WEE1
SB 216763		chemical drug		-1.786	5.68e-11	BHLHE40,CCN2,CCND1,DLL4,FGF18,MSX2,MYC,NR4A1,NR4A2,NR4A3,PCK1,PLAU,PTGS2,RGS2,SCD,TNF
SNCA	1.814	enzyme		0.185	6.67e-11	ABLIM3,ALDH1A1,BHLHE40,C15orf39,CDC42EP3,CDH13,CHAC1,CTHRC1,DDC,DGKG,DIPK1C,EGF,FAM107A,FGFRL1,GNG4,HES1,HES5,IDS,LHFPL2,NCF4,NECAB1,NPTX1,NPTX2,NPTXR,NR4A2,NWD2,PDZRN3,PLK3,PTGS2,PYGB,RASSF8,RET,S100A6,SGMS1,SLC10A4,SLITRK4,SMOC1,SV2C,SYN3,SYNJ2,TENM1,TMEM255A,TNF,TUBB3,WEE1,YWHAG,ZIC2
CREB1	-0.101	transcription regulator		-0.302	9.46e-11	AKT3,ARL15,ATP2B4,BCAP29,BHLHE40,CCND1,CCND3,CDH13,CHRNA1,CSRNP1,CSRP2,CYFIP2,DKK2,EBI3,ERRFI1,GALNT1,GPNMB,HSD11B1,ID1,IER2,INA,ITGBL1,KIAA1549L,LAYN,MARCKSL1,MFSD2A,MYBL2,MYC,NFIL3,NFKBID,NPTX2,NR4A1,NR4A2,NR4A3,NREP,OTOF,PCK1,PCSK1,PDE3B,PLAT,PTGS2,RELT,RERG,RGS2,ROBO1,SCD,SCN3B,SERINC5,SMAD6,SRD5A1,STC1,SV2C,SYNJ2,TENT5A,TNF,VIM,YPEL4
PPARG	-0.407	ligand-dependent nuclear receptor		0.696	1.24e-10	ABCA3,ABCG2,ACSL1,AKT3,APOA1,CA2,CAV1,CCL22,CCN2,CCND1,CDH1,CIDEC,CORIN,CYP26A1,EGLN3,GATA2,HES1,HSD3B7,IGFBP1,IGFBP3,IGFBP7,IRS1,KLB,KRT35,LAMB3,MANBA,NOS3,NR2F2,NR4A1,PC,PCK1,PDE3B,PEX11A,PID1,PLA2G2A,PLIN3,PPIC,PTGS2,RAB20,RARB,SCD,SLC27A3,SLC2A1,SOCS1,TBC1D2,TNF,TUBB,VCAM1,VIM,VLDLR,VSIR,WWTR1,YWHAG
BMP7	1.889	growth factor		-0.95	1.34e-10	ACSL1,ADORA1,AP2A1,BMP7,BOK,CAMK2N1,CDH1,CSRP2,DSC2,EGLN3,GAS6,GCH1,GREM1,GSC,HSD11B2,ID1,ID2,ID3,IGFBP3,INA,IRS1,MADD,MST1R,MSX2,PLCB1,RGS2,SCTR,SMAD6,TIMP1,VIM,WNT5A,WNT5B,ZIC2
TREM1	-0.318	transmembrane receptor		-1.007	1.58e-10	ARRDC4,ATP1B1,CCL20,CENPU,CFB,CSF1,CXCL10,DUSP4,EBI3,GPRC5A,GREM1,HES1,HES4,HSD3B7,IL12B,LIF,LRRC8C,NR4A2,PHLDA1,PHLDA2,PLD1,PTGS2,RGS16,RHOU,RIN2,SFMBT2,SPRY2,SYNJ2,TNF,WNT5A
Mek		group	Inhibited	-3.502	1.81e-10	ABCG2,CCN2,CCND1,CCND3,CDCA7,CDH1,CELSR2,CRYAB,CXCL10,DPY19L4,DUSP4,DUSP6,ETV4,ETV5,ID1,ID2,IER2,IL12B,ITGB6,L1CAM,LAMB1,LAMB3,LRP8,MME,MST1R,MYC,NES,NR4A1,OSM,PHLDA1,PHLDA2,PTGS2,RARB,SLC2A1,SPRED2,SPRY2,TNF,TNFAIP3,TTYH3,UGT8,VIM
CTNNB1	0.154	transcription regulator	Inhibited	-3.115	2.22e-10	ABCA3,ABCC1,ADRA2C,ALDH1A1,BAMBI,BHLHE40,BMP7,CCL22,CCN2,CCND1,CDH1,CEMIP2,CIDEC,COL4A5,COL4A6,CTHRC1,CTSZ,CXCL10,CYFIP2,CYP24A1,DKK2,DLL4,DTX1,ETV4,FCAMR,FGF18,FGF9,FOXQ1,GALC,GAST,GATA2,GCH1,GLI3,GPA33,GPAT3,GPNMB,GREM1,GSC,HES1,ID1,ID2,ID3,IRS1,KRT7,L1CAM,LAMB1,LGALS3,LIF,LIPA,MME,MMP15,MSX2,MYC,MYCN,NES,NOTUM,NPTX1,NR4A1,OAT,PCK1,PHLDA2,PLAU,PLIN3,PPP1R13B,PRX,PTGS2,RAI14,RNF43,SCD,SMAD6,SOX4…
EGFR	0.883	kinase		-1.76	2.23e-10	ABCG2,ACTA1,CAV1,CCN2,CCND1,CD109,CDH1,CELSR2,COL6A2,CRYAB,CXCL10,DHRS7,DPY19L4,DSC2,DUSP4,E2F3,EGF,ETV4,FAP,FGF7,FOSL2,GAST,HSD11B2,ID1,IER2,IGFBP3,IQGAP2,ITGA2,ITGB6,LAMB1,LAMB3,LRP8,MARCKS,MATN2,MET,MME,MST1R,MYBL2,MYC,PBK,PLAT,PLAU,PTGS2,RAI14,RHEBL1,SLC2A1,SOX9,SPRY2,TNF,TTYH3,TUBB2A,TUBB4A,UGT8,VIM,WEE1,WNT7B
STAT5A	-0.028	transcription regulator		-1.606	2.55e-10	AGR2,C15orf48,CCND1,CCND3,CDH1,CDH17,EGLN3,FOSL2,FOXQ1,GALC,HSD3B2,ID1,ID2,LAMB3,LY6G6D,MUC20,MYC,NR4A2,OSM,PIP,PODXL2,PRSS23,RAB27B,RIMKLA,RIN2,SH3GL2,SLC2A1,SLC34A2,SLC7A8,SOCS1,TNF,TNFRSF11A,TNFRSF18,TNFRSF6B,TNNC1,TSPAN8,YWHAG
IFNG	-1.638	cytokine	Inhibited	-2.239	2.58e-10	ABCC1,ABCD3,ABLIM3,ACE2,ADCY5,ADORA1,AQP1,ARNT2,ATP1B1,AVPR1A,BACH2,BRIP1,C15orf48,CAV1,CCL20,CCL22,CCL28,CCN2,CCND1,CCND3,CCR4,CD163L1,CD55,CD5L,CDH1,CDH13,CELSR2,CFB,CHAC1,CHST11,CHST3,CSF1,CTSZ,CXCL10,CYP24A1,DAPK1,DEFB1,DEPP1,DLL1,DUSP4,EBI3,EGF,EGLN3,EMID1,FAM107A,FGFRL1,FHL2,FOXO1,GAS6,GCH1,HAL,HERC6,HES1,HIP1,ID1,ID2,IER2,IFNK,IL12B,IL19,IL31RA,IRS1,ITPR1,KCNMA1,KMO,KRAS,KRT7,KYNU,LGALS3,L…
Salmonella enterica serotype abortus equi lipopolysaccharide		chemical toxicant	Inhibited	-2.635	3.44e-10	ARRDC4,ATP1B1,CCL20,CENPU,CFB,EBI3,FJX1,GPRC5A,HES1,HES4,ID2,IL12B,LRRC8C,NR4A2,PHLDA1,PHLDA2,PLAU,PLD1,PTGS2,PTX3,RHOU,RIN2,SFMBT2,SYNJ2,TNF,WNT5A,ZBTB10
pituitary adenylate cyclase-activating polypeptide		biologic drug			3.89e-10	BAMBI,C1QL1,CCND1,CCND3,CRYAB,DUSP6,EGLN3,ERRFI1,ETV4,FRRS1,GCH1,MYCN,RET,SMIM3
NR3C1	-0.03	ligand-dependent nuclear receptor	Activated	2.292	4.24e-10	ABL1,ACTN2,AQP1,ATP1B1,BHLHE40,BOK,C1QTNF7,CAV1,CCL20,CCL22,CCN2,CCND1,CDC42EP3,CIDEC,COL6A2,COQ8A,CRYAB,CSRNP1,CXCL10,DDC,DUSP4,ERRFI1,FOXO1,GLCCI1,GRIA2,HGD,HSD11B1,HSD11B2,IER2,IGFBP1,IL12B,IL1RAP,ITGB6,LIF,LOX,MFSD2A,MSX2,MYC,NFIL3,NOS3,OAT,PC,PCK1,PHLDA2,PLAGL1,PLAT,PTGS2,RAPGEF4,RELT,RGS2,S100G,SERPINA6,SERTAD2,SLC38A1,SLC43A1,SOX4,STC1,TIMP1,TNF,TNFAIP2,TNFAIP3,TNFRSF21,VCAM1,VIM,WNT5A,YWH…
DSCAM		other		0.894	4.56e-10	EFNA3,ETV5,GABRD,ID3,IRS1,L1CAM,MYC,NGEF,NREP,PDGFB,PLCB1,PLD1,RET,SLC1A1,SLC29A4,SYNGR3,TUBB3,TUBB4A,VIM,WNT7B
NFKBIA	-0.733	transcription regulator		-0.163	4.58e-10	ABCD3,AMPD3,APOA1,ATP6V1B1,BOK,CCL20,CCND1,CDH1,CDH13,CITED4,CRYAB,CSF1,CTSZ,CXCL10,DUSP6,FCGRT,FHL2,GCH1,GM2A,HES1,HPSE,ID1,ID3,IRX3,ITGA2,ITPR1,LIF,LYNX1,MEX3A,MGP,MMP15,MYC,NID1,NOS3,NR4A1,PLAT,PLAU,PTGS2,PTX3,RGS16,RGS4,SOD3,SOX9,TIMP1,TNF,TNFAIP2,TNFAIP3,VCAM1
MRAS	-0.137	enzyme		-1.342	6.9e-10	CCND1,CDH1,DUSP4,DUSP6,IRS1,SPRED2,SPRY2,VIM
cycloheximide		chemical reagent		0.479	6.95e-10	APOA1,AQP1,ATP2B4,CAMK2A,CAV1,CCL20,CCN2,CCND1,CCND3,CD55,CSF1,CXCL10,CYP24A1,FOSL2,GNAI1,HSD11B1,HSD11B2,IGFBP1,MME,MYC,MYCN,NR4A1,OSM,PDGFB,PLA2G2A,PLAT,PLAU,PSCA,PTGS2,PTHLH,PTX3,RARG,RERG,RGS2,SCD,SETD3,SLC2A1,THRB,TIMP1,TNF,TNFAIP2,TNFAIP3,VCAM1
IL17A	-0.198	cytokine		-1.866	7.09e-10	C15orf48,C1QTNF7,CCL20,CCL22,CCN2,CCND1,CDH1,CFB,CXCL10,DLX1,FGF7,HSD11B1,HSPB8,IL12B,IL19,IL20,ITPR1,LIF,LOX,MME,MSX2,MYC,NOS3,NR4A2,PLAT,PLAU,PTGFR,PTGS2,RGS16,SLC2A1,SOCS1,TIMP1,TNF,TNFAIP3,TNFRSF11A,TNNC1,VCAM1,VIM,YWHAG
kainic acid		chemical toxicant		0.936	7.55e-10	CCND1,CDH1,CSRNP1,CTSE,EGF,ERRFI1,FGF9,FGFR3,FOSL2,GDF5,GRIA2,GRIK4,GRIK5,NFIL3,NFKBID,NPTX2,NR4A1,NR4A2,NTF4,PLAT,PLAU,PTGS2,RET,RGS2,RGS4,SOX9,TIMP1,TNF
AHR	-0.351	ligand-dependent nuclear receptor		-0.302	8.22e-10	ABCG2,ACP5,AHSG,ATP1B1,CAMK2N1,CCL20,CCL22,CCND1,CCND3,CDH1,COL6A2,CRYAB,CTNNAL1,CXCL10,DACT2,DCLK3,DUSP6,EGLN3,FBLN5,FGF9,GAS6,GREM1,HES1,HUNK,IGFBP1,ITGB6,ITGBL1,ITIH4,LTBP1,MATN2,MGP,MYC,NFASC,NFATC2,NID1,NPNT,NPTX1,PCK1,PDGFB,PDGFC,PLAT,PTGS2,PTX3,SCD,SDR9C7,SLC1A1,SLC2A1,SMAD6,SOX9,TNF,TNFRSF18,VIM
SP1	-0.242	transcription regulator		-1.569	8.78e-10	ACSL1,ADAMTS1,ANK1,APOA1,BMP7,CAV1,CCL20,CCL22,CCN2,CCND1,CCND3,CD55,CDH1,CRYAB,CTH,CXCL10,CYP26A1,DHCR24,DNMT3A,FLNA,FTMT,GRIA2,HPSE,HSD11B2,IGFBP1,IGFBP3,ITGA2,ITPR1,LIPA,MET,MST1R,MYBL2,MYC,MYCN,NES,NOS3,NPTXR,NTF4,PCK1,PDGFB,PDGFC,PLAU,PRKCA,PTGS2,SCTR,SLC2A1,SMPD1,SOCS1,SOX9,THRB,TIMP1,TNF,TNFAIP3,TNNC1,TSPO,UGDH,VIM
LY-3009120		chemical drug		-1.818	9.4e-10	CCND1,DUSP4,DUSP6,ETV4,ETV5,SPRED2,SPRY2
CREBBP	0.169	transcription regulator		-1.358	9.54e-10	BMP7,CA2,CCND1,CCND3,CDC42EP3,CDH1,CORO2B,CSF1,CXCL10,CYP24A1,DDC,DTX1,DUSP4,FGFR3,FOSL2,GLCCI1,GM2A,GRIA2,HDAC11,HSD11B1,HSD3B2,KMO,MFHAS1,MYC,NPAS2,NR4A1,NR4A2,NR4A3,PCK1,PDE3B,PTGS2,RAPGEF3,RAPGEF4,RARB,RGS2,SLC43A1,SMOC1,THRSP,TMPRSS4,TNF,TNFAIP3,VCAM1,WFS1,WNT5B
aldosterone		chemical - endogenous mammalian		-0.319	9.68e-10	ACTA1,ADAMTS1,APLN,ATP1B1,ATP6V0A4,CCN2,CYP24A1,EMB,FKBP1B,FXYD4,INA,IRS1,KCNMA1,KRAS,LGALS3,LOX,NFATC2,PHLDA1,PSCA,PTGS2,PTH2R,RGS2,SLC26A4,SOX9,TIMP1,TNF,VCAM1,VIM
SP2509		chemical reagent		1.388	1.37e-09	ADAMTS1,CCND1,CDCA7,CDH1,CRTAC1,CXCL10,CYP26A1,DNMT3A,DPYSL4,E2F3,EFNA3,FLRT3,GATA6,GLI3,ID1,IL1RAP,KIF5C,L1CAM,LOX,LTBP1,MAPK12,MET,MSI1,MYC,NFASC,NPNT,NR4A2,PLCB1,RET,ROBO1,SATB1,SETD7,SLC38A1,SLC43A1,SPTAN1,TUBB3,ZIC2
LY294002		chemical drug	Activated	3.363	1.66e-09	ABCC1,ABCG2,ADAMTS1,BHLHE40,CCL20,CCN2,CCND1,CCND3,CDH1,CXCL10,DHCR24,DUSP4,DUSP6,FGF7,FOXO1,GDF5,GPR183,HES1,IER2,IGFBP3,IL12B,IL19,IRS1,ITGBL1,KRAS,LAMB1,LAMB3,LIF,MYC,NOS3,NPTX1,NR4A1,NR4A2,NR4A3,PHLDA1,PLA2G2A,PLAU,PTGS2,PTX3,RASSF2,RGS2,SATB1,SCD,SLC1A1,SLC2A1,SNTB2,SPRY2,TNF,TNFAIP3,UPK2,VCAM1,VIM,WNT5A
ESR1	-0.627	ligand-dependent nuclear receptor		-0.775	1.89e-09	ABCA3,ABCA4,ABCG2,ACSL1,ADORA1,APOA1,AQP1,ATP1B1,CA2,CAV1,CCL20,CCND1,CCND3,CD55,CDC42EP3,CDH1,CELSR2,CEMIP2,CENPU,CLIC6,CTH,CTNS,CYFIP2,CYP26B1,DHCR24,DLL1,DSC2,DST,DUSP4,EGF,FAP,FHL1,FLNA,FOSL2,FOXO1,GATA2,GJB3,GJB5,GM2A,GREM1,GRIA2,HDAC11,HES1,HIP1R,HSD3B2,ICA1,ID1,IGFBP3,IRS1,KCNMA1,KRAS,KRT7,LAMB1,LTBP1,LYPD1,MADD,MAPK12,MARCKS,MET,MME,MST1R,MUC20,MYC,NOS3,OTUB2,PBK,PCSK1,PDGFD,PDLIM3,PLAU,P…
HGF	0.33	growth factor		-1.051	2.05e-09	ABCG2,ACKR4,ADAMTS1,BMP2K,CAV1,CCN2,CCND1,CDH1,CRYAB,CSF1,DOK5,DUSP4,DUSP6,EMP2,ERRFI1,FGF7,FLNA,HES1,ID1,IGFBP3,IL12B,ITGA2,ITPR1,L1CAM,LRP8,MET,MID1,MYC,NEK2,NES,NOS3,NR4A1,NR4A2,NR4A3,PCK1,PHLDA1,PHLDA2,PLAU,PTGS2,PTHLH,RGS2,SPRY2,STC1,TIMP1,TNF,TNFAIP2,TNFAIP3,TNFRSF6B,VCAM1,VIM
S100A8	-1.846	other		-1.735	2.11e-09	ADAMTS1,ALDH1A1,APLN,BHLHE40,CCL20,CCND1,CHDH,CXCL10,DDC,ETV5,FBLIM1,GPRC5A,KCNMA1,LTBP1,MYC,NR4A3,PDGFC,PHLDA1,PLAU,PLK3,RAB20,SCUBE1,SDCBP2,SHC3,TKTL1,TNF,VCAM1
CEBPA	-0.514	transcription regulator		-0.766	2.11e-09	ABCA3,ACSL1,APLN,ASPRV1,CA2,CCL20,CCND1,CDH1,CSF1,EPHA7,FHL1,FOXO1,GATA2,GATA6,GCH1,HSD11B1,ID1,ID2,IGFBP3,IL12B,IRS1,KRT7,MSX2,MYBL2,MYC,MYCN,NFATC2,NFIL3,NR4A2,NTF4,OVOL1,PCK1,PPP1R3C,PTGFR,PTGS2,PTX3,RGS2,S100G,SCD,SCGB1A1,SFTPD,THRB,TNFRSF11A,TUBB2A,VIM,VLDLR,ZIC2
Tgf beta		group		-0.74	2.31e-09	ALDH1A1,ARNT2,ATP1B1,BAMBI,BHLHE40,CCN2,CCND1,CDH1,CHST11,COL6A2,COQ8A,CSF1,CXCL10,EMID1,GREM1,HES1,HES5,ID1,ID2,ID3,IGFBP3,ITGA2,LIF,LOX,MADD,MET,MMP15,MYC,MYCN,NOS3,NPAS1,NPAS2,NR4A1,NR4A2,PC,PDGFB,PLAT,PLAU,PTGS2,PTHLH,SMAD6,SOX4,TIMP1,TMEM252,TNF,TNFRSF11A,VCAM1,VIM
OSM	-2.973	cytokine		-1.754	2.43e-09	ABCC1,ADAMTS1,AMPD3,ATP2B4,BAMBI,BHLHE40,CASK,CCL20,CCL24,CCND1,CDH1,CFB,CTH,CXCL10,DAPK1,DHCR24,DHRS7,DSC2,ECM2,FAM171A1,FETUB,GJB5,GNS,GPNMB,HSD11B1,HSD11B2,ID1,ID2,IGFBP3,IRS1,LIF,LY6G6C,MARCKS,MLLT11,MPP2,MYC,NMB,OSM,PLAU,PTPN21,RARG,SLC15A1,SLC7A8,SMPD1,SOCS1,SULT4A1,TCN1,TIMP1,TNF,TNFAIP2,TNFRSF11A,TNNC1,VCAM1,VIM,WNT5A
S100A9	0.77	other		-1.783	2.47e-09	ADAMTS1,ALDH1A1,APLN,BHLHE40,CCND1,CHDH,CXCL10,DDC,ETV5,FBLIM1,GPRC5A,KCNMA1,LTBP1,MYC,NR4A3,PDGFC,PHLDA1,PLAU,PLK3,RAB20,SCUBE1,SDCBP2,SHC3,TKTL1,TNF,VCAM1
SMAD3	0.253	transcription regulator		-0.12	2.65e-09	ABCG2,ADAMTS1,ADORA1,APOA1,CCL20,CCN2,CCND1,CDH1,COL6A2,CXCL10,DAPK1,DUSP4,E2F3,FNDC5,FOXO1,GAST,ID1,ID2,ID3,IL12B,LAMB1,LOX,LPGAT1,MOGAT2,MSX2,MYC,PC,PDGFB,PTGS2,PTHLH,PTP4A3,PTX3,SCD,SSTR2,TIMP1,TNF,VIM,VLDLR
2-bromoethylamine		chemical reagent		-1.072	2.7e-09	ADAMTS1,CAPN6,FBLIM1,FXYD5,GPNMB,IGFBP1,LGALS3,MYC,SLC34A2,TIMP1,TMSB10/TMSB4X,TSPAN8,TUBB,VIM
Ige		complex	Inhibited	-2.088	3.14e-09	ADAM8,ADAMTSL4,CAV1,CCL22,CCL24,CCND3,CHST11,DUSP4,DUSP6,EBI3,ERRFI1,ETV5,FHL2,HIP1R,IL12B,KRAS,LIF,MARCKSL1,MYC,NCF4,NFKBID,OSM,PDGFB,PIGZ,PLK3,PRKCA,PTGS2,PTPRG,PTX3,RAB7B,RAI14,RGS16,SCD,SOCS1,TNF,TUBB6,VCAM1,VIM
calcitriol		chemical drug		-0.373	3.24e-09	ABL1,ACKR4,ACSL1,AGR2,APOA1,ATP2B4,BMP7,C15orf48,CA2,CCL20,CCND1,CCND3,CDH1,CSF1,CXCL10,CYP24A1,DACT2,DHCR24,DLL1,DOK5,ERRFI1,ETV5,FAM107A,FGFR3,FNDC5,GATA6,HES1,ID1,ID2,IGFBP3,IL12B,KCNH1,LTBP1,MFSD2A,MSI1,MYC,MYCN,NEK2,NPTX1,NRM,OAT,P3H2,PALMD,PBK,PC,PHGDH,PLD1,PRKCA,PTGFR,PTGS2,RGCC,S100G,SLC34A2,SLC35F2,SLC45A3,SPRY2,TNF,TNFAIP3,TSPO,TTC38,WEE1
halofuginone		chemical drug		1.23	3.63e-09	ACP5,BHLHE40,CCN2,CD55,CDH17,CTHRC1,CXCL10,DKK3,EHD3,FBLN5,FGFR3,HES1,IGFBP1,IGFBP3,LOX,LRAT,LTBP1,RGCC,STEAP3,TAGLN3,TIMP1,TNF,VCAM1,WNT5A
SMARCA4	-0.101	transcription regulator	Inhibited	-2.339	3.84e-09	ABLIM3,ACE2,ACTA1,AGR2,APOA1,ARRDC4,ATP2B4,ATP6V1B1,BAMBI,CCN2,CCND1,CD163L1,CDH1,CORO6,CSF1,CYP26A1,DGKG,DLL1,DUSP4,DUSP6,ECM2,EVA1A,FAM167A,FBLIM1,FGF9,FHL2,FOSL2,GJB5,GPR183,GPR68,HS3ST1,ID3,IGFBP3,IGFBP7,ITPR1,LGALS3,LOX,LRAT,MELTF,MGP,MYC,MYRF,NOS3,NR2F2,PHLDA2,PLAT,PTHLH,PTX3,PXDNL,RGS2,S100A6,SLC2A1,SMAD6,SOD3,SPRY2,TMEM154,TSPAN8,TUBB,VIM
IL13		cytokine		-1.456	3.9e-09	ACE2,ACSL1,ADAM8,ADORA1,AVPI1,BMAL2,BTNL9,CA2,CCL20,CCL22,CCL24,CCN2,CD163L1,COL6A2,CTNNAL1,CXCL10,DHCR24,FGFR3,FOXA3,FXYD4,GAS6,GATA6,GPNMB,HPSE,HS3ST1,HSD11B1,IL12B,IL31RA,LIPA,LTBP1,NID1,PDGFC,PHLDA1,PID1,PLA2G2D,PLAU,PTGS2,RIN2,SCGB1A1,SLC26A4,SOCS1,TIMP1,TNF,TNFRSF11A,TNS1,VCAM1,WNT5A
EGF	2.509	growth factor		-1.525	4.05e-09	ABCG2,ADAMTS1,APOA1,CAV1,CCL20,CCN2,CCND1,CCND3,CDH1,CSPG4,DUSP4,DUSP6,E2F3,ERRFI1,FOSL2,GAST,GATA2,GATA6,HES1,HSD3B2,ID1,ID2,IDS,IER2,IGFBP1,IGFBP3,IRS1,ITGA2,KRAS,LAMB1,LAMB3,MET,MYC,MYCN,NES,NR4A1,NR4A2,NR4A3,PBK,PHLDA2,PLAGL1,PLAT,PLAU,PTGS2,PTHLH,S100G,SCD,SCGB1A1,SOX4,SOX9,SPRY2,TIMP1,TNFAIP3,TSPAN8,TUBB3,VCAM1,VIM,ZFP42
THZ1		chemical drug		0.962	4.21e-09	ACTA1,ADAMTSL2,C15orf48,CCN2,CCR4,COMP,CSRP2,CTHRC1,DKK3,FBLN5,FHL1,GPR183,LGALS3,LOX,MGP,MYC,PDGFRL,PDZD2,PRSS23,SOX9,TIMP1,TUBB3
GATA4	-0.556	transcription regulator		-0.583	4.52e-09	ACE2,ACTA1,ACTN2,ADORA1,ASPRV1,CCN2,CDC42EP3,CORIN,CTHRC1,ECM2,FAP,GATA6,HES1,HSD3B2,ID1,KRT7,MSX2,MYC,NFATC2,NTF4,OVOL1,PDLIM3,PLA2G2A,PTGS2,RARB,SCN3B,SOX9,SRD5A1,TIMP1,TNNC1,VCAM1,VIM,ZIC2
IL2	0.569	cytokine	Inhibited	-2.052	4.6e-09	ABCC1,ADAM8,ARNT2,BHLHE40,CAMK2N1,CCL22,CCND1,CCND3,CCR4,CDH1,CSF1,CSRNP1,CXCL10,DAPK1,DHCR24,DTX1,DUSP4,DUSP6,FGF7,FGF9,FOSL2,FOXO1,GCNT1,GPR183,IL12B,ITGA2,L1CAM,LIF,MFSD2A,MME,MYC,MYO1E,NPTX2,NR4A3,NRGN,OSBPL3,OSM,PDE3B,PDGFC,PHGDH,PHLDA1,PHLDA2,PLA2G2D,PLAGL1,PLCB1,PROK2,PTGS2,PTHLH,RGCC,RGS16,RGS2,S100A6,SATB1,SOCS1,SPRED2,TIMP1,TNF,TNFAIP3,TNFRSF11A,TNFRSF18,TNFRSF21,VCAM1,VIM,VLDLR,ZBED2
testosterone		chemical - endogenous mammalian		-1.248	4.74e-09	ABCC9,ACSL1,APLN,ATP12A,ATP1B1,BMP7,CAV1,CCND1,CDH1,CYP26B1,DHCR24,DNMT3A,EGF,ELOVL4,FA2H,FGF7,FGFR3,FOSL2,FOXO1,GUCY1A2,HSD3B2,ID1,ID3,IGFBP1,IGFBP3,IRS1,KRAS,OAT,PDE3B,PLAU,PTGS2,RAI14,RARG,SRD5A1,SSTR2,TMEM144,TNF,TUBB2A,TUBB3,UGT8,VCAM1,WNT5A
WNT3A		cytokine	Inhibited	-2.658	5.21e-09	ARRDC4,ATP1B1,CCL22,CCN2,CCND1,CDH1,CEMIP2,CTH,CXCL10,CYP24A1,DKK2,ETV5,FGF18,FHL2,FOXQ1,GPA33,GPNMB,ID1,IL12B,IRS1,IRX3,MSX2,MYC,NOTUM,PLD1,PTGS2,RFLNB,RHOU,SGMS1,SLC27A2,SOX4,SOX9,SSTR2,TNF,TUBB3,VCAM1,VIM,WNT5A,WNT7B
phenylbutazone		chemical drug		-0.526	5.6e-09	ADAMTS1,CAPN6,CCND1,FBLIM1,FXYD5,GPNMB,IGFBP1,LGALS3,PTGS2,SLC34A2,TIMP1,TMSB10/TMSB4X,TSPAN8,TUBB,VIM
FOXA2	-0.472	transcription regulator		-0.215	6.58e-09	ABCA10,ABCA3,ABCA4,ABCG2,ACSL1,ADCY5,AGR2,APOA1,AQP1,CCL22,CCL24,CCND1,CD55,CDH1,CPN1,CTHRC1,CYP26A1,DDC,FOXA3,FOXO1,IGFBP1,NPTX2,NR4A2,PCK1,PYGB,RARB,RARG,SCD,SCGB1A1,SFTPD,SLC27A2,SLC2A1,SMOC1,SOD3,TNF,VIM,VLDLR,WNT5A,WNT7B
cyclosporin A		biologic drug		-0.15	7.44e-09	ABCD3,ADORA1,AVPR1A,CAPN6,CAV1,CCN2,CCND1,CD55,CDH1,EGF,FBLIM1,FLNA,FOXO1,FXYD5,GPNMB,ID3,IGFBP1,IL12B,IL19,IL20,IL31RA,IQGAP2,ITGB6,ITPR1,LGALS3,MYC,MYO1A,NOS3,NR4A1,PCSK1,PDE3B,PRKCA,PTGS2,PTHLH,SCD,SLC34A2,SOCS1,TIMP1,TMSB10/TMSB4X,TNF,TSPAN8,TUBB,VCAM1,VIM,WNT5A
tetrachlorodibenzodioxin		chemical toxicant		0.915	8.4e-09	ABCG2,ARNT2,ATG9B,BACH2,CAMK2N1,CCN2,CCND1,CDH1,CDH13,COL4A5,CRYAB,DACT2,DCLK3,DSC2,DUSP6,EGF,FGF9,FXYD4,GABRD,GALNT1,GLCCI1,HDAC11,HES1,HUNK,ID3,IGFBP1,INA,IRS1,JCAD,KRT7,MEGF10,MGP,MMP15,MYC,NCF4,NFATC2,NPTX1,PCK1,PCSK1,PLAGL1,PRKCA,PTGFR,PTGS2,SERTAD2,SLC2A1,TNF,TSPO,UGDH,VLDLR
TGFBR2	-0.402	kinase		0.601	8.47e-09	ADAM8,BHLHE40,C15orf48,C21orf62,CCN2,CCND1,CCND3,CDH1,COL4A6,CRYAB,CSF1,EBI3,FGF7,FGF9,GIPC2,HSD11B1,ID1,ID3,IL1RAP,KCNH1,KCNJ8,KRAS,KRT7,LY6G6C,MFSD2A,NFIL3,NFKBID,NOS3,PDGFB,PLAGL1,PTGS2,PTHLH,SCTR,SLC2A1,SV2C,SYNGR3,TIMD4,TIMP1,TNF,TNFRSF18,UPK3A,WFDC2
RELA	-0.032	transcription regulator	Inhibited	-2.581	8.58e-09	ABCG2,BACH2,BHLHE40,CAV1,CCL20,CCL22,CCN2,CCND1,CCR4,CDH1,CEMIP2,CFB,CRYAB,CXCL10,FCGRT,GAST,GCH1,HES1,HSD11B2,ICA1,ID1,IER2,IL12B,IL20,MST1R,MYC,NFATC2,NFKBID,NR4A1,NR4A2,NR4A3,PCK1,PDGFB,PLAU,PLD1,PLK3,PTGS2,PTX3,S100A6,SOX9,TMSB10/TMSB4X,TNF,TNFAIP2,TNFAIP3,TUBB3,VCAM1,VIM
tazemetostat		chemical drug		1.48	1.01e-08	ADAMTS1,CCND1,CDCA7,CDH1,CRTAC1,CYP26A1,DNMT3A,DPYSL4,E2F3,EFNA3,FLRT3,GATA6,GLI3,ID1,IL1RAP,KIF5C,L1CAM,LOX,LTBP1,MAPK12,MET,MSI1,MYC,NFASC,NPNT,NR4A2,PLCB1,RET,ROBO1,SATB1,SETD7,SLC38A1,SLC43A1,SPTAN1,TUBB3,ZIC2
Immunoglobulin		complex		-1.188	1.22e-08	ACSL1,ACTA1,APLN,ATP12A,BMP7,BOK,CAPN8,CCL20,CCL22,CCN2,CCND1,CCND3,CDH1,COL6A2,CSF1,CTH,CTHRC1,CTSZ,CXCL10,DTX1,DUSP4,DUSP6,EBI3,ENPP3,ETV5,FAM107A,FAP,FOXO1,GAS6,GATA2,GPNMB,HAL,HSD11B2,IL12B,LGALS3,LIPA,LOX,LPGAT1,MFSD2A,MMP15,MOGAT2,MOXD1,MYC,MYO1E,NFIL3,NFKBID,NOD1,NOS3,NR4A1,OSBPL3,OSM,PC,PCK1,PDE3B,PLAU,PLK3,PPA1,PTGS2,PTPRG,PTX3,RGS16,RGS2,SAMD11,SATB1,SCD,SERPINA6,SLC2A1,SLC30A2,SOCS1,SO…
PD98059		chemical - kinase inhibitor	Activated	2.359	1.34e-08	APOA1,ATP6V1B1,CA2,CAV1,CCL20,CCN2,CCND1,CD55,CDH1,CHN1,CXCL10,CYP24A1,DUSP4,DUSP6,E2F3,ERRFI1,FAM171A1,HSD11B2,ID3,IGFBP1,IGFBP3,IL12B,ITGA2,LPGAT1,MET,MYBL2,MYC,MYCN,NOS3,NR4A1,OSM,PC,PCK1,PDGFB,PHLDA1,PHLDA2,PLAGL1,PLAT,PLAU,PTGS2,PTHLH,PTX3,RAB20,SLC2A1,SPRY2,STC1,TIMP1,TNF,TNFRSF11A,TUBB2A,UPK2,VCAM1,VIM
rosiglitazone		chemical drug		1.71	1.43e-08	ABCC9,ACSL1,ACTA1,ADAM8,ADAMTS1,AHSG,CAV1,CCN2,CCND1,CDH1,CIDEC,CSF1,CXCL10,CYP24A1,EBI3,EGLN3,GPA33,GPAT3,GRIA2,HSD11B1,HSD11B2,HTR2B,IGFBP1,IL12B,IRS1,KLB,LAMB3,LOX,MET,NOS3,PC,PCK1,PEX11A,PLCL1,PTGS2,RARB,RGS2,SCD,SLC27A2,SLC27A3,SLC2A1,SOCS1,TIMP1,TNF,UPK2,VLDLR,WWTR1
actinomycin D		biologic drug		1.599	1.47e-08	APOA1,ARHGEF26,AVPR1A,CAV1,CCN2,CCND1,CD55,CYP24A1,DUSP4,EGLN3,ERRFI1,FLNA,FOSL2,GCH1,ID2,IRS1,MADD,MYC,OSM,PLA2G2A,PLAU,PTGS2,PTHLH,PTX3,RGS2,RGS4,SLC2A1,THRB,TNF,TNFAIP2
diethylstilbestrol		chemical drug		-0.867	1.48e-08	ABCG2,ACTA1,ATP12A,CCN2,CCND1,CD55,CDH13,CFB,COMP,DNMT3A,DUSP6,EGF,GATA6,GREM1,IGFBP3,IRS1,ITIH4,MAN2A1,MGP,MOXD1,MSX2,NR4A3,PDGFB,PRKCA,RGS4,RGS5,RIN2,S100A6,S100G,SCARA5,STEAP3,TDRD1,VIT,WFDC2,WNT5A
BMP10		growth factor		-0.44	1.65e-08	AHSG,APLN,AQP1,CD55,FAP,HTR2B,ID1,ID2,ID3,IGFBP7,NR4A1,NR4A2,NR4A3,PHLDA1,SMAD6,SOX9,TIMP1,VCAM1
HMGA1	-0.331	transcription regulator	Inhibited	-2.133	1.66e-08	BOK,CAV1,CCND1,CDH1,CRYAB,DPYSL4,FOSL2,GATA2,HS3ST1,ID3,IER2,IGFBP1,IGFBP3,IGFBP7,LAMB1,MYC,PHLDA2,PTGS2,S100G,SFXN1,SHC3,SLC27A2,SOD3,SOX4,STEAP3,VIM
estrogen receptor		group		0.632	1.97e-08	ABCG2,AKT3,BMP7,CAV1,CCN2,CCND1,CDH1,CDH13,COL4A5,COL4A6,COL6A2,DSC2,FGFR3,GJB3,IRS1,KRT7,MAPK12,MGP,MMP15,MYC,PDGFC,PDGFD,PLAU,RGS2,S100G,SMAD6,TIMP1,UGT8,VIM,WNT5A,WNT5B
KDM1A	-0.119	enzyme		-0.499	2.19e-08	ADCY5,BCL7A,BMAL2,BRIP1,CDH1,CENPU,CHN1,CTSZ,CXCL10,DOK6,FOXO1,FRRS1,GATA5,GPNMB,HSD11B1,HSPB8,ID2,IQGAP2,MSX2,MYBL2,MYC,NES,NOS3,OSM,OTOF,PTX3,RARB,RARG,RHOU,S100A6,SCD,SHROOM3,ST6GALNAC1,STEAP3,TENM1,TNF,VCAM1,VIM,WWTR1
NFKB1	-0.484	transcription regulator	Inhibited	-2.799	2.23e-08	ADORA1,BAMBI,BHLHE40,BMAL2,CCL20,CCL22,CCN2,CCND1,CFB,CSF1,CXCL10,DLL4,DTX1,EBI3,FANCD2,FCGRT,HES5,IGFBP3,IL12B,IL20,ITPR1,LAMB3,MYC,NR4A1,NR4A2,NR4A3,PLAU,PLK3,PTGS2,PTX3,SOX9,TNF,TNFAIP3,TNFRSF18,VCAM1
GPER1	-0.398	G-protein coupled receptor		-0.931	2.28e-08	BHLHE40,CCN2,CCND1,DUSP4,ERRFI1,FAP,IER2,MYC,NR4A2,RGS16,RND1,SLC1A1,SLC2A1,TNF,TNFAIP3
FOS	-0.682	transcription regulator		0.014	2.33e-08	ABCC1,APLN,BMAL2,CA2,CCL20,CCN2,CCND1,CDH1,CTH,CXCL10,EMB,FBLIM1,FETUB,GM2A,HSD3B2,HSPB8,IGFBP1,IL12B,ITGA2,KIRREL3,LAMB3,LGALS3,LOX,LRP8,LTBP1,MET,MYC,NFIL3,NPTX1,NPTX2,NR4A1,PHLDA1,PLAGL1,PLAT,PLAU,PLD1,PTGS2,RAPGEF3,RARG,RGS4,SCD,SFTPD,TIMP1,TNF,TNFRSF11A,TNFRSF18,TUBB,VCAM1,VIM,WEE1,WNT5A,WNT7B
dinoprost		chemical - endogenous mammalian		0.938	3.04e-08	CCND1,FOSL2,HSD11B2,ID1,ID2,ID3,LIPA,MYC,NFIL3,NR4A1,NR4A2,PTGFR,PTGS2,PTX3,THRSP,YWHAG
PTH		other		0.458	3.19e-08	ADAMTS1,BHLHE40,CA2,CCN2,CCND1,CSF1,CYP24A1,FOSL2,IGFBP3,MGP,MME,MSX2,NFIL3,NR4A1,NR4A2,PLAU,PTGS2,PTHLH,RGS2,S100G,SOX9,STC1,TNFRSF11A,TNS1,WNT7B
trans-hydroxytamoxifen		chemical drug		0.816	3.19e-08	ARNT2,CAV1,COL4A5,DUSP4,FAP,FGF9,GNS,GPRC5A,ITGA2,KRT7,KYNU,L1CAM,LAMB1,LHFPL2,LOX,MATN2,MPPED2,NR2F2,PLAU,PPP1R3C,PRSS23,PVALB,SMPD1,SRD5A1,STC1
IL6	-1.838	cytokine		-1.936	3.28e-08	ABCC1,ABCG2,ADAMTS1,ALDH1A1,APOA1,BAMBI,C1QL1,CCL20,CCL24,CCN2,CCND1,CCR4,CD163L1,CDH1,COMP,CRYAB,CSF1,CXCL10,DUSP6,EGLN3,ERRFI1,ETV4,FCGRT,FRRS1,GCH1,GREM1,ID1,ID2,IGFBP1,IGFBP3,IL12B,IL20,IRS1,ITPR1,LGR4,LIF,MET,MYBL2,MYC,MYCN,NES,NOS3,PCSK1,PDGFB,PLA2G2A,PLA2G2D,PLAT,PLAU,PLG,PROK2,PTGFR,PTGS2,PTP4A3,RET,SMIM3,SOCS1,SOX4,THRSP,TIMP1,TNF,TNFRSF11A,VCAM1,VIM,VLDLR,WEE1,WNT5A
FSH		complex		0.443	3.31e-08	ACP5,ACTA1,ADAMTS1,APLN,CCN2,CCND1,CD55,CYFIP2,DAPK1,FOSL2,FOXO1,GATA6,GPRC5A,HSD11B1,HSD3B2,ID1,IGFBP3,ITPR1,LOX,MYC,MYRF,NOS3,NR4A1,PCK1,PDLIM3,PGRMC1,PLAT,PLCL1,PLIN3,PTGS2,PTPN21,RASSF2,RGS16,RGS4,RGS5,SLC2A1,SMAD6,SRD5A1,SSTR2,TIMP1,TNFAIP3
KLF11	0.284	transcription regulator		0.671	3.35e-08	ADAMTS1,BMP7,CAV1,CCN2,CHRNA1,EGF,GREM1,IL12B,ITGA2,ITGB6,LOX,LTBP1,MYC,PCK1,PDGFB,PLAT,PLAU,PLG,SMAD6,TIMP1,TNF
AR	1.048	ligand-dependent nuclear receptor		0.601	3.4e-08	ACTA1,ADGRA3,ALDH1A1,ATP8A1,AVPR1A,CAMK2A,CAV1,CCL24,CCN2,CCND1,CDH1,CHRNA1,CITED4,CORIN,DHCR24,DSC2,EHD3,EMB,EPPIN-WFDC6,FGF7,FOXO1,GAS6,GLCCI1,HSD3B2,IGFBP3,ITGA2,LIF,LRP8,MME,MSI1,MYC,NEK2,NOS3,NTF4,P3H2,PBK,PCK1,PIP,PLAT,PLAU,PLCE1,PRKCA,PSCA,PTHLH,PVALB,SLC43A1,SLC45A3,SMYD1,SOD3,SOX9,SRD5A1,TACC2,TMEM52,TNF,TNFAIP2,TSPAN8,TUBB3,VIM,VSIG1,WEE1,WWTR1,XPOT
PRL		cytokine		-0.959	3.59e-08	ABCG2,BOK,CAMK2N1,CAV1,CCL20,CCND1,CCND3,CDH1,CXCL10,DUSP4,EGF,GPNMB,HERC6,HES1,HSD11B2,ID1,ID2,ID3,IGFBP3,LIF,MGP,MME,MSX2,MYC,NOS3,PC,PGRMC1,PHLDA2,PLAT,PTGFR,SOCS1,TIMP1,TNF,VIM,YWHAG
propylthiouracil		chemical drug		0.538	3.63e-08	ABCA3,ADSS1,CCND3,CDH1,EMB,FBLIM1,GSC,HSD3B2,INA,KIF5C,LRRC4,MAN2A1,MAP6,MLLT11,MOXD1,MPP3,NR4A1,PHLDA1,ROBO1,S100G,SERPINA6,SERTAD4,SLC29A4,TAGLN3,THRSP,TNNC1,VLDLR,WNT7B
SAHM1		chemical reagent	Activated	3.45	3.71e-08	BHLHE40,DTX1,FLNA,HES1,HES4,ID1,MYC,NLN,OSM,RHOU,SUSD4,ZBED3
allopurinol		chemical drug		-0.385	3.83e-08	ADAMTS1,CAPN6,CXCL10,FBLIM1,FXYD5,GAST,GPNMB,IGFBP1,LGALS3,MYC,PTGS2,SLC2A1,SLC34A2,TIMP1,TMSB10/TMSB4X,TSPAN8,TUBB,VIM
SHH	-2.636	peptidase		-0.587	4.39e-08	ABCG2,ADAMTS1,BMP7,CAV1,CCND1,CDH1,CSF1,DDC,DTX1,GATA2,HES5,HSD11B2,ID1,MET,MYC,MYCN,NES,NOS3,NR2F2,NR4A1,PLAT,PTHLH,SOX9,TUBB3,WNT5A,ZIC2
INS		other		-1.374	4.39e-08	APOA1,CCN2,CCND1,CDH1,CIDEC,ERRFI1,FOSL2,FOXO1,IER2,IGFBP1,IGFBP3,IRS1,NOS3,NR4A1,PCK1,PTGS2,RARB,RDH10,SCD,SLC2A1,SMPD1,SOX9,TNF,VLDLR
cisplatin		chemical drug		-1.12	4.64e-08	ABL1,ADAMTS1,ALDH1A1,ANK1,AQP1,CAPN6,CAV1,CCL28,CCN2,CCND1,CDH1,CSF1,CXCL10,CYP26A1,DNMT3A,DPYSL4,DUSP6,EGF,FBLIM1,FLRT3,FXYD5,GABPB2,GPNMB,GRIA2,HAP1,ID2,IGFBP1,IGFBP3,L1CAM,LAMB1,LAMB3,LGALS3,LIPA,MARCKS,MEGF10,MET,MGP,MUC20,MYC,MYCN,MYO1E,NES,NREP,OAT,PDE3B,PHGDH,PLAT,PLK3,PRKCA,PTGS2,RAB27B,SLC2A1,SLC34A2,SMAD6,SMPD1,SOX9,TIMP1,TM7SF3,TMSB10/TMSB4X,TNF,TNFAIP3,TSPAN2,TSPAN8,TUBB,VCAM1,VIM,WEE1
HNF1B	0.526	transcription regulator		-0.493	4.92e-08	AGR2,BHLHE40,CA2,CDH1,CPN1,DEFB1,DST,FBLIM1,FOXA3,FXYD2,GATA6,GOLIM4,HGFAC,ID1,ID3,IGFBP1,IGFBP3,ITGB6,LAMB1,MET,NFKBID,PLAU,S100A6,ST6GALNAC1
androgen		chemical drug		1.758	4.92e-08	ACE2,AGR2,ARHGEF26,CA2,CCND1,CCND3,CTSZ,DHCR24,DNMT3A,FGF7,FLNA,GAST,MYC,NES,NR4A1,PIP,PSCA,PTGS2,RET,SOCS1,SOX4,SOX9,TACC2,WNT5A
PRELP	-0.236	other			4.97e-08	CSF1,EGF,FGF18,FGFR3,GNG3,IRS1,ITGA2,ITGB6,NR4A1,NTF4,PDGFB,PDGFD
DSCAML1	-0.061	other		0.728	5.07e-08	ETV5,GABRD,ID3,MYC,NGEF,PDGFB,PLCB1,PLD1,PLXNA4,RARB,SLC29A4,SOX21,TUBB2A,TUBB3,TUBB4A,VLDLR,WNT7B
Notch		group		-0.89	5.6e-08	CCND3,CDCA7,CDH1,DLL4,DTX1,HES1,HES5,HPSE,ID1,ID2,ID3,MET,MEX3A,MEX3B,MYC,PLAU,RGCC,SMAD6,SSTR2,TMEM121,TNF,ZNF704
GNA15	-0.245	enzyme			6.02e-08	AVPR1A,CCL20,CRYAB,CTH,FBLN5,FGF7,FHL1,FHL2,FXYD5,HES1,HSD3B7,LGALS3,MYC,PLAT,PTGS2,RAPGEF4,RGS2,TIMP1,UGDH
STAT3	-0.477	transcription regulator		-0.891	6.82e-08	ADGRF2,AHSG,ALDH1A1,AMPD3,APLN,ARRDC4,BACH2,BMAL2,CCL20,CCN2,CCND1,CDH1,CFB,CXCL10,CYP26A1,DLL1,DNMT3A,FLRT3,FOXA3,HERC6,HES5,ID1,ID2,ID3,IGFBP1,IL12B,ITGB6,LAMB3,LGR4,LIF,LOX,MYC,NES,NFATC2,NFIL3,NOS3,NR4A1,NR4A2,PCK1,PCSK1,PDGFB,PHLDA1,PHLDA2,PLA2G2A,PLAGL1,PLAU,PROK2,PTGS2,PTX3,RET,SFMBT2,SIPA1L2,SLC2A1,SMAD6,SOCS1,SOX4,STC1,TIMP1,TNF,TNS1,VIM,WFDC2,WNT5A
U0126		chemical drug		1.579	8.15e-08	ABCG2,AQP1,BHLHE40,CAV1,CCN2,CCND1,CCND3,CDC42EP3,CDH1,CELSR2,CXCL10,CYP24A1,DUSP4,DUSP6,EGF,ERRFI1,ETV5,FAM53B,GRIA2,IER2,IGFBP1,IL12B,IL1RAP,LAMB1,LAMB3,LIF,MET,MYC,NES,NR4A1,NR4A2,NR4A3,NREP,PHLDA1,PLAGL1,PLAU,PLD1,PPP2R3A,PTGS2,SLC2A1,SOCS1,SOX9,ST6GALNAC1,STC1,TNF,UPK2,VCAM1,VIM,WWTR1,ZAR1L,ZIC2
GNAQ	-0.208	enzyme	Inhibited	-2.765	9.11e-08	ACTA1,ADAMTS1,AVPR1A,C15orf48,CCN2,CCND1,CSPG4,GAS6,HSPB8,LGALS3,LGR4,MYC,NFIL3,NR4A1,NR4A2,NR4A3,PHLDA1,PLAT,PLCB1,PTGS2,PTX3,VCAM1
NRG1	-0.215	growth factor	Inhibited	-2.386	9.44e-08	CAV1,CCN2,CCND1,CCND3,CDH1,DUSP4,DUSP6,EMP2,ERRFI1,ETV5,FLNA,GAS6,GATA2,GDF5,HES1,ID1,IER2,L1CAM,MARCKS,MYC,NR4A1,NR4A3,PHGDH,PLAU,PLG,PTGS2,SLC1A1,SLC2A1,SOX4,TNS1,VIM
D-glucose		chemical - endogenous mammalian		-1.9	9.85e-08	ACE2,ACSL1,ACTA1,ADCY5,APLN,AQP1,ATP2B4,B3GNT6,CAV1,CCL20,CCN2,CCND1,CCND3,CD55,CORIN,CTH,CYP24A1,DLL4,EFHD1,EVA1A,GCH1,GREM1,GRIA2,ID1,IER2,IRS1,ITPR1,KIF5C,LAMB1,MYC,NOS3,NPNT,NR4A1,NR4A2,NR4A3,OAT,PBK,PC,PCK1,PCSK1,PLAU,PLCB1,PLIN3,PLK3,PTGS2,RAB3B,RDH10,RGS2,S100G,SCD,SLC16A4,SLC2A1,SOX9,THRSP,TIMP1,TNF,TSPAN2,TUBB3,TUBB4A,VCAM1,VIM
TMPRSS2-ERG		fusion gene/product		-0.073	1.1e-07	ARRDC4,C15orf48,CBX2,CDH1,CHAC1,CTH,FAP,ID1,ID3,LONRF2,MME,MYC,PHLDA1,PLAT,PRSS23,SCARA5,TNNC1,TSPAN2,VIM,WNT5B
HIF1A	-0.756	transcription regulator		-1.019	1.13e-07	ADAMTS1,APLN,BACH2,BHLHE40,CAV1,CCL22,CCN2,CCND1,CDH1,CSF1,CXCL10,DLL4,DNAJC5B,DTX1,E2F3,EGLN3,FHL1,FHL2,FTMT,GATA6,H2AC6,ID1,ID2,IGFBP3,IL12B,ITPR1,L1CAM,LOX,MET,MST1R,MYC,NOS3,NR4A1,NR4A3,PDGFB,PRKCA,PTGS2,RAB20,RET,SCD,SLC16A4,SLC2A1,SOX9,SRD5A1,TIMP1,TMPRSS6,TNF,TNFAIP2,VCAM1,VIM
ZBTB16	0.138	transcription regulator		-0.529	1.23e-07	ABO,BACH2,BMP7,CCND1,CCR4,CD55,CXCL10,DDC,DTX1,EMB,FGFR3,FOXO1,HPSE,HSD3B2,ID2,ID3,IL12B,KCNJ8,MYC,PDGFB,PTGS2,RARG,SATB1,SCD,SGMS1,SLC2A1,TNF
JUN	-0.183	transcription regulator		-1.297	1.25e-07	ACP5,AKT3,BMAL2,CAV1,CCL20,CCN2,CCND1,CCND3,CDH1,CSF1,CXCL10,DUSP6,FBLN5,GALNT1,GAS6,HES1,ID2,IGFBP1,IGFBP3,IGFBP7,IL12B,LAMB3,LGALS3,LIF,LTBP1,MET,MYC,NR4A1,OSM,PCSK1,PLAGL1,PLAU,PTGS2,PTHLH,PTX3,RARG,SCD,SFTPD,SLC2A1,TIMP1,TNF,TNNC1,VCAM1,VIM,WNT5A,YWHAG
MYC	-1.496	transcription regulator		-1.596	1.32e-07	ABCA3,ABCC1,ABCD3,ABL1,ACTA1,ADAMTS1,ALDH18A1,AOPEP,AQP1,ASPRV1,CAMK2N1,CAV1,CCND1,CCND3,CD55,CDC42EP3,CDCA7,CDH1,CIDEC,CNTRL,CRYAB,CSPG4,CSRP2,CTNNAL1,CXCL10,CYFIP2,CYP26A1,DUSP4,DUSP6,E2F3,EBI3,FAP,FBLN5,FCGRT,FLNA,FUT8,GATA2,GATA6,GM2A,HES1,HSD11B2,ID1,ID2,ID3,IL12B,IL1RAP,IQGAP2,IRS1,IRX3,ITGBL1,ITPR1,KRAS,KRT7,LAMB3,LOX,MAN2A1,MGP,MSX2,MYC,MYCN,NEK2,NTF4,OAT,OVOL1,PCK1,PLAU,PRKCA,PTGS2,PTHLH…
lomustine		chemical drug		-1.069	1.38e-07	CAPN6,FBLIM1,FXYD5,GPNMB,ID1,IGFBP1,LGALS3,MYC,SLC34A2,TIMP1,TMSB10/TMSB4X,TSPAN8,TUBB,VIM
mifepristone		chemical drug		-1.694	1.38e-07	AGR2,AQP1,BMP7,CA2,CAV1,CCN2,CCND1,DKK3,ERRFI1,GAS6,HSD11B1,IGFBP3,IL12B,ITGA2,KRAS,LAMB3,LOX,MME,MYC,NOS3,NR4A1,PC,PLAT,PTGS2,PTPN5,PTX3,RGS2,ROBO1,S100A6,S100G,SLC2A1,SSTR2,TENM3,TIMP1,TNF
aflatoxin B1		chemical - endogenous non-mammalian		-0.707	1.44e-07	ABCC1,ACTA1,ADAM8,ALDH1A1,BOK,CA2,CD320,CDH13,CRYAB,EGF,EGLN3,FANCD2,GNAI1,GRIA2,ID1,IGFBP7,MET,MGAT3,MME,MYBL2,PBK,PHGDH,PLG,PPIC,RGS2,RGS5,S100G,SOX9,TSPAN8,UBE2T,UGDH,VLDLR
NGF	0.452	growth factor		-1.73	1.5e-07	BAMBI,C1QL1,CAV1,CCND1,CDH1,CRYAB,DUSP4,DUSP6,EGLN3,ERRFI1,ETV4,ETV5,FOSL2,FRRS1,GCH1,GRIA2,ID1,ID3,IER2,ITGA2,MYC,MYCN,NR4A1,PLG,PLK3,RET,RGS4,SMIM3,TNF,WNT5A
TCF7L2	-0.24	transcription regulator		-1.613	1.66e-07	ACSL1,APLP1,ARHGEF26,BAMBI,CAMK2N1,CCN2,CCND1,CDH17,CEMIP2,CTNNAL1,DDC,DHCR24,DHRS7,FA2H,GAST,ID1,ID2,ID3,IL1RAP,IRS1,MET,MSX2,MYC,MYRF,NDE1,NFASC,NKAIN1,NR2F2,PCK1,PLAT,PLAU,PPP1R16B,PTGS2,SLC27A2,SOX9,SRD5A1,SYDE2,TNS1,TSPAN2,UGT8,VIM
EP300	0.087	transcription regulator		0.265	1.77e-07	ACTA1,CA2,CCND1,CCND3,CDC42EP3,CORO2B,CTSE,DDC,DTX1,DUSP4,FOSL2,FOXO1,GAST,GLCCI1,GM2A,HDAC11,HSD11B1,HSD11B2,ID1,ID2,ID3,KMO,MET,MFHAS1,MME,MYC,NPAS2,NR4A1,PCK1,PTGS2,RAPGEF3,RAPGEF4,RARB,SLC15A1,SLC2A1,SLC43A1,SMAD6,SMOC1,TMPRSS4,TNF,TNFAIP3,WFS1,WNT5B
tetrabromobisphenol A		chemical toxicant		-0.277	1.88e-07	BMP7,CCN2,EGF,GREM1,ITGA2,ITGB6,LOX,LTBP1,MYC,PDGFB,SMAD6,TIMP1,TNF
4-hydroxytamoxifen		chemical drug		1.241	1.99e-07	BHLHE40,CA2,CCN2,CCND1,CD55,CDCA7,CDH1,DUSP4,ERRFI1,FOSL2,FOXO1,GM2A,IER2,IGFBP1,IGFBP3,MYC,NR4A2,PDLIM3,RGS16,RND1,SLC2A1,THRB,TNF,TNFAIP3
indomethacin		chemical drug		-0.847	2.02e-07	ABCA3,ABCD3,ACSL1,ADAM8,ADAMTS1,CAPN6,CCND1,CD55,CDH1,DDC,FBLIM1,FGF18,FGF7,FXYD5,GPNMB,IGFBP1,LGALS3,MYC,PRKCA,PTGS2,SLC15A1,SLC34A2,TIMP1,TMSB10/TMSB4X,TNF,TNFRSF21,TSPAN8,TUBB,VIM
SPRY2	-1.984	other	Activated	2.916	2.04e-07	ADAM8,CAV1,CCL20,CXCL10,DUSP6,ETV4,ETV5,FGFR3,ID2,IGFBP3,ITGA2,KIF5C,LIF,MET,MYCN,PTGS2,SATB1,SLC2A1
FGFR2	-0.045	kinase		-1.603	2.36e-07	AMN,CA2,CCND1,CDH1,CLIC6,DLL1,FLRT3,FOXQ1,GATA6,HES1,ID2,KLB,LAMB1,MSX2,MYC,PTHLH,S100G,TENM3,TSPAN8,VCAM1
triamterene		chemical drug		-0.967	2.5e-07	ADAMTS1,CAPN6,FBLIM1,FXYD5,GPNMB,IGFBP1,LGALS3,MYC,SLC34A2,TIMP1,TMSB10/TMSB4X,TSPAN8,TUBB,VIM
EPAS1	0.144	transcription regulator		-0.556	2.59e-07	ABCG2,ACP5,APLN,BHLHE40,CAV1,CCN2,CCND1,DTX1,EGLN3,FHL1,H2AC6,IGFBP3,ITPR1,L1CAM,LOX,NFIL3,NOS3,PDGFB,PRKCA,RAB27B,RET,RGS4,SFTPD,SLC16A4,SLC2A1,SOX9,TMPRSS6,TNFAIP3,VCAM1
L-triiodothyronine		chemical - endogenous mammalian		0.625	2.67e-07	ABCD3,ACSL1,ACTA1,AHSG,ALDH1A1,APOA1,ATP1B1,CCN2,CCND1,CDCA4,CTH,CYP26B1,DAAM2,DHCR24,DNMT3A,EGF,FNDC5,GATA2,HES5,HLF,HSD11B1,ID1,ID2,ID3,IGFBP1,IGFBP3,ITPR1,LGALS3,MYC,MYOM3,NID1,NOS3,NR4A1,NRGN,OAT,PCK1,PDLIM3,PLA2G2A,PTGS2,RET,RGS16,RGS2,SCD,SLC2A1,THRB,THRSP,TMEM132C,TNF
NOTCH1	0.263	transcription regulator	Inhibited	-3.444	2.88e-07	ALDH1A1,CCN2,CCND1,CCND3,CDCA7,CDH1,DLL1,DLL4,DTX1,GATA2,HES1,HES5,ID1,ID2,IGFBP3,IL12B,LOX,MYC,MYCN,NCF4,NR2F2,OAT,PDGFB,PTGS2,RGS5,RHOU,SLC2A1,SOCS1,SPRY2,TNF,WNT5A
Raf		group		-0.442	3.02e-07	CCND1,DUSP4,DUSP6,EGF,ETV5,ID2,IER2,MYC,PHLDA2,RARB,RET,SPRED2,SPRY2,TNFAIP3
fenamic acid		chemical reagent		-1.237	3.02e-07	ADAMTS1,CAPN6,FBLIM1,FXYD5,GPNMB,IGFBP1,LGALS3,MYC,SLC34A2,TIMP1,TMSB10/TMSB4X,TSPAN8,TUBB,VIM
vancomycin		biologic drug		-1.142	3.08e-07	ADAMTS1,BMP7,CAPN6,CCND1,CSF1,FBLIM1,FXYD5,GAS6,GPNMB,IGFBP1,LGALS3,MYC,NPNT,RTN4RL1,SCD,SLC34A2,SLC7A8,SOD3,SOX4,TIMP1,TMSB10/TMSB4X,TNF,TNFRSF11A,TSPAN8,TUBB,VIM
hydrocortisone		chemical - endogenous mammalian		0.158	3.18e-07	ALDH18A1,CCN2,CCND1,CCND3,ERRFI1,FGF7,FGF9,GPR153,HSD11B1,IGFBP1,IGFBP3,IGFBP7,ITGA2,LOX,PLAT,PLG,PTGS2,TNF,TNFAIP2,TNFAIP3,TUBB,VIM
RBPJ	-0.118	transcription regulator		-0.883	3.37e-07	BMP7,CDCA7,CSF1,DLL1,DLL4,EGF,FGF18,FGF7,FGF9,GDF5,GNAI1,HES1,HES5,HOXD1,LIF,MDK,MYC,NR4A1,NTF4,PDGFB,SLC2A1,SOX4,SOX9,TMEM86A,WNT5A
NPM1	-0.166	transcription regulator		-0.908	3.54e-07	ADAM8,BAMBI,CCN2,COL6A2,CSF1,DLL1,EBI3,EGLN3,IGFBP3,IL31RA,LIF,LOX,MYO16,NR4A1,P3H2,PDGFB,PTHLH,RELT,STC1,TNF,TNFAIP3,WNT5A
ITGB1	0.015	transmembrane receptor	Inhibited	-2.719	3.54e-07	ABCC1,ACTA1,ADAMTSL1,CDH1,CXCL10,FGFR3,FLNA,FOXO1,GDF5,IL12B,LAMB1,LOX,MATN2,MMP15,MYC,PLAU,PTGS2,ROBO1,TNF,TNFAIP3,VIM,WNT5A
cardiotoxin		chemical - other		-1	3.78e-07	APLN,CAPN6,CCL24,CCND1,CCND3,COL6A2,CSF1,CXCL10,DLL1,EGF,FGF7,FGF9,FNDC5,GM2A,IGFBP3,IGFBP7,LIF,LTBP1,MMP15,OSM,PDGFB,PLAGL1,PLG,SFXN1,TIMP1,TNF,TNFRSF18,TNNC1
GLIS2	-0.981	transcription regulator		1.387	3.81e-07	CCL22,CCL28,CCN2,CCND1,CXCL10,IL12B,IL20,MGP,OSM,VIM
TAFAZZIN	0.02	enzyme		-1.702	4.2e-07	ADAMTS1,ARNT2,BCL7A,CAMK2N1,CAV1,CCL22,CCN2,CCND1,CCND3,CDCA7,COL6A2,FCRLA,HAL,IL12B,IRS1,LOX,MET,MYC,NCF4,PDE3B,PRSS23,PTGS2,PTX3,RGS4,SLC2A1,TBC1D2,TIMP1,TNF,UGDH,VCAM1,VLDLR
FASN	-0.227	enzyme		1.086	4.38e-07	AJUBA,CAV1,CDH1,CIDEC,DHCR24,ETV4,FOXO1,IL12B,MET,PCK1,PTGS2,SCD,TNF,VIM
EFNA3	1.004	kinase		0.905	4.76e-07	CCN2,DUSP4,DUSP6,EFNA3,ETV5,ITGB6,KRT7,PLAT,PTHLH,SOX9,TNFRSF6B
TP53	-0.353	transcription regulator		1.057	5.1e-07	ABCC1,ABCG2,ACSL1,ADAM8,ADAMTSL4,AKT3,ALDH18A1,ALDH1A1,ANK1,APOA1,BHLHE40,BOK,CAMK2N1,CAV1,CCN2,CCND1,CCND3,CCR4,CDC42EP3,CDH1,COL6A2,COQ8A,CRYAB,CSF1,CXCL10,CYFIP2,CYP24A1,CYP26B1,DAPK1,DHCR24,DKK3,DLX1,DNMT3A,DPYSL4,DTX1,DUSP4,DUSP6,EGF,FGF7,FHL1,FHL2,FKBP1B,FOXO1,GAS6,GATA6,GJB3,GNAI1,GPR137C,HES1,HS3ST1,ID1,ID2,ID3,IGDCC4,IGFBP3,IGFBP7,IL31RA,IRS1,ITGA2,ITGB6,KCNMA1,LGALS3,LIF,LOX,LRAT,LTBP1,…
IGF1	0.497	growth factor	Inhibited	-2.342	5.16e-07	ACTA1,ACTN2,ATL2,BHLHE40,CCN2,CCND1,CCND3,CDH1,CRYAB,CSF1,CYFIP2,DUSP6,EGF,ERRFI1,FJX1,FOXO1,GAS6,GAST,GATA2,HSD11B1,HSD11B2,ID1,ID2,IER2,IGFBP1,IGFBP3,IRS1,MDK,MYC,MYCN,NR4A1,PBK,PHLDA1,PLA2G2A,PLAU,PTGS2,PTHLH,RARB,RND1,SCD,SLC2A1,SPRED2,SRD5A1,THRSP,TNF,TNNC1,TUBB3,VCAM1,VIM,WEE1
TGFA	0.051	growth factor		-0.661	5.61e-07	CCL20,CCN2,CCND1,CXCL10,ERRFI1,FGF7,FOSL2,NES,NR4A2,PLAGL1,PLAT,PTGS2,SOX9,VIM,WNT5A
PKD1	0.493	ion channel		1.301	5.85e-07	ABCG2,ACOX2,ALDH1A1,ATP1B1,CCN2,FGFR3,FOXO1,GREM1,HGD,IER2,KNG1,LOX,LTBP1,MID1,MYC,PCK1,PKNOX2,PVALB,SETD7,SLC16A4,SSTR2,SYNJ2,TNS1,WWTR1,ZBTB10
MAPK3	-0.096	kinase		-0.575	5.95e-07	APOA1,CCND1,CYP24A1,DUSP4,FOSL2,ITGA2,MYC,MYRF,NOS3,NPTX2,NR4A1,PDGFB,PTGS2,RET,RGS2,TIMP1,TNF
IL1A	0.893	cytokine	Inhibited	-3.127	6.16e-07	ADAMTS1,ALDH1A1,CA2,CCL20,CSF1,CXCL10,FGF7,GCH1,HSD11B1,HSD11B2,IL12B,IL20,LIF,LOX,MYC,NR2F2,PDGFB,PLAU,PTGS2,PTX3,RHCG,SSTR2,TIMP1,TNF,TNFAIP3,VCAM1,VIM,WNT5A
TREM2	-0.142	transmembrane receptor		0.6	6.26e-07	ACTR3B,BAMBI,CCL20,CSF1,CTSE,DKK2,IL12B,LGALS3,LIPA,LOX,PTGS2,TNF,TNFAIP3,UGT8
RXRB	-0.06	ligand-dependent nuclear receptor		0.607	6.29e-07	ABCA4,ACSL1,ALDH1A1,CCL20,CCL22,CD109,CIDEC,CRYAB,CXCL10,CYP24A1,EHD3,FLRT3,GAS6,GPR183,MYO1E,PDGFB,PHLDA2,PLCL1,S100A6,SATB1,THRSP,TNF,VLDLR
PRKCA	1.132	kinase		-0.84	6.56e-07	ACTA1,CAV1,CCN2,CCND1,CD55,CXCL10,DTX1,FOXO1,HES1,ID1,ID2,ID3,IGFBP3,MYC,PHLDA2,PLD1,PTGS2,TNF,VCAM1
gentamicin C		chemical drug		-0.832	7.88e-07	ADAMTS1,CAPN6,FBLIM1,FXYD5,GPNMB,IGFBP1,LGALS3,MYC,SLC34A2,TIMP1,TMSB10/TMSB4X,TUBB,VIM
BMP2	0.268	growth factor		-1.566	8.07e-07	ACP5,BHLHE40,BMP2K,CCND1,CDH1,CSF1,EGF,FOXO1,GREM1,HES5,ID1,ID2,ID3,IGFBP3,L1CAM,MELTF,MSX2,MYC,NOS3,PTGS2,PTX3,RET,SMAD6,SOX9,TIMP1,TUBB3
raloxifene		chemical drug		-0.073	8.11e-07	CCND1,CSF1,DUSP4,GNS,GPRC5A,HES1,KRT7,KYNU,L1CAM,LAMB1,MATN2,MPPED2,PLK3,PPP1R3C,PRSS23,PTGS2,PVALB,SMPD1,SOCS1,STC1,TIMP1,TNF
CHUK	0.056	kinase		-1.048	9.09e-07	AMPD3,CCL22,CCND1,CDH13,CSF1,CTSZ,CXCL10,DUSP6,EGF,GCH1,GM2A,IL12B,MGP,MYC,NID1,OVOL1,PLAU,PTGS2,PTX3,RGS16,SOD3,TNF,TNFAIP2,TNFAIP3,VCAM1
FLCN	0.479	other		-1.147	9.34e-07	ABCG2,ACE2,ADAMTS1,ANKRD34B,BHLHE40,CEMIP2,CTNS,CTSZ,EGF,GALC,GPNMB,L1CAM,LIPA,MANBA,MUC20,NOS3,SLC1A1,SLC2A1,TACC2
NR3C2	-0.38	ligand-dependent nuclear receptor		-0.866	9.51e-07	ABCC9,ADAMTS1,ATP1B1,CCN2,CYFIP2,DDC,DUSP4,FKBP1B,NOS3,NR4A2,PLAT,PTGS2,PTX3,RAPGEF4,RGS2,TACC2,TNF,TUBB3,VCAM1,VLDLR
LIF	-1.765	cytokine		-0.688	9.54e-07	AHSG,ALDH1A1,BMP7,C16orf89,CCND1,CDH1,CXCL10,CYP26A1,GATA6,HES1,HES5,HPSE,ID2,KNG1,MYC,NES,PLD1,PTGS2,RET,RGS4,RHOU,SOCS1,TIMP1,TNF,WNT5A,ZFP42
puromycin aminonucleoside		chemical reagent		-0.776	1.02e-06	ADAMTS1,AQP1,CAPN6,FBLIM1,FXYD5,GPNMB,IGFBP1,LGALS3,MYC,NES,SLC34A2,SOD3,TIMP1,TMSB10/TMSB4X,TSPAN8,TUBB,VIM
SB-431542		chemical reagent		-0.567	1.04e-06	ABCG2,CCN2,CCND1,CDH1,DHCR24,FAP,GATA2,ID1,ID2,ID3,IGFBP7,IL1RAP,KCNJ8,LOX,MSX2,MYC,PTX3,SCD,SMAD6,TIMP1,VIM
gentamicin		chemical drug		-0.546	1.04e-06	ALDH1A1,AQP1,BMP7,CCND1,CSF1,CSRP2,CXCL10,DDC,EGF,FXYD5,GAS6,GUCA2A,HSD11B2,IGFBP1,IGFBP3,KMO,KYNU,LGALS3,MYC,NPNT,PC,PHGDH,RGCC,RTN4RL1,S100G,SLC1A1,SLC7A8,SOX4,TIMP1,TNF,TNFRSF11A,TUBB,UGT8,VCAM1
MAPK7	0.244	kinase		-1.855	1.05e-06	ADAMTS1,CCN2,CCND1,CXCL10,DHCR24,ID1,IL12B,MYC,NOD1,NOS3,NR4A1,PLAT,PTGS2,TNF,VIM
enalapril		biologic drug		-0.88	1.05e-06	ACE2,ADAMTS1,CAPN6,CCN2,FBLIM1,IGFBP1,LGALS3,LOX,MYC,PTGS2,PTHLH,S100A6,SLC34A2,TIMP1,VCAM1
THRB	-2.036	ligand-dependent nuclear receptor		0.952	1.07e-06	ABCD3,ACTA1,AKT3,AMPD3,APOA1,CCL22,CCND1,CCND3,CXCL10,DDC,DHCR24,E2F3,EGF,FGFR3,GCH1,H2AC6,ID1,IGFBP3,KCNMA1,MET,MYC,NR4A1,NRGN,PCK1,PLA2G2A,PTGS2,THRB,THRSP,TNF,VSTM5,WNT5B
bleomycin		biologic drug		-0.259	1.11e-06	ACE2,B3GNT7,BHLHE40,CCL22,CCN2,CCR4,CDH17,CTSE,CXCL10,FAP,ID1,LGALS3,LOX,LTBP1,MAP3K6,MID1,MYC,NFATC2,NR4A1,PLAT,PTX3,RGCC,TGIF2,TIMP1,TNF,TNFAIP3,TNNC1,UBE2T,WNT5A,ZBTB10
FOXO1	1.194	transcription regulator		-0.432	1.11e-06	APLN,BACH2,BRIP1,CA2,CAV1,CCL20,CCN2,CCND1,CDC42EP3,COMP,CTSE,CXCL10,DAPK1,DEPP1,EFHD1,FGF18,FOXO1,GATA2,HAL,HDAC8,IGFBP1,IGFBP7,IRS1,ITGB6,LRAT,MYC,MYCN,NEK2,NOS3,OVOL1,PBK,PCK1,PLA2G2D,SCD,SOX4,SOX9,SPRY2,TNF,TNFRSF11A,TNNC1,TSPO,VCAM1
KLF2	0.164	transcription regulator		0.932	1.11e-06	APLN,CAV1,CCL28,CCN2,CCND3,CCR4,CD55,DLL1,HPSE,ID1,ID3,MYC,NOS3,PTGS2,PTHLH,SFTPD,SLC2A1,SOX9,TIMP1,TNF,UGDH,VCAM1,WEE1
N-cor		group		-0.391	1.16e-06	ACSL1,CCND1,CIDEC,CXCL10,GAST,HES1,IGFBP3,PCK1,PDGFB,PID1,PTGS2,RAB20,RARB,SCD,SLC2A1,SOCS1,TBC1D2
MAPK1	-0.07	kinase		-1.051	1.29e-06	ATP1B1,CAV1,CCN2,CCND1,CDH1,CFB,EGLN3,FHL2,FOSL2,FOXO1,IGFBP7,LGALS3,LIF,LOX,MYBL2,MYC,MYRF,NOS3,NPTX2,NR4A1,OSBPL3,OSM,PDGFB,PDLIM3,PLAU,PLD1,PTGS2,RGS16,RGS2,SLC27A2,SPRY2,STC1,TACC2,TNF,VIM,ZFP42
sphingosine-1-phosphate		chemical - endogenous mammalian		-1.376	1.31e-06	ACKR4,CCN2,CCND1,CDH1,CRACDL,CXCL10,FAM167A,GATA6,HSD11B1,ID2,NOS3,PDGFB,PLA2G2A,PLA2G2D,PTGS2,RASGEF1A,TIMP1,TNF,VCAM1,VIM
F2	0.8	peptidase	Inhibited	-2.107	1.32e-06	CCL20,CCN2,CCND1,CD55,CITED4,CXCL10,DKK3,DOK5,DST,FHL1,FOSL2,GABRD,GREM1,IER2,MFHAS1,MYBL2,MYC,NOS3,NR4A3,OSM,PDGFB,PLAT,PTGS2,TAGLN3,TENT5A,TNF,TNFAIP3,TUBB3,VCAM1
TGM2	0.178	enzyme		-0.325	1.32e-06	ACTA1,AFF2,ATP1B3,CA2,CCL22,CCL24,CCND1,CDCA7,CSRNP1,CXCL10,CYP2R1,DAAM2,GM2A,HIP1,ID1,MGP,MSX2,MYC,NLN,PHLDA1,PPP1R16B,RFLNB,SLC27A2,SMPD1,TNF,TNFAIP2
Akt		group	Inhibited	-3.452	1.33e-06	BHLHE40,CCN2,CCND1,CCND3,CDH1,CELSR2,CHST3,CXCL10,DHCR24,DLL4,FOXO1,GATA2,HES1,L1CAM,LAMB3,MAN2A1,MME,MSI1,MYC,MYCN,NES,NFIL3,PCK1,PLG,PTGS2,PTX3,RDH10,SCD,SLC2A1,SOX4,SOX9,TNF,TNFRSF11A,TTYH3,UGT8,VCAM1,VIM
HNF1A	-0.131	transcription regulator		0.016	1.37e-06	A1CF,ABCC9,ACE2,AHSG,BACH2,BMP2K,CCDC198,CCL28,CCND1,CD55,CPN1,CTSZ,DDC,DUSP6,ETV5,FCAMR,FOXA3,FUT8,GCKR,GPR39,GRTP1,HAL,HGD,HGFAC,HSD11B1,IGFBP1,ITIH4,KNG1,LIPA,LRRC31,MELTF,NOD1,NPTX2,PAFAH2,PCK1,PCSK1,PLCB1,PLG,RARB,TMPRSS4,VLDLR,ZBED3
EFNA2	-0.563	kinase		1.155	1.39e-06	BACH2,CCN2,DUSP4,DUSP6,ETV5,FOXQ1,KRT7,NFIL3,PLAT,PTHLH,SOX9,TNFRSF6B
ERK		group		-0.735	1.45e-06	ACP5,CAV1,CCN2,CCND1,CCND3,CDH1,CXCL10,DUSP4,FOSL2,FOXO1,IGFBP1,IL12B,IRS1,KYNU,LAMB1,LIF,MYC,PDGFC,PLAU,PTGS2,RAB7B,RARB,RGS4,SLC2A1,SOX4,TIMP1,TNF
Z-LLL-CHO		chemical - protease inhibitor		0.783	1.49e-06	ABCG2,ABL1,AGR2,CAMK2A,CCN2,CCND1,CCND3,CDH1,CFB,CRYAB,CXCL10,ETV5,FANCC,FOXO1,GATA2,GCH1,GNAI1,IL12B,IRS1,MET,MST1R,MYC,MYCN,PLK3,PTGFR,PTGS2,PTPN5,RARG,RGS4,SLC1A1,TIMP1,TNF,TUBB4A,VCAM1,WWTR1
GDF9	0.391	growth factor	Inhibited	-2.216	1.55e-06	CCN2,GREM1,ID1,ID2,ID3,LOX,PLAU,PTGS2,PTX3,SMAD6
HAND2	1.06	transcription regulator		0.302	1.63e-06	ACE2,ACTA1,ACTN2,ADSS1,ECM2,FAP,GLI3,GREM1,NFATC2,PDLIM3,PLA2G2A,PTGS2,TNNC1
paclitaxel		chemical drug		0.576	1.64e-06	ABCG2,ACE2,BHLHE40,CAV1,CCN2,CCND1,CDC42EP3,CELSR2,CXCL10,DUSP4,DUSP6,ETV5,FAM53B,FLNA,FOXO1,HPSE,IER2,IGFBP3,IL1RAP,LGALS3,MYC,NREP,PHGDH,PHLDA1,PLAU,PLIN3,PPP2R3A,PTGS2,STC1,TNF,WWTR1,ZIC2
carbenoxolone		chemical toxicant		-0.388	1.66e-06	CCN2,DEPP1,FGF7,FXYD4,HSD11B2,LOX,NOS3,PTGS2,TIMP1
nitrofurantoin		chemical drug		-0.475	1.72e-06	ADAMTS1,CAPN6,CCND1,CXCL10,FETUB,FGF7,GPNMB,ID1,IGFBP1,IGFBP3,ITIH4,LGALS3,LOX,MET,MYC,PLAT,SLC27A2,SLC34A2,TIMP1,TUBB,VCAM1
bexarotene		chemical drug		0.281	1.92e-06	BMP7,CCND1,CLIC6,CTH,CYP26A1,DACH1,DEPP1,EFNA5,ID1,IER2,ITGB6,ITPR1,LRP4,MLLT11,NR4A2,PLAT,PTGS2,RARB,RET,RHBDL1,SCD,TUBB3,VCAM1
EFNA1	0.591	other		0.577	1.94e-06	BACH2,CCN2,DUSP4,DUSP6,ETV5,GATA6,HERC6,ITGB6,KRAS,PLAT,PTHLH,SOX9,TNFRSF6B
FOXO3	0.111	transcription regulator		1.708	2.07e-06	APLN,CAV1,CCN2,CCND1,CCND3,CDC42EP3,CDH1,COMP,CXCL10,DEPP1,DOK5,FOXO1,GABRR2,GATA2,HDAC8,ID1,IGFBP1,IGFBP7,IRS1,LRAT,MET,MYC,NOS3,NPNT,OVOL1,PBK,PDE3B,PLA2G2D,PLAU,SATB1,SOX9,TNF,VCAM1,VIM
PRKAA1	0.058	kinase	Activated	2.118	2.12e-06	CA2,CCND3,CDC42EP3,EGF,EGLN3,HSD3B2,ID2,IL12B,KLHL29,MATN2,OAT,PARP3,PLA2G2A,RGS2,RHOU,RTN4RL1,SLC2A1,SPRED2,THRSP,TNF,TNS1,VCAM1
torkinib		chemical drug	Activated	2.088	2.12e-06	ADAMTS1,BRIP1,CCN2,CCND1,CDH1,COQ8A,DHCR24,ID1,ID3,ITGA2,LIF,NR4A1,NR4A2,NR4A3,PTGS2,RGCC,S100G,SOX9,SPRY2,SPTAN1,UBE2T,ZBTB10
chelidonine		chemical - endogenous non-mammalian		1	2.17e-06	DUSP4,ETV4,PHLDA1,SPRY2
CDKN2A		transcription regulator		-0.392	2.2e-06	BACH2,CCL22,CCL24,CCN2,CCND1,CCND3,CCR4,CDCA4,CSF1,CTH,CXCL10,E2F3,EHD3,FHL2,GPRC5A,HUNK,ID1,IL20,ITGA2,KRAS,LGALS3,MET,MYBL2,MYC,MYCN,PDGFC,PHGDH,PLAGL1,PTGS2,PTX3,S100A6,SNTB2,TNF,VIM
STAT5B		transcription regulator		-1.387	2.2e-06	ABCG2,ANKRD13B,CA2,CCND1,CCND3,CDH1,CORIN,CYP26B1,DAPK1,DDC,FOSL2,GATA2,GPX7,HSD3B2,MOXD1,MYC,MYCN,NR4A2,NUGGC,OSM,PDZRN3,PIP,PPP1R3C,S100G,SCARA5,SCD,SLC34A2,SOCS1,SUSD4,THRSP,TNF,TNFRSF11A,TNNC1,ZFTA
F2R	0.18	G-protein coupled receptor		-1.6	2.24e-06	AKT3,CCN2,CCND1,CD55,CDH1,IGFBP1,IGFBP7,LAMB1,LAMB3,NR4A1,PLAT,PLAU,PTGS2,TNFAIP3,VCAM1,VIM
methylprednisolone		chemical drug	Activated	2.305	2.26e-06	ABCC9,ACSL1,ALDH1A1,ATP1B1,CCN2,CCND1,CDH1,CDH13,DSC2,DUSP6,FBLN5,FGF7,GCH1,GJB3,HAL,HSD3B7,ID1,ID3,IGFBP1,ITGA2,ITPR1,KMO,KRAS,LGR4,LIPA,LOX,MGP,MYC,NDE1,NGEF,PC,PDE3B,PEX11A,PHLDA2,PLAT,PLAU,PTER,RAPGEF4,RGCC,RGS2,SERPINA6,SLC4A11,SOD3,THRB,TMSB10/TMSB4X,TNF,TNFAIP3,TRIM29,VCAM1,VIM
BBP-398		chemical drug		1.633	2.41e-06	CCND1,DUSP4,DUSP6,ETV5,PHLDA1,SPRY2
CIC	-0.348	transcription regulator		1.671	2.41e-06	CCND1,DUSP4,ETV4,ETV5,ITGA2,SPRED2
JMF3086		chemical reagent		1.408	2.41e-06	CBLL1,CCND1,CDH1,PTGS2,TNF,VIM
valproic acid		chemical drug		1.036	2.46e-06	AMPD3,APOA1,ATP2B4,CCND1,CDCA7,CDH1,CITED4,CYP24A1,CYP2R1,FAM107A,GPX7,HSD3B2,HSD3B7,ID2,IDS,LRAT,LRP8,MME,MYCN,NES,NOS3,P3H2,PDGFB,PLAT,PRSS23,PTGS2,PTX3,RERG,SCD,SLC1A1,SLC7A8,SMIM3,SSTR2,STARD9,TENM3,THRB,THRSP,TNF,TNS1,TUBB3,WNT5A
gefitinib		chemical drug		1.12	2.5e-06	ADAMTS1,ALDH1A1,CCND1,CDH1,CELSR2,CTNNAL1,DUSP4,ETV4,ETV5,FGF18,ID1,ITGA2,KRAS,MMP15,MYCN,OSM,PTGS2,SOX9,SPRED2,TNF,TSPAN8,VIM,WNT5B
prostaglandin E2		chemical - endogenous mammalian		-0.332	2.5e-06	ADAMTS1,ALDH1A1,CCL20,CCL22,CCN2,CCND1,CCR4,CD55,CDH1,CSF1,CXCL10,DLL1,ENPP3,FOSL2,FOXO1,GCNT1,HSD3B2,IGFBP1,IGFBP7,IL12B,LOX,MYC,NFIL3,NOD1,NR4A1,NR4A2,NTF4,OSBPL3,OSM,PLAU,PTGS2,RGS2,SOX4,SOX9,THRSP,TNF,VIM
ADRB		group		1.511	2.53e-06	ABL1,BHLHE40,BOK,CCND1,CRYAB,CXCL10,E2F3,HSD3B7,LTBP1,NEK2,NOD1,NR4A1,NR4A2,NR4A3,PDGFB,PTGS2,SMAD6,WEE1,WNT7B
histone deacetylase		complex		-0.478	2.55e-06	CCND1,CDH1,CYP24A1,HPSE,ID2,PLAT,PLAU,SLC7A8,SSTR2,TNF
HTT	0.337	transcription regulator		-0.368	2.74e-06	ACTA1,ACTN2,ADCY5,APOA1,AQP1,ATL2,ATP8A1,BHLHE40,CAMK2A,CAVIN3,CBX2,CCN2,CCND1,CDHR5,CHRNA1,CLIC6,CORO2B,CRYAB,CYFIP2,DKK3,DLL1,DUSP6,FHL1,GABRD,GSC,HAP1,HUNK,ITPR1,LOX,MGP,NFIL3,NGEF,NPTX1,NR4A1,NR4A2,NREP,PC,PLCB1,PPP1R16B,PROK2,PTPN5,PVALB,RARB,RGS16,RGS4,SATB1,SLC2A1,SPTAN1,TAGLN3,THRB,THRSP,TUBB,VCAM1,YWHAG
cyclic AMP		chemical - endogenous mammalian		1.207	2.79e-06	CA2,CCN2,CCND1,CRYAB,DHCR24,FOSL2,GATA6,GCH1,IGFBP1,IGFBP3,MME,MYC,NR4A1,NR4A2,NTF4,OAT,PCK1,PTGS2,PTHLH,RAPGEF3,RARB,SLC2A1,SOX9,THRSP,TIMP1,TNF,VLDLR,YWHAG
FGF1	0.364	growth factor		1.353	2.85e-06	ACTA1,CCN2,CCND1,CDH1,DLL1,DUSP6,IRS1,MYC,NOS3,NR4A2,PLG,PTGS2,RFLNB,RHOU,SGMS1,SSTR2,TNF,VCAM1
PDLIM2	0.182	other		-0.168	2.89e-06	CCL20,CCND1,CDH1,FHDC1,IGFBP3,KYNU,MME,OBSL1,PHLDA1,PRUNE2,RASGEF1A,SH3GL2,SLC10A4,SMOC1,TNS1
RASSF1	-0.316	other		-0.197	2.89e-06	ALDH1A1,BHLHE40,CAV1,CCND1,DACH1,HES1,IGFBP3,LIF,MDK,MYC,PTGS2,RASGEF1A,SOX9,TUBB,TUBB2A
EFNA5	1.57	kinase		0.302	2.98e-06	CCN2,DUSP4,DUSP6,ETV5,ITGB6,KRT7,PLAT,PTGS2,PTHLH,SOX9,TNFRSF6B
FANCC	1.433	other		-0.025	3.2e-06	ATP1B1,CASK,FHL2,HES1,IGFBP3,MYRF,OAT,PHLDA2,PTGS2,PTX3,TNF,WNT5A,WWTR1
EFNA4	-0.791	kinase		0.632	3.23e-06	CCN2,DUSP4,DUSP6,ETV5,ITGB6,KRT7,PLAT,PTHLH,SOX9,TNFRSF6B
phenacetin		chemical drug		-0.508	3.23e-06	CAPN6,FBLIM1,IGFBP1,LGALS3,MYC,SLC34A2,TIMP1,TMSB10/TMSB4X,TSPAN8,VIM
okadaic acid		chemical toxicant		-1.216	3.31e-06	APOA1,CCN2,CCND1,CCND3,CYP24A1,FOSL2,GCH1,IRS1,MYC,NR2F2,PRKCA,PTGS2,RARB,THRSP,TNF
NFkB (complex)		complex	Inhibited	-3.782	3.34e-06	ABCD3,ADRA2C,AQP1,BAMBI,CCL20,CCL22,CCN2,CCND1,CDH1,CFB,CITED4,CSF1,CXCL10,DOK5,GAS6,GAST,GCH1,HES5,HGFAC,HIP1,IFNE,IFNK,IL12B,IL19,ITPR1,KYNU,LIF,MFHAS1,MST1R,MSX2,MYC,NFKBID,PLA2G2A,PLAU,PLD1,PLK3,PTGS2,PTX3,RGS16,SLC2A1,SOCS1,SOD3,TENT5A,TIMP1,TNF,TNFAIP2,TNFAIP3,VCAM1,VIM,WNT5A
WNT5A	-2.277	cytokine		0.074	3.39e-06	ALDH1A1,CCND1,CDH1,CRYAB,CXCL10,DKK2,DLL1,DLX1,FLNA,GDF5,GREM1,ID2,ID3,IL12B,LAMB3,LONRF2,MYC,NFATC2,PTGS2,RET,STC1,TNF,TNFRSF11A,VIM,WWTR1
SOX9	-1.304	transcription regulator		0.273	3.55e-06	ADAMTS1,ADGRA3,ALDH1A1,CCN2,CELSR2,COMP,CYP26B1,DHCR24,DLL4,GUCA2A,HES1,MMP15,MYC,PRKCA,SCGB1A1,SOX4,SOX9,TSPAN8
isoproterenol		chemical drug		0.692	3.68e-06	ABL1,ADCY5,APLN,CAV1,FOSL2,INA,LGALS3,LIF,NR4A1,NR4A3,PCK1,PDGFB,PLAGL1,PLAT,PTGS2,RGS5,SCD,TIMP1,TNF,TUBB,TUBB3
MST1	-0.404	growth factor	Activated	2.182	3.91e-06	CCN2,CCND1,IL12B,MST1R,PCK1,PTGS2,SOX4,TNF
CYP1B1	1.268	enzyme		0.158	3.92e-06	APLP1,ARNT2,BMP7,CCND1,CYP26A1,FGF7,FLRT3,GDF5,GPRC5A,MID1,MYC,PPIC,RGS16,STARD9,STEAP3,VLDLR,WEE1
Insulin		group		-0.292	4.04e-06	ACSL1,ACTA1,APLN,APOA1,ASB4,CCN2,CCND1,CCND3,CIDEC,CRYAB,CTH,DEFB1,DUSP4,ERRFI1,FOXA3,FOXO1,GAST,HAP1,HES1,HPSE,HSD11B1,HSD11B2,HSD3B2,IGFBP1,IGFBP3,IRS1,LAMB1,MELTF,MYC,NFIL3,NOS3,NR4A1,NR4A2,NR4A3,PCK1,PLAT,PLCB1,PLIN3,PPIC,PRKCA,PTGS2,PTHLH,SCD,SLC15A1,SLC28A1,SLC2A1,SRD5A1,THRSP,TIMP1,TNF,UGT8,VIM,VLDLR
superoxide		chemical - endogenous mammalian		-0.447	4.08e-06	AVPR1A,CAV1,ID3,MARCKSL1,NOS3,PTGS2,TIMP1
ACTA2	-0.047	other		0.351	4.23e-06	ACTA1,CCN2,CDH1,MET,VIM
HDAC4	-0.127	transcription regulator		0.497	4.25e-06	ACTA1,CAMK2A,CCND1,CHN1,CYFIP2,DLL4,IGFBP1,NECAB1,NR4A1,NR4A2,PRKCA,PRX,PTGS2,RGS2,RGS4,SH3GL2,SLC2A1,TNF,VCAM1
IKBKB	0.851	kinase		-1.247	4.32e-06	AMPD3,CCL20,CCN2,CCND1,CDH1,CDH13,CSF1,CTSZ,CXCL10,DUSP6,FOXO1,GCH1,GM2A,IGFBP7,IL12B,MGP,MYC,MYO1D,NID1,NOS3,PLAU,PTGS2,PTX3,RGS16,SOCS1,SOD3,TNF,TNFAIP2,TNFAIP3,VCAM1
Alpha catenin		group	Activated	2.429	4.4e-06	ADAM8,ADAMTS1,COL6A2,CXCL10,IGFBP1,IGFBP7,MYC,PLAU,PTGS2,PTX3,TIMP1,TNF,TNFAIP2,TNFAIP3,TSPAN8,VCAM1,VIM
MTDH	0.12	transcription regulator		1.496	4.4e-06	ACSL1,ACTA1,CCN2,CCND1,CDH1,CIDEC,CYFIP2,CYP26A1,FLNA,FOXO1,GPNMB,ITGB6,KNG1,LGALS3,PHLDA1,PLG,RARB,SOCS1,TSPO,VIM
EGLN		group		0.347	4.4e-06	APLN,CCL28,CSRP2,DPYSL4,EFNA3,EGLN3,FOSL2,IGFBP1,IMMP2L,OSM,PDGFRL,PEX11A,RAB11FIP5,RAB20,RNF165,SOX9,STC1,UPK3B,VLDLR,WWTR1
MAFA	-0.708	transcription regulator			4.7e-06	CAMK2A,CCL22,CCL24,EFNA3,EGLN3,FOXO1,GAST,GCKR,ID2,IGFBP3,IL12B,LAMB1,LGALS3,MID1,PLAU,PLCE1,PTGFR,STEAP3,TNF
NR4A2	2.629	ligand-dependent nuclear receptor		-0.027	4.92e-06	CCL20,CCND1,COL6A2,DDC,HSD3B2,IL20,KCNMA1,MET,NR4A2,PTGS2,PTX3,RARB,RET,SLC28A1,TNF
Pkc(s)		group		-1.2	4.98e-06	APLN,APOA1,CCN2,CCND3,CD55,CYP24A1,ID2,IL12B,IRS1,LIPA,NR4A1,NR4A2,NR4A3,OVOL1,PHLDA1,PRKCA,PSCA,PTGS2,RARB,RGS2,STC1,TNF,TNFRSF11A,VCAM1
cadmium		chemical toxicant		-0.045	5.14e-06	CCND1,CLCN5,CYP26A1,CYP26B1,GNS,ITPR1,LGALS3,LOX,MGP,MYC,PLAU,PTGS2,TIMP1
Am 580		chemical reagent		-0.496	5.38e-06	CYP26B1,HES1,LRAT,MYCN,PLAT,RAI14,RARB,RARG,SCD,SOX9,TIMP1
miR-30c-5p (and other miRNAs w/seed GUAAACA)		mature microRNA		1.856	5.83e-06	AP2A1,CCN2,CCND1,COL4A5,DLL4,GALNT1,HES1,ITGA2,KRT7,LRRC8C,MET,MLLT11,MYC,NID1,PDGFB,RAB27B,SLC38A1,TNF,TNFAIP2,WNT5A
PRKCD	-0.336	kinase		0.197	6.08e-06	CCL20,CCND1,CXCL10,DUSP6,FOSL2,GPRC5A,IL12B,JCAD,LAMB3,LIF,MSI1,MYC,NES,NR4A1,PALMD,PTGS2,SLC15A1,SMAD6,SOCS1,TNF,TUBB2A,VCAM1
fulvestrant		chemical drug		0.31	6.35e-06	ABL1,ACOX2,APOA1,CAV1,CCND1,CDH1,CSF1,CTH,CXCL10,DHCR24,FGF9,FOSL2,HES1,ID1,ID2,IRS1,LRP8,MYC,PRSS23,PTGS2,S100G,SAPCD2,SMPD1,SSTR2,STC1,TNF,VCAM1,WEE1
SU6656		chemical toxicant		1.294	6.52e-06	CCN2,CCND1,CCR4,CSF1,MYC,NFIL3,NR4A2,PHLDA1,PTGS2
triamcinolone acetonide		chemical drug		1.325	6.77e-06	ACKR4,ACSL1,ANOS1,AQP1,B3GNT6,BHLHE40,BMP7,CTH,IER2,IGFBP3,MYC,OCA2,PLAU,RGCC,RGS16,RGS2,SCD,SCNN1D,SOX4,TACC2,TKTL1,UGT8,VLDLR
HMG20A	-0.053	transcription regulator		-1.5	6.77e-06	CCN2,CDH1,CSF1,CXCL10,EBI3,ERRFI1,FLNA,GCH1,IGFBP3,ITGA2,LIF,MGP,MYC,RGS16,TIMP1,VCAM1
25-hydroxycholesterol		chemical reagent		1.234	6.94e-06	ACSL1,CCN2,CCND1,CHAC1,FOSL2,MYC,NR4A1,NR4A2,NR4A3,PTGS2,SCD,TNF,VLDLR
corticosterone		chemical - endogenous mammalian		0.555	7e-06	ATP1B1,CAV1,CCN2,CCND1,COL6A2,FGF7,FXYD4,GAS6,HSD11B1,IRS1,LIF,MFSD2A,MYC,NMB,NOS3,PTGS2,SCD,TIMP1,TNF,WNT7B
KLF4	0.062	transcription regulator		-1.439	7e-06	ADAMTS1,ALDH1A1,ASPRV1,CCL28,CCND1,CDH1,CYP26A1,DLL1,DLL4,DUSP4,GPA33,HES1,ID3,IRS1,IRX3,KRT7,MSX2,MYC,NOS3,NTF4,OSM,OVOL1,PLAT,SOCS1,SOD3,UGDH,VCAM1,VIM,WNT5A,ZFP42,ZIC2
Creb		group		0.225	7.21e-06	CCND1,CD5L,CIDEC,CTH,CXCL10,DUSP4,ETV5,FHDC1,GABPB2,GABRR2,HES1,HSPB8,MSX2,NOS3,NR4A1,NR4A2,NR4A3,OSBPL3,PCK1,PDE3B,PLAT,PLIN3,PRKCA,PTGS2,PTHLH,RET,RGS2,SLC2A1,SOX4,SOX9,SSTR2,TNF
CCN1	0.183	other	Inhibited	-2.494	7.31e-06	BOK,CCND1,CXCL10,IL12B,ITGA2,MSX2,MYC,NR4A1,PLAU,PTGS2,TIMP1,TNF,WNT5A,WNT7B
HOXA9	0.525	transcription regulator		-1	7.5e-06	ALDH1A1,BCL7A,CDH1,CTH,FCGRT,GATA2,GLI3,GPR183,ID2,IER2,IRX3,ITGBL1,MAN2A1,MYC,PPP1R16B,PTPRG,SATB1,SOX4,TCN1,VIM,YWHAG
docosahexaenoic acid		chemical drug		1.073	7.5e-06	ABCD3,CCN2,CCR4,CDH1,CSF1,FOXO1,IGFBP1,IL12B,LOX,MYC,NOS3,PCK1,PLAT,PTGS2,SCD,SLC2A1,SMAD6,SMPD1,TIMP1,TNF,VCAM1
FGFR1	-0.422	kinase		-1.557	7.63e-06	BMP7,CCND1,DLL1,EBI3,FGF7,FGFR3,HES1,ITPR1,LIF,LOX,MYC,PCSK1,PDGFB,PLAU,PTGS2,TUBB3,VIM
TLR4	-0.572	transmembrane receptor	Inhibited	-2.821	7.79e-06	ACTA1,BAMBI,CCL20,CDH1,CERK,CFB,CXCL10,DLL4,DNMT3A,EBI3,EGF,HPSE,IFNE,IFNK,IL12B,MET,MYC,NFKBID,NOS3,NR4A1,NR4A2,NR4A3,PLAGL1,PLAT,PTGFR,PTGS2,PTX3,RGCC,RGS16,SLC2A1,SMPD1,SOCS1,TNF,TNFAIP3,TSPO,VCAM1
cerivastatin		chemical drug		-0.399	8.04e-06	APOA1,CCN2,ENPP3,GCH1,MYBL2,MYC,NOS3,PLAT,PLAU,PTGS2,TMSB10/TMSB4X,TNF,VCAM1
IKBKG	0.18	kinase		0.401	8.17e-06	ACTA1,AMPD3,CCL20,CDH13,CSF1,CTSZ,CXCL10,DUSP6,GCH1,GM2A,MGP,NID1,PTX3,RGS16,SOD3,TNF,TNFAIP2,TNFAIP3
CIP2A	-0.339	other		1.112	8.31e-06	CFB,CORO6,CRYAB,DSC2,EBI3,FAP,GPNMB,GPR183,LRP4,MYC,NPTX1,SLC22A18
TSH		complex		-1.911	8.31e-06	CCND1,CCND3,FOXO1,GCH1,GNAI1,IGFBP3,MYC,NOS3,SLC2A1,SOCS1,TNF,WNT5A
Go 6976		chemical drug		1.634	8.31e-06	ACTA1,CCND1,CD55,CXCL10,IL12B,NR4A2,PLD1,PRKCA,PTGS2,STC1,TNF,VCAM1
CXCL12	0.185	cytokine	Inhibited	-3.574	8.57e-06	ACP5,CA2,CCND1,CDH1,CXCL10,DLL4,FLNA,HES1,ID1,IGFBP7,MAPK12,MARCKS,MSX2,MYC,NR4A1,PLAU,PTGS2,SOCS1,TIMP1,TNF,TNFRSF11A,TNNC1,VIM
troglitazone		chemical drug	Activated	2.335	8.75e-06	ABCG2,ACSL1,ACTA1,CAV1,CCND1,CCND3,CDH1,CIDEC,CRYAB,CTNNAL1,CXCL10,EGLN3,HUNK,IRS1,MME,MYC,NR2F2,NR4A1,NR4A3,PC,PCK1,PDE3B,PEX11A,PTGS2,SCD,SLC2A1,TGIF2,THRSP,TMPRSS4,TNF,TST,UPK2,VCAM1,WEE1
PCDH11Y		other		-1.254	8.8e-06	CCND1,CCND3,GAST,MYC,PTGS2,RET,WNT7B
MAPK8	-0.027	kinase		-0.524	8.89e-06	APOA1,AQP1,CCN2,CCND1,CDH1,DUSP4,DUSP6,EGF,FOSL2,FOXO1,IL12B,KLB,LIF,MYC,PLAU,PTGS2,PTX3,RGS4,TNF,TNFAIP3,WNT5A
GDF2		growth factor		-1.511	9.02e-06	ABCG2,ANOS1,BAMBI,CAV1,CRYAB,EMB,FGFR3,GATA2,HSPB8,ID1,ID2,ID3,MSX2,MYC,SCD,SMAD6,TUBB3,VCAM1
APP	-0.141	other	Inhibited	-2.295	9.1e-06	ABCD3,ABCG2,ABL1,ACTA1,ACTN2,ATP12A,ATP1B1,CCL20,CCN2,CCND1,CD5L,CDH1,CSF1,CXCL10,CYFIP2,CYP26B1,ELOVL4,FAP,FKBP1B,FLNA,HAP1,HDAC11,HERC6,HES1,IL12B,INA,ITGA2,KNG1,KYNU,L1CAM,LGALS3,LHFPL2,LIF,LRP1B,MADD,MAP6,MDK,MGAT3,MME,MYC,NES,NOS3,NPTX1,NR4A2,OSM,PDGFB,PLAT,PLAU,PRKCA,PTGS2,PTPN5,PVALB,RASSF2,SATB1,SH3GL2,SOCS1,SOX9,SPTAN1,TENM1,TNF,TNFAIP2,TUBB,TUBB2A,TUBB3,TUBB6,VCAM1,ZDHHC14
TSC2	0.245	other		-0.865	9.17e-06	CCND1,CCND3,CRYAB,CXCL10,FAM107A,GALC,GPNMB,IRS1,LGALS3,MGP,PLAU,PLP2,PRKCA,PVALB,RTN4RL1,S100A6,SCD,SLC2A1,SPRED2,THRSP
MECP2	-0.057	transcription regulator		-0.599	9.17e-06	ALOX12B,ANK1,ARHGAP42,CAMK2A,CDH1,CERK,EFNA5,GOLIM4,IGFBP3,INA,KCNAB3,MYC,NR4A1,PREX2,PTGS2,RARB,SERINC5,SLC26A4,SYN3,TNF,VIM,WNT7B
lysophosphatidic acid		chemical - other	Inhibited	-3.043	9.2e-06	CCN2,CCND1,CSF1,CXCL10,LIF,MYC,NOS3,PCK1,PLAU,PTGS2,SOCS1,TNF,VCAM1,VIM,WNT5A
hexachlorobenzene		chemical toxicant		-0.847	9.34e-06	FBLIM1,FXYD5,GPNMB,IGFBP1,LGALS3,MYC,SLC34A2,TIMP1,TMSB10/TMSB4X,TSPAN8,VIM
IKZF1	-0.266	transcription regulator	Activated	2.112	9.37e-06	AJUBA,ANOS1,AQP1,CAV1,CCND3,CEMIP2,CRACDL,CSF1,DEPP1,DTX1,EIF4E3,FOXO1,GAS6,GATA2,GPR68,HES1,LHFPL2,MYC,RAI14,RAPGEF4,SHROOM3,SIPA1L2,SLC27A3,SLC2A1,SOX9,TENM3,TNF
butyric acid		chemical - endogenous mammalian	Activated	2.689	9.41e-06	ALDH1A1,AQP1,ATP2B4,CCL20,CCN2,CCND1,CDH1,CSF1,DAPK1,DHCR24,FPGS,GATA2,GATA5,GATA6,GLI3,GPRC5A,IGFBP3,IL12B,IRS1,KRAS,MPP3,MYC,MYCN,NFATC2,NR4A1,PCK1,PLAT,PLAU,PTGS2,S100G,SLC2A1,SMPD1,SOX9,TIMP1,TNF,TNFAIP2,VIM,WEE1,WNT5A
FOXO4	0.075	transcription regulator		0.62	9.53e-06	APLN,CAV1,CCN2,CCND1,CDC42EP3,COMP,DHCR24,IGFBP1,IGFBP7,LRAT,OVOL1,PLA2G2D,SCD,SLC2A1,SOX9,VCAM1
OGA	0.189	enzyme		-0.169	9.59e-06	ABCC9,ABLIM3,ADAMTS17,CAV1,CCL20,CCND1,CD55,CDCA4,CDCA7,CDH1,CREG2,CYFIP2,DST,FGF18,FGF9,FLNA,GAS6,GLI3,HSD3B7,IGFBP3,IGFBP7,ITGA2,LAMB1,LIF,LRP4,NGEF,PLAU,PLCE1,PLIN3,S100A6,SOCS1,SOX9,TIMP1,VIM,VSIG1,WWTR1
CHADL	-0.333	other		0.707	9.68e-06	CRYAB,CSPG4,FAM107A,IGFBP3,MET,PTX3,SOX9,VCAM1
S100A6	1.719	transporter		0.378	9.68e-06	ADAMTS1,CCL20,CDH1,HS3ST1,NEK2,PBK,STC1,TNFAIP3
GPS2	0.138	transcription regulator	Activated	2.89	9.74e-06	CCL20,CCND1,CXCL10,FOXO1,IL12B,MYC,PID1,RAB20,SOCS1,TBC1D2,TNF,VCAM1
IRAK4	0.116	kinase		-1.249	1.07e-05	CCL20,CSRNP1,CXCL10,ERRFI1,IER2,IL12B,LIF,NR4A1,PHLDA1,RGS16,SOCS1,TNF,TNFAIP3
TCF		group		-1.996	1.08e-05	ALDH1A1,CCND1,CYP24A1,FGF18,FGF9,ID3,IRS1,LGALS3,MME,MSX2,MYC,PTGS2,SOX9,TSPAN8
2-amino-5-phosphonovaleric acid		chemical - other		-0.857	1.1e-05	ADAMTS1,DACT2,DKK2,DOK7,DUSP6,FHDC1,FOXO1,LHFPL2,NOS3,NR4A1,NR4A2,NR4A3,PHLDA1,PLK3,PTGS2,RGS2,TNFAIP3,ZNF750
Nr1h		group		0.654	1.11e-05	ALDH1A1,ARNT2,ATP1B1,CAV1,CD5L,CSF1,CXCL10,DHCR24,ELOVL4,HIP1,IL12B,ITPR1,MARCKSL1,NOS3,PLA2G2A,PTGS2,SCD,TNF,VLDLR
N6AMT1	0.21	enzyme	Inhibited	-2.056	1.11e-05	AQP1,BCL7A,CD320,CDCA7,CPN1,DACH1,FAM171A1,FHDC1,IMMP2L,IRS1,KLHL23/PHOSPHO2-KLHL23,MPP3,NOD1,PDE3B,PLCE1,PRSS23,SHISA2,SLC27A2,TGIF2
KCNE3	-0.142	ion channel			1.14e-05	ACE2,CDHR5,CSRNP1,DUSP6,HEPHL1,MOGAT2,NFIL3,NR4A1,NR4A2,PHLDA1,PLK3,PTGS2
NRAS	-0.045	enzyme		-1.106	1.16e-05	CCND1,CTSE,DUSP4,DUSP6,ETV4,ETV5,FHL1,IRX3,ITGA2,KRAS,MGP,MYBL2,MYC,PLAU,PTGS2,PTP4A3,PTX3,SLC2A1,SPRED2,SPRY2,TMEM43,TUBB2A,WEE1
PIK3CA	0.354	kinase		-1.265	1.17e-05	ADAMTS1,ANK1,CCL20,CCND1,CCND3,CDH1,GPR68,IGFBP1,IL19,IRS1,L1CAM,LGALS3,LIF,LOX,MYC,PDGFB,PLAU,PTGS2,PTX3,SPRY2,TNFAIP3,VIM
SOD2	-0.874	enzyme		0.188	1.17e-05	ACP5,ALOX12B,ANKRD29,ASB4,GCH1,ID2,KCNN2,KNG1,MYC,NOS3,PLAGL1,PTGS2,SMPD1,TMC1,TNF
cis-urocanic acid		chemical drug		-0.524	1.25e-05	ADAMTS1,CD55,CRYAB,IGFBP3,PTGS2,TNF,TNFAIP3
TCF4	0.43	transcription regulator		1.272	1.27e-05	BACH2,BHLHE40,BMP7,C15orf39,CCL28,CD55,CSRNP1,CTSE,DACH1,ESCO2,FOXO1,HES1,HSD11B1,HTR2B,ID2,ID3,IGFBP3,IL12B,MPV17L,MSX2,NEK2,NOD1,OCA2,PTGS2,SERINC5,SMAD6,SOX9,SPC24,TENT5A,TNF,VSIR,YWHAG
ramipril		chemical drug		0.563	1.28e-05	ACE2,CCN2,COL4A5,ITGA2,LAMB1,PTGS2,TIMP1,TNF
CDX2		transcription regulator		-1.395	1.3e-05	CAV1,CDH1,CDH17,CDHR5,CTSE,CYP26A1,DDC,DLL1,FOXQ1,HOXD1,MYC,MYCN,MYO1A,NR2F2,S100G,SLC15A1,SLC7A8,SOX9,TNF,VIM
selumetinib		chemical drug		-0.847	1.33e-05	ABCC1,CCND1,EPHA7,FGFR3,FOSL2,GPNMB,ITGA2,LAMB3,MET,PKDCC,RET,SLC2A1
IgG		complex		-0.183	1.33e-05	ABCD3,ATP1B1,ATP1B3,BHLHE40,CCR4,CSF1,CXCL10,EBI3,EFNA3,EGLN3,FOSL2,FOXO1,GPR183,GPRC5A,HTR2B,IER2,IL12B,KNG1,LGALS3,LIF,MYC,PDE3B,PHLDA2,PTGS2,RND2,TNF,TNFAIP3,TNFRSF18,TRIM29,TUBB2A,VCAM1
RARG	1.376	ligand-dependent nuclear receptor		-0.927	1.4e-05	APOA1,ATP6V0A4,CCL20,CCL28,CCN2,CRYAB,CYP26A1,CYP26B1,GJB4,LAMB1,LY6G6D,MYC,RARB,ZFP42
RAS		group	Inhibited	-2.014	1.42e-05	CAV1,CCN2,CCND1,CCND3,CHD5,CXCL10,CYP24A1,LIF,LRAT,MET,MYC,PDGFB,PLAU,PLD1,PTGS2,TNF,VIM
GLI2	-0.277	transcription regulator		-0.433	1.48e-05	CCL22,CCL24,CCND1,CCR4,CDH1,CXCL10,GAST,HSD11B2,MYC,MYCN,OVOL1,PTHLH,SOX9,TNF,VIM,WNT5A
KMT2D	-0.093	transcription regulator		0.266	1.59e-05	ADCY5,ADGRA3,B3GNT6,BEND3,CD55,CDCA7,CSPG4,DSC2,EBI3,FBXL21P,FBXL7,FHL1,FOXQ1,GPX7,IMMP2L,LAMB3,MYOM3,PPIC,SMAD6,SYDE2,TNNC1,ZNF750
SIX1	-0.716	transcription regulator		0.843	1.64e-05	ACSL1,ACTA1,ACTN2,BHLHE40,CACNG1,CDH1,CHRNA1,CRYAB,DACH1,DACH2,HSPB8,KCNH1,L1CAM,MYOM3,PVALB,TNNC1
TGFBR1	-0.911	kinase		0.394	1.64e-05	BHLHE40,CCN2,CCND1,CDH1,CFB,CXCL10,FBLN5,FGF9,IL12B,LTBP1,MST1R,MYC,NFATC2,PDGFB,PTX3,VIM
ethionine		chemical toxicant		-0.308	1.65e-05	GPNMB,IGFBP1,LGALS3,MYC,SLC34A2,TIMP1,TMSB10/TMSB4X,TNF,TSPAN8
MYF6		transcription regulator		-0.99	1.65e-05	APLN,CCL24,CCL28,CCND3,CXCL10,DLL1,EGF,FGF7,FGF9,FNDC5,IGFBP3,LIF,OSM,PDGFB,TNF
FOXA1	-0.951	transcription regulator		-1.312	1.67e-05	AGR2,AQP1,CDH1,CXCL10,DDC,EFHD1,FOXA3,IGFBP1,LAMB3,MGP,MYC,NES,NPTX2,NR4A2,PCK1,PTPN14,SCGB1A1,SOX9,TNF,WNT7B
NOS3	-1.166	enzyme		1.103	1.71e-05	ACE2,ACTA1,CCN2,IL12B,NOS3,PTGS2,SLC2A1,SOD3,TNF,VCAM1
SPP1	0.43	cytokine		-0.878	1.71e-05	ABCG2,CA2,CCL20,CCND1,CDH1,EGF,GATA6,GSTZ1,IL12B,ITGA2,LIF,LOX,MET,MYC,NOS3,PLAU,PTGS2,S100A6,SOX9,TIMP1,TNF,VIM
CD40LG	-0.441	cytokine	Inhibited	-3.125	1.74e-05	CA2,CCL20,CCL22,CCN2,CCND3,CSF1,CXCL10,DUSP4,EBI3,FOSL2,GCH1,GPR183,ID2,ID3,IL12B,IL1RAP,MARCKS,MARCKSL1,MYC,NR4A3,PLAU,PTGS2,PTPRG,RASSF2,RGS2,SLC23A1,SOCS1,TNF,TNFAIP2,TNFAIP3,TNFRSF11A,TUBB,VCAM1,WNT5A
EGLN1	0.336	enzyme		-0.675	1.78e-05	CCL20,DLL1,DLL4,EGLN3,HES1,MYC,NOS3,PTGS2,SLC2A1,SOX9,TNF,VCAM1
LDL		complex		-0.65	1.78e-05	CCL20,CCN2,CCND1,CXCL10,DLL4,EMB,FUT8,GAS6,GNAI1,GPR183,ID1,IGFBP3,IL12B,ITPR1,LAMB3,NOS3,NR4A1,NR4A2,NR4A3,PLAT,PLAU,PTGS2,SLC2A1,SOCS1,TNF,TNFAIP3,VCAM1
S-nitroso-N-acetyl-DL-penicillamine		chemical reagent		0.502	1.84e-05	ETV4,GRIA2,IL12B,MARCKSL1,MST1R,MYC,NOS3,PTGS2,SLC2A1,TIMP1,TNF
IRS2	0.823	enzyme		-0.194	1.84e-05	CCN2,CCND1,FHL2,GCKR,IGFBP1,IRS1,MYC,PCK1,SLC2A1,THRSP,TNF
PPARGC1A	-1.218	transcription regulator		1.372	1.87e-05	ADAMTS1,CCN2,COL6A2,COMP,CPN1,CXCL10,FANCD2,FNDC5,FREM1,GAS6,HSD3B2,IGFBP3,IGFBP7,IL1RAP,IRS1,LAMB1,LIF,LIPA,MMP15,MSI1,MYC,NFKBID,NR4A1,PCK1,PDGFRL,PTGS2,PVALB,SCD,SEMA3G,SLC24A1,SMYD1,SOCS1,STC1,TIMP1,TNF,TNNC1,VCAM1
10E,12Z-octadecadienoic acid		chemical - endogenous mammalian		0.584	1.9e-05	ADAM8,APLN,ARHGEF15,B3GNT7,BOK,CACNG4,CAV1,GDF5,HSD11B1,IGFBP3,NPTX1,NR4A1,NR4A2,NR4A3,PBK,PTGS2,SCD,SLITRK4,TNF
PTEN	-0.204	phosphatase		0.894	1.92e-05	ACSL1,BRIP1,CA2,CCND1,CCND3,CDH1,CTSZ,CXCL10,DKK3,DLL4,DTX1,EGF,ERRFI1,FAP,FGF7,FGF9,FGFR3,FOXO1,GATA2,GPR137C,GSDMA,HGFAC,HIP1,IGFBP3,IL12B,L1CAM,LGALS3,LRAT,MET,MME,MMP15,MYBL2,MYC,NFIL3,NOD1,NR2F2,NR4A2,OTUB2,PHGDH,PLAU,PRXL2B,PSCA,PTGS2,SCD,SCTR,SFTPD,SLC4A11,SLC7A8,SMAD6,SOX4,SPRY2,TNF,VCAM1,VIM
simvastatin		chemical drug		1.389	1.95e-05	ACP5,ADAMTS1,AHSG,APOA1,CCL20,CCN2,CCND1,CD55,CDH1,ETV4,HS3ST1,IGFBP3,IL12B,MYC,NOS3,PLAT,PTGS2,RHOU,S100A6,TIMP1,TNF,VCAM1,VIM
IL1		group	Inhibited	-2.603	1.97e-05	ABCG2,ABL1,ADAMTS1,BHLHE40,CCL20,CD55,CFB,CSF1,CXCL10,DDC,FGF7,GAST,HSD11B1,IGFBP1,KYNU,LAMB1,LIF,LOX,LRAT,MYC,NFATC2,PLA2G2A,PLD1,PTGS2,SLC2A1,SOX9,TIMP1,TNF,TNFAIP3,VCAM1,WNT5A
SP600125		chemical drug		1.304	1.97e-05	APOA1,AQP1,CCL20,CCN2,CCND1,CDH1,CHAC1,CIDEC,CSPG4,CTHRC1,CXCL10,EMB,FLRT3,FOXO1,FOXQ1,GNS,IL12B,IRS1,ITGA2,NOS3,NR4A1,PDGFD,PTGS2,PTX3,RARB,RGS4,SCD,TNF,TNFAIP3,TNFRSF18,VCAM1
SERPINE1	-0.511	other		-1.595	2.02e-05	CCL20,CCN2,CDH1,CSF1,CXCL10,DUSP4,DUSP6,IL12B,PHLDA1,PLAU,PLG,TNF,VCAM1,VIM
HSPA9	-0.025	other		-0.513	2.04e-05	CDH1,FOXO1,HES1,MYC,MYCN,RARB,RET,TIMP1,VIM
obeticholic acid		chemical drug		0.736	2.05e-05	APOA1,CCN2,CDH1,GPBAR1,PCK1,PCSK1,PTGS2,SMAD6,TIMP1,TNF
Calcineurin protein(s)		complex		1.659	2.06e-05	FGF18,ITPR1,MYO1A,NFATC2,NFIL3,NR4A1,NR4A2,NR4A3,PTGS2,PVALB,RGS2,TNF
GDF11	-0.614	growth factor		0.954	2.06e-05	BAMBI,BMP7,COMP,CSF1,GNG4,ITGA2,LAMB3,PDGFB,PTGS2,SMAD6,TNF,VCAM1
potassium chloride		chemical drug		0.118	2.06e-05	ATP1B1,ATP2B4,FGF9,GABRD,ID1,ID3,IGFBP1,KCNMA1,MYC,NPTX1,NR4A1,NR4A2,NR4A3,PTGS2,S100G
SMAD5	-0.229	transcription regulator		-0.861	2.14e-05	CCN2,CSF1,GATA2,ID1,ID3,PDGFB,SMAD6,VCAM1
PSMB11		peptidase		-0.734	2.24e-05	CAV1,CCND1,COL4A6,COL6A2,HPSE,L1CAM,LGALS3,MAPK12,NID1,NR4A1,NR4A2,PTGS2,RELT,TNFRSF11A,TNFRSF21,VIT
SNAI1	0.077	transcription regulator		0.598	2.25e-05	CCN2,CCND1,CCND3,CD55,CDH1,CHRDL2,FLNA,ID1,ITGA2,L1CAM,LIF,MSI1,MYO5A,NES,PTGS2,PTX3,SLC27A2,SMAD6,VIM
PDX1		transcription regulator	Activated	2.062	2.34e-05	ACE2,ARRDC4,CAMK2N1,CCND1,DUSP6,GCH1,HAP1,ID1,ID2,ID3,IGFBP3,MYC,NPTX2,PC,PCSK1,PHGDH,PRSS23,S100G,SLC2A1,TSPAN8,WFS1
HDAC7	-0.653	transcription regulator		-1.454	2.37e-05	CCND1,CDH1,DLL4,FGF18,IGFBP1,IL12B,NR4A1
THZ2		chemical drug		1.134	2.37e-05	CCND1,FHL2,FOSL2,LIF,MYC,SLC2A1,WEE1
FOXL2	0.411	transcription regulator		-0.299	2.39e-05	CCL20,CYP26B1,LIF,NFATC2,NR4A3,PTGS2,PTHLH,RGS2,SLC35F2,SMAD6,SOX4,SOX9,TNFAIP3
Y 27632		chemical drug		1.107	2.39e-05	ACTA1,CCN2,CCND1,CDH1,CXCL10,ITGB6,MYC,PLAU,PTGS2,SOX9,TNF,VCAM1,VIM
HOXA13	1.21	transcription regulator		-0.659	2.45e-05	ALDH1A1,BMP7,DLL1,EMP2,EPHA7,GLI3,PTGS2,SHROOM3,SOX9,WNT5A
carbamylcholine		chemical drug		-0.24	2.51e-05	ABCG2,CCND1,GAST,ITPR1,MET,NOS3,NR4A1,PTHLH,RGS2
SB203580		chemical drug		0.682	2.73e-05	AQP1,CCL20,CCN2,CCND1,CD109,CD55,CDH1,CHRDL2,CRYAB,CXCL10,CYP26B1,EBI3,EGF,EMP2,FOXQ1,HSD11B2,IGFBP3,IL12B,MAPK12,MYC,NOS3,NR4A1,NR4A3,PCK1,PDGFB,PLAT,PLAU,PTGS2,PTHLH,PTPRG,RFLNA/ZNF664-RFLNA,RND1,SLC2A1,SMYD1,SOD3,TIMP1,TNF,VCAM1,VIM
SPDEF	-0.945	transcription regulator		-0.359	2.73e-05	AGR2,CCN2,COL4A5,COL4A6,COL6A2,DKK3,PLAU,PRKCA,SCGB1A1,SERPINE3,VIM,WNT5A
UPF2	0.222	other		1.51	2.73e-05	CAMK2N1,CXCL10,CYFIP2,MPPED2,PTGS2,PTPN21,TNFAIP3,TSPAN8
STK3	0.098	kinase		0.816	2.73e-05	CCN2,CCND1,SFTPD,SOX4,TNF,WWTR1
ACSL5	0.129	enzyme		-1.664	2.73e-05	ANOS1,ELAPOR2,GPRC5A,KCNJ8,MDK,PHLDA2
streptozocin		chemical drug		-0.824	2.82e-05	ABCG2,APLN,ATP1B1,CCN2,CCND3,CIDEC,DLL4,DNMT3A,EGF,FOXA3,FOXO1,GREM1,HSD11B2,IGFBP1,IRS1,LGALS3,NOS3,PCK1,PTGS2,S100G,SCD,SLC1A1,SLC2A1,SLC7A8,SOD3,TNF,VCAM1,VIM
CD44	0.528	other		-1.338	2.82e-05	ABCA5,ABCG2,ACTA1,ADAM8,ALDH1A1,CCND1,CDH1,CIDEC,ITGBL1,LAMB1,LGALS3,LTBP1,MET,MYC,NPNT,PLAU,PTHLH,PTP4A3,SLC2A1,TNF,TNFRSF11A,VCAM1,VIM,WNT5A
estradiol-17beta-benzoate		chemical reagent		0.512	2.88e-05	ABCA4,CCND1,CHST11,CLIC6,FOSL2,GATA2,IGFBP3,LAMB1,LAMB3,MGP,MYC,MYCN,NR4A2,PCSK1,PROK2,PTER,PTPRG,RET,ROBO1,STC1,TMEM72,ZNF804A
E. coli serotype 0127B8 lipopolysaccharide		chemical - endogenous non-mammalian		-0.196	2.95e-05	ADORA1,AQP1,BRIP1,CAV1,CCN2,CELSR2,CHST11,CXCL10,FAM107A,IL12B,LGALS3,LIF,LOX,NOS3,PCK1,PDGFB,PTGS2,PTX3,SOD3,TNF
SMAD7	-0.763	transcription regulator		-0.291	3.02e-05	BMP7,CCN2,CXCL10,FOXO1,GAS6,ID1,ID2,ID3,IL12B,ITGBL1,MATN2,MET,MYC,PLAT,SCD,SOX9,TIMP1,TNF
cholesterol		chemical - endogenous mammalian		-0.141	3.22e-05	ACSL1,C15orf48,CAV1,CD5L,CSF1,CXCL10,DDC,GLI3,GNAI1,IL12B,LGALS3,MME,NOS3,NR4A1,NR4A2,NR4A3,PTGS2,RGCC,RGS16,SCD,STARD5,TIMP1,TNF,VCAM1
diphtheria toxin		chemical - endogenous non-mammalian		0	3.36e-05	ACTA1,BCAP29,CCL22,COL4A5,DUSP6,EGF,FKBP1B,GAS6,GPR183,IL12B,LAMB1,PDGFC,PLA2G2D,PLAU,TNF,TNFAIP3,TNFRSF11A
Histone h3		group			3.4e-05	ACTA1,ADCY5,ANK1,ARHGEF17,CAV1,CCND1,CDH1,COL4A6,CSPG4,CXCL10,GABPB2,GATA2,GATA6,GRIA2,GRIK5,HES1,HPSE,ID1,ID2,IGFBP3,L1CAM,LRAT,MET,MYBL2,MYC,NOS3,NPAS1,PDGFB,PIGZ,PTGS2,RAB27B,RARB,RGS4,SCD,SPATS2L,TACC2,TNF,TNFAIP3,VCAM1
lactacystin		chemical - protease inhibitor		0	3.41e-05	CCND1,CCND3,CRYAB,CYP24A1,FANCC,FOXO1,GNAI1,HSPB8,IL12B,IRS1,MYCN,NR4A1,PRKCA,PTGS2,PTPN5,SLC1A1,SNTB2,THRB,TNF,TUBB2A,TUBB4A
birabresib		chemical drug		0.3	3.42e-05	ADAMTS1,CHRNA1,EPHA7,H2AC6,KLHL14,MYC,MYCN,NPTX2,PROK2,RAI14,VCAM1
tyrphostin AG 1478		chemical drug		0.738	3.58e-05	CAV1,CCND1,EGF,FAP,ITGA2,MME,PLAGL1,PLAU,PTGS2,PTX3,SLC2A1,VCAM1
HBEGF	-0.204	growth factor	Inhibited	-2.554	3.59e-05	BHLHE40,CCL20,CCN2,CCND1,CCND3,CDH1,IGFBP3,IL19,LIF,NES,PTGS2,SOX9,THRB,VIM
METTL3	-0.072	enzyme		1.087	3.67e-05	ADAMTSL4,CCL22,CDH1,CSPG4,CXCL10,EGF,FAT4,NR4A1,PTP4A3,PTPN14,SCN3B,SOCS1,TIMP1,TNF,TNFRSF18,VIM
pioglitazone		chemical drug		1.747	3.67e-05	ACE2,ACTA1,AHSG,APOA1,AQP1,CAV1,CCN2,CCND1,CXCL10,HSD3B2,IRS1,NR4A1,NR4A3,PC,PDE3B,PTGS2,RARB,SLC2A1,TNF,TNFRSF11A,VLDLR
Pka		complex		0.785	3.68e-05	CAV1,CCN2,CCND3,CXCL10,DUSP4,NOS3,NR4A1,NR4A2,NR4A3,PCK1,PCSK1,PLD1,PTGS2,PTHLH,RGS2,SOX9,TNF
FN1	-0.69	other		-1.842	3.82e-05	ACP5,CCN2,CCND1,CDH1,DHCR24,FLNA,GJB3,IRS1,KRT7,MARCKS,MGP,MYC,NES,ODAM,PDGFB,PLAU,RASSF2,SLC2A1,SOX9,TNF,TNFAIP2,VIM
SMARCB1	0.08	transcription regulator		-0.501	3.82e-05	ACSL1,ATP1B1,CCND1,CDH1,CSF1,DACH1,DAPK1,DNMT3A,DSC2,GLI3,HES1,HES5,IL12B,MYBL2,MYC,PC,PCK1,PDGFB,PLCL1,PPP1R3C,RAB3B,SOX9
mir-8		microRNA		0.378	3.95e-05	ABCG2,ACE2,ADAMTS1,APOA1,CCND1,CDH1,E2F3,ERRFI1,GJB3,ITGB6,LOX,MAPK12,MET,MYC,PTHLH,PTPN14,SOX9,SPRY2,TNF,VIM,YWHAG
PLC		group		-0.391	3.97e-05	CXCL10,MYC,NR4A1,PTGS2,TNF,TNFRSF11A
MAML1	0.06	transcription regulator	Inhibited	-2.166	3.97e-05	CCND1,CDH1,DTX1,HES1,HES4,HES5
NCR2	0.184	transmembrane receptor		-0.199	3.97e-05	CCL20,NR4A1,NR4A2,NR4A3,PTGS2,TNF
SERPINA6	-3.94	other			4.02e-05	ACE2,ADCY5,AKT3,ATP1B1,ATP1B3,BAMBI,BMP7,CAV1,DHCR24,GLI3,GRIA2,HSD11B1,HSD11B2,LTBP1,MYC,NLN,NOTUM,SRD5A1,SSTR2,WNT5A
SP3	-0.19	transcription regulator		-1.414	4.1e-05	ACSL1,APBA1,CCL20,CCND1,CYP26A1,DNMT3A,HPSE,HSD11B2,IGFBP3,ITGA2,MET,MYCN,NES,NOS3,NPTXR,PLAU,PTGS2,SCTR,TIMP1,TNNC1,TSPO,VIM
Smad		complex		-0.589	4.21e-05	CCN2,ID1,ID2,ID3,MYC,PTHLH,WNT5A
SPRY1	-0.359	other		0.57	4.21e-05	ETV4,ETV5,FGF7,FGF9,FGFR3,ID2,LOX
1-palmitoyl-2-(5-oxovaleroyl)-sn-glycero-3-phosphorylcholine		chemical reagent		-1.39	4.33e-05	CCL20,IGFBP3,MYC,NOS3,PTGS2,TNF,VCAM1,VIM
IKK (complex)		complex		0	4.33e-05	CCND1,CXCL10,FANCC,FANCD2,MYC,PTGS2,TNF,VCAM1
losartan potassium		chemical drug		-1.215	4.34e-05	ACTA1,APLN,AQP1,BMP7,BOK,CAV1,CCN2,CXCL10,EGF,KRAS,LGALS3,NOS3,PLCB1,PTGS2,PTHLH,SLC2A1,TIMP1,TNF,TUBB3,VCAM1
NANOG	0.155	transcription regulator		0.622	4.35e-05	COMP,DLX1,GATA6,GDF5,GSC,ID1,ID2,ID3,IGFBP1,LTBP1,MYC,MYCN,NPTX1,OVOL1,RAPGEF5,S100A6,SMAD6,VIT,ZFP42
VDR	-1.218	transcription regulator		0.653	4.39e-05	ABL1,AGR2,BMP7,CCND1,CCND3,CDH1,CSF1,CXCL10,CYP24A1,GATA6,ID1,IGFBP3,IL12B,MSX2,MYC,NOS3,PLD1,PTGS2,RARB,RGCC,S100G,SCD,SLC27A2,SLC34A2,SOCS1
ACOX1	0.134	enzyme		-1.546	4.4e-05	ABCD3,ACSL1,ADAMTS1,CTSE,CYP26A1,HAL,HSD11B1,IGFBP1,IL1RAP,LGALS3,OAT,PALMD,PEX11A,PHLDA1,RGS2,SLC27A2,UGT8
FOXC2		transcription regulator		-1.99	4.41e-05	CDH1,DLL1,FGFR3,GPNMB,HES5,IRS1,ITGBL1,MET,PTGS2,SOX9,SSTR2,VIM,WNT5A
BMP6	0.145	growth factor		-1.327	4.47e-05	ADAMTS1,CCN2,E2F3,ERRFI1,ETV5,ID1,ID2,ID3,MATN2,MSX2,MYCN,PTGS2,TIMP1,TMPRSS6
TNFSF11	-0.869	cytokine		-1.22	4.54e-05	ACP5,CA2,CAV1,CCND1,CCND3,CCR4,DUSP6,FHL2,FOXO1,FRRS1,GCH1,GPR68,IL12B,MARCKSL1,MYC,NEK2,NFATC2,NFIL3,PLD1,PTGS2,RGS16,SLC2A1,SOCS1,TNF,TNFRSF11A,VCAM1
vitamin E		chemical drug		1.508	4.58e-05	ACTA1,APOA1,CAV1,CDH1,NFIL3,NOS3,PLAT,PTGS2,PVALB,TNF,VCAM1
SOX7		transcription regulator		0.632	4.58e-05	ASPRV1,DLL4,KRT7,MSX2,NTF4,OVOL1,PLAU,PRKCA,SOX4,STC1,ZIC2
FGF21		growth factor		1.081	4.65e-05	CCND1,CDH1,IGFBP1,ITPR1,KLB,PCK1,PHGDH,SCD,SLC2A1,THRSP,TNF,VIM
TCF3	-0.434	transcription regulator		0.149	4.66e-05	BACH2,C15orf39,CA2,CCL28,CCND3,CCR4,CD55,CDH1,CERK,CTSE,DTX1,ESCO2,FGFR3,FOXO1,GATA2,GM2A,HS3ST1,HSD11B1,ID2,ID3,MYC,MYCN,NEK2,NFIL3,NR4A3,RARG,RGS16,SEMA3G,SERINC5,SOCS1,SPC24,TNF,TUBB3,VSIR
MYCN	-1.898	transcription regulator		0.485	4.7e-05	ABCA3,ABCC1,ABCD3,ABCG2,ADAMTS1,ALDH1A1,CAV1,CCN2,CCND1,DKK3,DNMT3A,DUSP4,EFNA5,GATA2,GATA6,HDAC11,HES5,ID2,IGFBP7,ITGA2,MSX2,MYCN,MYOM3,PHGDH,RGS5,RHOU,SLC2A1,TUBB,VIM
ETV5	-2.764	transcription regulator		0.549	4.78e-05	CAV1,CCND1,CDH1,EMP2,ETV5,FXYD5,GCH1,KRT7,LGALS3,MET,RET,S100A6,SCD,SLC34A2,WWTR1
filgrastim		biologic drug		1.092	4.91e-05	ACSL1,ATP12A,ATP2B4,CCND3,CD55,CDC42EP3,CXCL10,DACH1,DGKG,FA2H,GATA6,GNS,GOLIM4,GPR183,HIP1,IL1RAP,IL31RA,LAMB3,LGALS3,MELTF,MME,NHS,NOD1,NR4A1,NR4A3,NRGN,PHLDA2,PROK2,PTGS2,RNF43,SLC45A3,SOCS1,TNFAIP2,TST,VIM
CDKN1A	0.354	kinase		-0.715	4.96e-05	CCN2,CCND1,CCND3,CDH1,CRYAB,DSC2,EGLN3,FGF18,FHL1,FRAS1,GNAI1,ID2,ITGA2,LGALS3,MET,MIS18BP1,MYBL2,MYC,PBK,PDGFC,PHGDH,PRSS23,SOX9,TNF,TNFRSF18,TUBB3,TUBB4A,UBE2T,VIM
phorbol esters		chemical - other		-1.634	4.96e-05	CERK,CYP24A1,GAST,IGFBP1,LIF,OSM,PLAT,PLAU,PRKCA,PSCA,PTGS2,TIMP1,TNF
TWIST1	0.609	transcription regulator		1.304	5.04e-05	ABCG2,ADAMTS1,ALDH1A1,AOPEP,CBX2,CDH1,CHRDL2,DKK3,ENPP3,FAT4,FGFR3,FOXO1,IGFBP1,LGALS3,MET,MME,PDZD2,TNF,TNFRSF21,VIM
topotecan		chemical drug	Activated	2.248	5.17e-05	ABCG2,ACSL1,ARHGAP42,ARL15,CSF1,CXCL10,E2F3,EMB,FGFR3,GCH1,HS3ST1,IRS1,ITGA2,KCNMA1,LGR4,MARCKSL1,MYBL2,MYC,MYCN,PLCB1,PLK3,PPP1R16B,PTGS2,SLC2A1,SOCS1,SOX4,TNF,TNFAIP3,TST,TUBB
CCND1	-1.35	transcription regulator		0.275	5.23e-05	BRIP1,CCND1,CCND3,CDCA7,CDH1,CLIC6,DHCR24,DKK2,ERRFI1,ESCO2,FGF7,FLNA,GPRC5A,HERC3,HSPB8,ID1,ID3,ITGB6,MARCKS,MYC,PDLIM3,RAB3B,RGS2,SATB1,SOX4,ST6GALNAC1,TAPT1,TNF,TUBB
IRS1	-1.239	enzyme		-1.55	5.25e-05	AP2A1,CCN2,CCND1,CDH1,FHL1,FHL2,GJB3,ID2,IGFBP1,IRS1,MAPK12,MYBL2,MYC,PCK1,RHOU,TNNC1,WNT5A
DEPTOR	-0.297	other	Activated	2.176	5.25e-05	CCL20,CDH1,CXCL10,VCAM1,VIM
ferric chloride		chemical toxicant		-0.536	5.25e-05	CCND3,PLAT,PLAU,PLCB1,PRKCA
MAP3K7	0.015	kinase		-0.767	5.28e-05	ACTA1,CCL20,CFB,CXCL10,GCH1,IL12B,IL19,PDGFB,PTGS2,RGS2,TNF,WNT5A
NRIP1	-0.704	transcription regulator		-0.651	5.28e-05	APOA1,CCND1,OTUB2,PTGS2,PTX3,RARB,SCD,SLC36A2,SMAD6,THRSP,TNF
ANGPT1	-0.795	growth factor		0.092	5.41e-05	ACTA1,ADAMTS1,APLN,CCND1,DLL4,DUSP4,NOS3,TNF,VCAM1
IFNLR1	-0.13	transmembrane receptor			5.41e-05	CCL20,CSF1,CXCL10,LIF,MYC,PTGS2,TNF,TNFAIP2,TNFAIP3
EGR2	0.954	transcription regulator		-0.702	5.42e-05	ABCC1,BHLHE40,CTSE,DTX1,EMB,FXYD5,GNS,GRIA2,ID2,ID3,MME,MYC,MYO1D,NFIL3,PIP,PLCL1,PRX,PTHLH,RAB20,RARG,RFLNB,ROBO1,SCD,SLC4A11,SOCS1,TMEM154
BMP4	-0.191	growth factor	Inhibited	-2.282	5.42e-05	ABCG2,CCND1,CDH1,DEPP1,GATA2,GREM1,HES1,ID1,ID2,ID3,ITGB6,KRT7,L1CAM,MSX2,MYC,MYCN,NES,OVOL1,RET,SMAD6,SOX9,WNT5A,ZFP42
CCN3	0.633	growth factor		-0.823	5.49e-05	CCN2,GPNMB,GREM1,HES1,HES5,ITGA2,PDGFC
GW7647		chemical drug		0.657	5.49e-05	ABCC1,ABCD3,ABCG2,HSD11B2,IGFBP1,SLC23A1,SLC27A2
carboplatin		chemical drug		-0.632	5.63e-05	CAPN6,FXYD5,GPNMB,IGFBP1,LGALS3,MYC,SLC34A2,TIMP1,TUBB,VIM
DETA-NONOate		chemical reagent		0.975	5.63e-05	CAV1,CCND1,FPGS,MYC,PDE3B,PTGS2,SOD3,TIMP1,TNF,VCAM1
luteolin		chemical drug	Activated	2.215	5.63e-05	CCND1,CDH1,CXCL10,IL12B,IL20,IRS1,MYC,NR2F2,PTGS2,TNF
epiallopregnanolone		chemical - endogenous mammalian			5.67e-05	LGALS3,PTGS2,TNF
EGR3	-0.557	transcription regulator		-0.864	5.9e-05	BHLHE40,CTSE,DTX1,EMB,FXYD5,GNS,ID3,MYC,MYO1D,NFIL3,RAB20,RARG,RET,RFLNB,SLC4A11,SOCS1,SOX9,TMEM154
norepinephrine		chemical - endogenous mammalian		1.157	5.93e-05	ACTA1,CCN2,CITED4,DCLK3,FOSL2,ID1,IL12B,LAMB3,MAN2A1,NR4A1,NR4A3,PLAGL1,PTGS2,PTPN21,SLC15A1,SLC2A1,SLC6A17,THRSP,TNF
F3	0.21	transmembrane receptor	Inhibited	-2.709	6.07e-05	CCN2,DUSP6,FUT8,ITGA2,KRAS,LAMB1,MDK,PODXL2,TNF,TNFRSF11A,VCAM1
COLQ	-0.339	other		-0.659	6.07e-05	CHRNA1,DOK7,FBLN5,FGF7,FRAS1,LAMB1,LRP4,LTBP1,NID1,SNTB2,TIMP1
genistein		chemical drug	Activated	2.646	6.41e-05	ACP5,APOA1,ATP6V0A4,ATP6V1B1,BMP2K,CCN2,CCND1,CHD5,CTNS,CXCL10,FXYD5,GALC,GM2A,GNS,ID1,ID2,LIPA,MANBA,MYC,NOS3,OSBPL3,PLAT,PLBD2,PLK3,PTGS2,S100G,SMPD1,SOCS1,SUMF1,TNF,VCAM1,WEE1,WNT5A
ID2	-1.38	transcription regulator		1.334	6.58e-05	BMP7,CCND1,CDH1,CSF1,DLL1,DLL4,DTX1,DUSP4,FGFR3,FOXO1,HES5,ID3,MYC,NFKBID,NR4A1,NR4A3,PTPN14,PTPN5,RAPGEF4,SOX4,SOX9,VCAM1
MRTFB	-0.515	transcription regulator	Inhibited	-2.643	6.75e-05	ACTA1,ADAMTS1,AK5,CCN2,CDC42EP3,COL4A5,DHCR24,EFNA5,EPHA7,FHL1,FJX1,FLNA,ID1,MOGAT2,NREP,PDGFRL,PTGS2,RAB27B,TST,WNT5A
RETNLB		other		-0.412	6.77e-05	CCN2,CTSE,FAP,IRS1,MAP3K6,MID1,MYC,NR4A1,TIMP1,TNNC1,UBE2T,WNT5A
LIPE	-0.243	enzyme		-0.954	6.78e-05	ACSL1,ALDH1A1,AQP1,CA2,ID2,NR4A1,PC,PCK1,PLIN3,PTGS2,PVALB,RARB,RGS5,SCD,THRSP,TNF,YWHAG
CYP19A1	0.169	enzyme		-0.038	6.81e-05	CCND1,CXCL10,EGF,FAM107A,HSD11B2,IRS1,PTGS2,PTX3,SLC27A2,SOX9,SSTR2,TIMP1,TNF,WNT7B
CLOCK	0.227	transcription regulator		0	6.88e-05	AKT3,ARNT2,AVPR1A,BHLHE40,CCN2,CCND1,CHST3,CYP26A1,FAM107A,FOXA3,ID1,LRATD2,MEGF10,MGP,MOXD1,NFIL3,NPAS2,PTPN14,RGS5,SCD,SERINC5,SRD5A1,TNFRSF21,WEE1
FOXQ1	1.319	transcription regulator		-1.126	6.92e-05	CDH1,DACH1,MYC,VIM
MTO1	0.023	enzyme		1.994	6.92e-05	CCND1,CDH1,MYC,VIM
LINC01018		other		1.969	6.92e-05	CCND1,CDH1,KNG1,VIM
miR-12202-3p (and other miRNAs w/seed CUUCUCU)		mature microRNA		0	6.92e-05	CCND1,CDH1,KNG1,VIM
FGF8	-0.6	growth factor	Inhibited	-3.042	6.97e-05	CCND1,CITED4,CRYAB,DLX1,ERRFI1,ETV5,LAMB3,MDK,NES,RTN4RL1,SLC27A3,SPRY2,TUBB3
phenylephrine		chemical drug		-0.865	6.97e-05	ACTA1,E2F3,FHL1,MYC,PDZD2,PLAGL1,PTGS2,RAPGEF3,RGS2,RGS4,STEAP3,THRB,TNF
levodopa		chemical - endogenous mammalian		-0.964	7.1e-05	ADRA2C,APLP1,BTBD3,CASK,CCDC190,CCND1,CDC42EP3,CHAC1,CHST11,CITED4,CLIC6,CORO2B,CRTAC1,CTSZ,DUSP6,EFNA5,FCGRT,FOXO1,FXYD5,GNS,GOLIM4,GPR39,GRIA2,LTBP1,LYPD1,MFSD2A,NCF4,NGEF,NPTX2,PDZD2,PPP1R13B,PVALB,RANBP3L,RARB,RERG,SATB1,SH3GL2,SLC10A4,SLC22A18,SLC2A1,SLC8B1,SOX9,TMEM106C,VLDLR,WNT7B,WWTR1,ZNF704
GATA6	-2.143	transcription regulator		-1.685	7.44e-05	ASPRV1,CAV1,CD5L,FOXA3,GATA6,HES1,HSD3B2,KRT7,LTBP1,MSX2,MYC,NOS3,NTF4,OVOL1,RARB,SCD,SCGB1A1,THRSP,TNNC1,WNT7B,ZIC2
GNAS		enzyme		0.665	7.45e-05	ADAMTS1,B3GNT7,BACH2,BCL7A,CD55,FOSL2,GPRC5A,HES5,MYC,NR4A1,NR4A2,NR4A3,PCSK1,PDE3B,PPP1R16B,PTHLH,RAPGEF4,RGS2,SCD
aspirin		chemical drug	Activated	2.728	7.45e-05	ABLIM3,APLN,APOA1,CAV1,CCND1,CSF1,CXCL10,DACH1,DLL4,FBLN5,FGF18,IGFBP3,IL12B,ITGA2,PCK1,PTGS2,SOX4,TNF,VCAM1
VCAN	-0.309	other		-1.741	7.5e-05	ACTA1,CCL20,CDH13,COMP,EBI3,FBLN5,FNDC1,IL12B,LAMB1,LGALS3,PLA2G2A,PLAU,RGS2,SMOC1,SPATS2L,TIMP1,TNF,VCAM1
ERG	-0.231	transcription regulator		-1.32	7.51e-05	AGR2,CDH1,FHL1,GATA2,GOLIM4,LAMB1,MET,MYCN,MYO1D,MYO5A,NFIL3,NFKBID,NOS3,NPAS1,NR4A2,PLAT,PLAU,PREX2,RAPGEF5,SLC24A1,SOX4,SOX9,ST6GALNAC1,TDRD5,VIM
SRF	-0.177	transcription regulator	Inhibited	-2.77	7.55e-05	ABCA4,ACTA1,AVPR1A,CCN2,CORIN,CSRP2,CTHRC1,DHCR24,FHL1,FHL2,FLNA,FOXQ1,GCH1,GCKR,IER2,LIF,LRP4,MOGAT2,MPPED2,MYO1E,NFATC2,NPTX2,NR4A1,NR4A2,PKHD1L1,PTGS2,RAB27B,SLC2A1,TNNC1,TST,TUBB6
zymosan		chemical - endogenous non-mammalian		-1.398	7.64e-05	ARNT2,CCL22,CCL24,CSF1,CXCL10,DEPP1,IL12B,LIF,PTGS2,SOCS1,THRB,TNF
ADRA1B	-1.737	G-protein coupled receptor			7.68e-05	ACTA1,CCND1,CSRP2,FGF7,LIF,LOX,MSX2,NR4A1,NR4A2
ASCL1		transcription regulator		-0.656	7.79e-05	CDCA7,DLL1,DLL4,DLX1,HES5,ID1,ID3,NES,NFASC,RET,SOX9,THRB,WWTR1
NR2F2	2.018	ligand-dependent nuclear receptor			7.94e-05	APOA1,CCL20,CCL22,CCL24,CCL28,GATA6,IL20,NR2F2,OSM,PCK1,RARB
ETV4	-3.44	transcription regulator		-0.893	8.12e-05	CAV1,CDH1,ETV4,HPSE,MET,PTGS2,VIM,WWTR1
Crnde		other	Inhibited	-2.236	8.27e-05	CCND1,CDH1,E2F3,MYC,VIM
USP4		peptidase		-0.625	8.27e-05	CDH1,GSC,ID1,ID3,TUBB3
latrunculin A		chemical toxicant		-0.555	8.27e-05	CCN2,CXCL10,IL12B,ITGB6,TNF
Brd4		kinase		0.726	8.34e-05	CDH1,CFB,COL4A5,GPR183,IL12B,LGALS3,LOX,MYC,PLAT,PLAU,RASSF2,SLC2A1,TIMP1,WFDC2
PD173074		chemical reagent		0.08	8.6e-05	ABCG2,CCND1,DEPP1,DUSP6,GATA2,ITGB6,KRT7,MSX2,MYC,OVOL1,UPK2,UPK3B
flutamide		chemical drug		-0.047	8.68e-05	EGF,EPPIN-WFDC6,FOXO1,FOXQ1,GAS6,NOS3,NR4A1,PSCA,PTHLH,SRD5A1,TNF,TUBB3,VIM
EIF4EBP1	0.026	translation regulator		0.88	8.85e-05	CCND1,CXCL10,IL12B,MYC,NFIL3,PCK1,PTGS2,SLC2A1,SOCS1,TNF
pterostilbene		chemical drug		0	9.02e-05	CCND1,CDH1,HES1,IL12B,MET,PLAU,TNF
GNA14	0.176	enzyme			9.05e-05	ADAMTS1,AVPR1A,CSPG4,HSPB8,LIF,NFIL3,NR4A1,NR4A2,PHLDA1,PLAT,PTGS2
NfkB1-RelA		complex		-1.92	9.09e-05	CCL20,CCND1,IL12B,MYC,NOD1,PTGS2,RGS16,TNF,VCAM1
semaxinib		chemical drug		-0.39	9.12e-05	ACP5,AHSG,CCL20,CCL22,CXCL10,FHL1,FOXO1,GREM1,HES1,ITIH4,NFATC2,NOS3,NR4A2,PTGS2,PTX3,TNFRSF18
tacrolimus		chemical drug		0.889	9.27e-05	ABCD3,ACTA1,ATP2B4,CCND1,CXCL10,DACH1,DAPK1,DUSP4,FLNA,GABRD,ID1,ID3,ITPR1,MARCKSL1,MYC,MYO1E,NOS3,NPTX1,NR4A1,OSBPL3,PDE3B,PTGS2,TNF,TNFRSF18
APOE	-0.768	transporter		-0.248	9.59e-05	ACSL1,APOA1,CAV1,CCL22,CCN2,CCND1,CSF1,GRIA2,HSD11B1,IL12B,LIPA,LRP8,LTBP1,MADD,MGP,MYC,NOS3,NPNT,PC,PHLDA1,PLAT,PLAU,PTGS2,PTP4A3,PTX3,SCTR,SOX9,TIMD4,TIMP1,TNF,VCAM1
5-O-mycolyl-beta-araf-(1->2)-5-O-mycolyl-alpha-araf-(1->1')-glycerol		chemical - endogenous non-mammalian		-1.732	9.67e-05	ACSL1,CCL20,CXCL10,EBI3,GPAT3,KYNU,NR4A3,PTGS2,RGS16,TNF,TNFAIP3,VCAM1
MEF2A	-0.29	transcription regulator		-1.541	9.67e-05	ACTA1,ASB4,CHRDL2,CLIC6,CXCL10,GATA2,IL12B,NOD1,NR4A1,PKNOX2,SLITRK4,TNNC1
Lh		complex		-0.063	9.7e-05	ACP5,ACTA1,ADAMTS1,CD55,CYFIP2,DAPK1,HSD11B1,HSD3B2,ITPR1,MYC,NR4A1,PDLIM3,PGRMC1,PLAT,PLCL1,PLIN3,PTGS2,PTPN21,PTX3,RAPGEF3,RGS16,RGS2,RGS4,RGS5,SLC10A4,SLC38A1,STARD5,THRB,TNFAIP3
IL10	-0.78	cytokine		0.263	9.84e-05	ABLIM3,ARNT2,CCL20,CCL22,CCND3,CCR4,CD163L1,CD55,CDH13,CSF1,CTSE,CTSZ,CXCL10,DEPP1,GNS,IL12B,LIF,LIPA,MAN2A1,MYBL2,NFKBID,NOS3,NR4A3,OSM,PHGDH,PLA2G2A,PTGS2,PTX3,RAB20,RGS16,SOCS1,TIMP1,TNF,TNFRSF11A,VCAM1,WEE1
NSUN6	0.447	enzyme		-1.414	9.87e-05	CCN2,EMP2,ETV5,FLNA,GAS6,MARCKS,PHGDH,TNS1
NVP-TAE684		chemical drug		1.534	9.87e-05	CCND1,CCND3,CDH1,ETV5,FOSL2,MYC,RET,VIM
KRT17		other		0.051	9.87e-05	CCL20,CCL22,CCL24,CCR4,CDH1,CXCL10,TNF,VIM
PARP1	-0.127	enzyme		-1.418	9.94e-05	CCND1,CDH1,CXCL10,HES1,IL12B,ITPR1,KRAS,LIF,MYC,PTGS2,PVALB,RAPGEF4,SOCS1,TIMP1,TNF,VCAM1
molybdenum disulfide		chemical reagent		-1	9.94e-05	ABCA3,APLP1,CFB,CRYAB,DPYSL4,DUSP6,EFHD1,FHL1,FNDC1,GPNMB,GREM1,L1CAM,NREP,PHLDA1,SLC2A1,TNS1
H89		chemical drug		-0.125	0.000102	CCND1,CD55,HSD11B2,IGFBP1,MYC,NFATC2,NFIL3,NR4A1,NR4A2,PCSK1,PDE3B,PLAGL1,PLAU,PLD1,PPP1R16B,PTGS2,TNF,VCAM1
CD-38 inhibitor 78c		chemical reagent		1.633	0.000105	FBLN5,FGF9,LIF,PTGS2,TNF,VCAM1
RNASE1	-0.463	enzyme		-1.664	0.000105	CCL22,CCL24,CXCL10,IL12B,OSM,TNF
A-Fos		chemical reagent		-0.243	0.000105	CCL20,CCN2,DUSP6,MYC,TNF,TNFRSF18
RGS2	1.78	enzyme		0.832	0.000107	ERRFI1,EVA1A,FBLIM1,HSD11B1,HSD11B2,IGFBP3,MFSD2A,PLAT,RFLNB,SLC2A1,SLC35F2,SLC7A8,TMC3
NGEF	1.134	other		0	0.000109	CA2,CYP26B1,FGFR3,GPNMB,KCNJ8,KIF5C,PARP3,RAPGEF4,SLCO5A1,SOX9,TAPT1,UPK3B
PI3K (family)		group		-0.98	0.000112	CCND3,CDH1,CXCL10,DEFB1,EGLN3,FOXO1,IL12B,MYC,PDGFB,PTGS2,RDH10,SLC2A1,SOX4,TNF
miR-125b-5p (and other miRNAs w/seed CCCUGAG)		mature microRNA		1.391	0.000112	ADAMTS1,AJUBA,APLN,E2F3,ID1,ID2,ID3,IGFBP3,LIPA,RHEBL1,SCD,TNF,TSPAN8,VSIR
NKX2-1	-3.519	transcription regulator		0.059	0.000115	AGR2,AQP1,EMP2,FAM3D,FOXQ1,GJB3,GLCCI1,PC,RET,S100G,SATB1,SCD,SCGB1A1,SFTPD,SLC34A2,TMEM37,UGT8,WNT5B,WNT7B
MYB	0.333	transcription regulator		-1.95	0.000115	BHLHE40,C15orf48,CCND1,CCND3,CDH1,FOXO1,FUT8,HERC3,IGFBP3,ITPR1,LANCL3,LIF,MEGF10,MYC,PTGS2,RGCC,SLC16A4,SLC27A2,VIM
TLR3	0.705	transmembrane receptor	Inhibited	-3.331	0.000117	AKT3,ARRDC4,CCL20,CFB,CTH,CXCL10,DEFB1,GCH1,HGFAC,ID1,IFNE,IFNK,IL12B,IL19,LIPA,NR4A1,PHLDA1,PLAU,PTGS2,PTX3,RARB,SOCS1,TIMP1,TNF
RXRG	1.577	ligand-dependent nuclear receptor			0.000118	ACSL1,APOA1,CCL20,CCL24,CCL28,CRYAB,CYP24A1,IL20,OSM,PCK1
PPP3R1	-0.212	phosphatase		1.32	0.000118	ABCA3,ABCA5,ACTR3B,AQP1,ATP6V1C2,CDH17,LYNX1,SCD,SLC34A2,TNFRSF11A
dexmedetomidine		chemical drug		1.173	0.000118	CSF1,EGF,FGF18,GNG4,ITGA2,LAMB3,MYC,NOS3,PTGS2,TNF
DNMT3A	-1.209	enzyme		1.414	0.000118	ACSL1,ACTA1,ADCY5,ADORA1,APLN,ATP2B4,CAMK2A,CDH1,ETV5,FOXO1,GATA6,IL20,IRS1,NFATC2,NR4A1,PPP1R3C,PTGS2,RGS16,SYNE3,TNNC1
ionomycin		chemical reagent		-0.604	0.000118	CCR4,CIDEC,CXCL10,EBI3,FGF18,GCH1,HPSE,IL12B,KCNN2,MYC,NFIL3,NR4A1,NR4A2,PTGS2,RGS2,SLC2A1,STC1,TNF,TNFRSF18,TNFRSF6B
deferoxamine		chemical drug		0.327	0.000118	APLN,BHLHE40,CCL20,CCND1,CCND3,CDH1,CYP24A1,EGLN3,ERRFI1,FGF18,HTR2B,IGFBP3,MYC,MYCN,NFATC2,NFIL3,NR4A2,PLAT,PRKCA,SLC2A1,VCAM1
wortmannin		chemical drug	Activated	2.017	0.000118	CCN2,CCND1,CCND3,CDH1,CIDEC,CSF1,CXCL10,E2F3,IL12B,IRS1,KRAS,MYC,NOS3,NR4A1,NR4A3,PLAU,PTGS2,SLC1A1,TNF,VCAM1,VIM
LEP		growth factor		-1.43	0.00012	ABCD3,ADAM8,APOA1,ASB4,BOK,CAV1,CCND1,CDH1,CXCL10,CYP24A1,DLL4,DUSP6,E2F3,HES1,HGD,IGFBP3,IL12B,IRS1,KLB,LIF,LIPA,MSI1,MYC,NOS3,PCK1,PCSK1,PLAT,PTGS2,SCD,SLC15A1,SMPD1,THRSP,TIMP1,TNF,TSPO,VCAM1,VIM,WNT5A
Ap1		complex	Inhibited	-2.566	0.000124	CCN2,CCND1,DUSP6,GSC,IGFBP3,IL12B,ITGA2,MET,MYC,NOS3,PCK1,PLA2G2A,PLAU,PTGS2,SFTPD,SOCS1,TIMP1,TNF,VCAM1
quercetin		chemical drug	Activated	2.673	0.000124	ABCC1,ARRDC4,BHLHE40,CAV1,CELSR2,CXCL10,DAPK1,EGF,HPSE,MYC,NPAS2,PHGDH,PLAU,PLD1,PTGS2,SOX9,SRD5A1,TNF,TNFRSF11A,TST,VCAM1,WNT5A
ANGPT2	-0.047	growth factor		-1.616	0.000126	ABCC1,ACTA1,CFB,CRYAB,FGF7,GATA6,MAPK12,NDE1,NOS3,PHLDA1,PLAU,PLG,PTGS2,PTHLH,RDH10,SOD3,SPTLC3,TNF,TUBB3,VCAM1,VIM
Interferon alpha		group		0.232	0.000126	ADAMTS1,ALDH18A1,CAV1,CCL22,CCND1,CCND3,CCR4,CDH1,CTH,CXCL10,DEFB1,DUSP6,EMID1,FOSL2,GPX7,HERC6,IL12B,ITPR1,LGALS3,LIF,LTBP1,MARCKSL1,MYC,NFIL3,PBK,PLAT,PLP2,PTGS2,PTHLH,ROBO1,S100A6,SOCS1,SPRY2,TNF,TNFAIP2,TSPAN8,TUBB,TUBB6,VCAM1,VIM,WWTR1,ZBED2
INSR	-0.902	kinase		-1.515	0.000127	ACSL1,ACTA1,AGR2,ALDH1A1,APOA1,AQP1,ATP1B1,CCN2,CCND1,CORO2B,DLX1,FHL1,FHL2,GATA6,GCH1,GSC,HSD3B2,IER2,IGFBP1,IMMP2L,IRS1,MARCKSL1,MYBL2,MYC,MYCN,NES,NOS3,NR4A1,PCK1,PDGFB,PHLDA1,PHLDA2,PLAGL1,RGS16,SATB1,SCD,SFMBT2,SLC2A1,TNF,TUBB3,VCAM1
JUNB	-0.803	transcription regulator		0.47	0.000129	BMAL2,CAV1,CCL20,CCND1,CCR4,FBLN5,HES1,ID2,IL12B,LAMB3,PLAU,SCD,SFTPD,SPTAN1,TIMP1,TNF,YWHAG
cyclophosphamide		chemical drug		-1.144	0.000132	CAPN6,DTX1,IGFBP1,IL12B,LGALS3,MYC,PTGS2,SATB1,SLC34A2,SOX9,TIMP1,TNF,TSPAN8
G protein alpha i		group		-0.905	0.000132	ADAMTS1,C15orf48,CXCL10,FAM167A,FOSL2,LIF,NR4A3,PTHLH,RAB20,TIMP1,TUBB6
CBX5	-0.624	transcription regulator		-0.258	0.000134	AGR2,C15orf48,CDH17,FOXQ1,GALC,LAMB3,LY6G6D,MUC20,PODXL2,PRSS23,RIN2,SH3GL2,SLC7A8,TNFRSF6B,TSPAN8
SRC	-0.546	kinase	Inhibited	-2.167	0.000134	CA2,CAV1,CCND1,CDH1,CXCL10,ID1,MYC,PLAT,PLAU,PRKCA,PTGS2,SLC2A1,TNFRSF11A,VCAM1,VIM
FIRRE		other		-1.96	0.000134	CSF1,IL12B,TNF,VCAM1
LTBP4	0.609	growth factor		-0.017	0.000134	GREM1,ID1,ID2,MYC
mir-190		microRNA		0	0.000134	CCND1,CDH1,MYC,VIM
miR-541-5p (and other miRNAs w/seed AAGGAUU)		mature microRNA		0.887	0.000134	CCND1,CDH1,MYC,VIM
miR-423-5p (and other miRNAs w/seed GAGGGGC)		mature microRNA		0	0.000134	ACTA1,CDH1,PCK1,VIM
SUMO1P3		other		-1.961	0.000134	CCND1,CDH1,MYC,VIM
GRIP1	-0.462	transcription regulator			0.000134	FRAS1,FREM1,GRIA2,PTGS2
TUBB4A	-1.572	other		-1.974	0.000134	CCND1,CDH1,MYC,VIM
BLACAT1		other	Inhibited	-2	0.000134	CCND1,CDH1,MYC,VIM
MED1	0.016	transcription regulator		-1.184	0.000134	ADCY5,BCL7A,BHLHE40,CCND1,CCND3,CYP24A1,FOXO1,ID2,IGFBP1,IGFBP3,LIF,MET,MYC,MYCN,OTUB2,PEX11A,RARB,SCD,SLC27A2,TNNC1,ZFP42
ERBB3	0.517	kinase		-0.359	0.000135	ACTA1,CCN2,CCND1,CDH1,EMP2,ETV5,GAS6,GJB3,IER2,MATN2,NID1,PHGDH,PTGS2,TNS1
HDAC5	0.731	transcription regulator		1.211	0.000136	ACSL1,ACTA1,DAPK1,HES1,IGFBP1,MYC,MYCN,NR4A1,PRX,SCD,TNF,TUBB3
PIK3R1	-0.801	kinase		-1.08	0.000136	CCND1,CXCL10,FOXO1,GCH1,IL12B,MYC,PCK1,PLAU,PTGS2,SLC2A1,TNF,VCAM1
Ras homolog		group		0.132	0.00014	CCN2,CCND1,MYC,NOS3,PLAU,PTGS2
ILKAP	-0.19	phosphatase		0.928	0.00014	CCND1,FOXO1,MYC,NR4A1,NR4A3,TNF
F7	-0.24	peptidase		-1.056	0.000143	CCN2,CCND1,IER2,LIF,MYC,PTGS2,TNF,VCAM1
NF1	-0.369	other		1.414	0.000143	CCND1,KRAS,MDK,MYC,PCK1,PDGFB,PVALB,SOX9
NR2C2	-0.007	ligand-dependent nuclear receptor		1	0.000143	CCL20,CCL24,CCL28,CCND1,CYP24A1,IL20,RARB,THRSP
GPR174	-0.395	G-protein coupled receptor		-0.571	0.000146	B3GNT7,C15orf39,CERK,CHST3,FPGS,LRRC8D,MYO5A,NR4A1,PDE3B,PPP1R16B,RGS2,SATB1,SCD
T-5224		chemical reagent		0	0.000149	ABCD3,ACSL1,ADAMTS1,DUSP6,ID2,PHLDA1,PTGS2,PTPN14,PTX3,RGS2,SFMBT2,SLC2A1,TNFRSF21,TNS1
ID1	-1.832	transcription regulator		-1.302	0.000149	ALDH1A1,CCN2,CCND1,DTX1,FGFR3,IGFBP3,MYC,SCD,TMPRSS6,TNF,VIM
FGF19	-1.244	growth factor			0.000152	ACSL1,ALDH1A1,CCND1,CTSE,HSD3B2,ID1,IGFBP1,MME,RGS16,RGS2,SCD,THRSP
F2RL1	-0.933	G-protein coupled receptor		-1.528	0.000161	ABCG2,AGR2,CAV1,CCN2,DUSP6,IL31RA,LIF,LRAT,NPTX2,PTGS2,RARG,STK32A,TNF
ADIPOQ		other		-0.276	0.000162	ACSL1,ACTA1,APOA1,CCL20,CCN2,CCND1,CDH13,CXCL10,FGFR3,IL12B,IRS1,KLB,NCF4,PCK1,PTGS2,SCD,SLC27A2,TIMP1,TNF,TNFAIP3,VCAM1,WNT5A,WNT5B
IFNAR1	0.344	transmembrane receptor		-1.252	0.000163	CCL20,CCL24,CSF1,CXCL10,DLL1,DUSP6,FAP,IL12B,LIF,MYC,PLAT,PTGS2,SOCS1,TNF,TNFAIP2,TNFAIP3,VCAM1
5-azacytidine		chemical drug		-0.608	0.000163	CAV1,CDH1,ETV5,FANCC,FANCD2,GATA5,GJB3,LOX,MYC,NOS3,PLAGL1,PLAU,PTGS2,PTPRG,RARB,SOX9,TNFRSF18,TNNC1,TUBB
BRD2	0.158	kinase			0.000171	GNG3,LAMB3,MYC,PPA1,ROBO1,S100A6,SATB1,TNF,WEE1
chloropromazine		chemical drug	Activated	2.027	0.000171	DEPP1,FNDC4,NR4A1,NR4A2,NR4A3,PLCB1,SCD,TNF
fisetin		chemical drug		1.964	0.000171	CCND1,CDH1,IL12B,MYC,PCK1,PTGS2,TNFRSF11A,VIM
PLAGL1	1.405	transcription regulator			0.000176	CCL20,CCL22,CCL24,CCL28,COL6A2,IFNK,OSM
PITX2	-0.407	transcription regulator		-1.697	0.000177	ATP1B1,CCND1,CCND3,CDH1,CYP26A1,CYP26B1,DACH1,DACT2,FOXO1,GATA2,GPX7,MYC,SATB1,TFAP2B,VIM,WNT5A
BSCL2	0.094	other			0.000177	ACSL1,CCND1,CIDEC,CYFIP2,GREM1,GRIA2,PC,PTGS2,THRSP,TIMP1
TSC1	0.176	other		0.92	0.000178	ATP6V0A4,CCN2,CRYAB,CTNS,FLNA,FOXO1,GNS,IL12B,IL19,IRS1,PLAU,SCD,TNF
FERMT2	-0.21	other		-1.377	0.000181	CCN2,CCND1,FOXO1,SCD,TNF
GHRHR	2.61	G-protein coupled receptor			0.000181	CCND1,CCND3,HSD11B1,HSD11B2,TNF
BMP15		growth factor	Inhibited	-2.446	0.000183	ID1,ID2,ID3,PTGS2,PTX3,SMAD6
MAPK9	-0.021	kinase		-0.666	0.000183	AQP1,CAV1,CCN2,CIDEC,EGF,FOSL2,IER2,IL12B,LIF,MARCKSL1,MYC,NOS3,PLAT,PTX3,SCD,SOD3,TNF,TNFAIP3
GCG	-1.117	other		1.97	0.000188	CCN2,FAM72A,FOSL2,IGFBP1,MME,NR4A1,NR4A2,NR4A3,PCK1,PLK3,PPP1R3C,SLC2A1,TENT5A,TNS1,VCAM1
CISH	-0.637	other		1.554	0.000189	BACH2,CSF1,CXCL10,ID3,MYC,MYCN,NR4A3,OSM,PTGS2,RGCC,TNF
isotretinoin		biologic drug		0.231	0.000189	ATP12A,DEFB1,IGFBP3,IL12B,PRKCA,PTGS2,RARB,RARG,TMPRSS4,TNFAIP2,VCAM1
KDM5B	-0.277	transcription regulator	Activated	2.885	0.000191	CAV1,CCN2,CCND1,DHCR24,FHL1,FJX1,ID2,NDE1,NMB,PBK,PDE3B,PIR,SOX4,SOX9,TUBB2A,WNT7B
hyaluronic acid		chemical - endogenous mammalian		-0.15	0.000195	COL6A2,CXCL10,IL12B,MET,NR4A1,NR4A2,PLAU,PTGS2,PTHLH,SOX9,TIMP1,TNF,TNFAIP3,VCAM1
Nfat (family)		group		-1.903	0.000196	ACP5,CCND1,DKK3,FGF18,FHL1,IL12B,ITPR1,PDE3B,PDGFB,PTGS2,TNF,TUBB3,VCAM1
MKNK1	-0.131	kinase		-0.154	0.000196	CAMK2A,COL4A6,CTH,FLNA,GNAI1,ID2,MAN2A1,MGP,MYC,MYO5A,NR4A3,NREP,RGS5,RUFY4,SPRY2,TNF,VIM,YWHAG
NFATC2	1.022	transcription regulator		-0.193	0.000199	ACP5,CCL22,CRYAB,CTNNAL1,CXCL10,EBI3,GDF5,GPNMB,IL12B,ITPR1,MYC,NR4A1,PDZD2,PLA2G2A,PLAT,PLD1,PTGS2,RGS2,SOCS1,TNF
daporinad		chemical drug	Activated	2.156	0.000203	ALDH1A1,BHLHE40,BRIP1,ID1,IL12B,LIF,NES,TNF
Laminin (complex)		complex		0.002	0.000203	CCND1,ETV5,ID2,ODAM,PLAU,PTGS2,VIM,WNT5A
VHL	-0.301	transcription regulator		-0.446	0.000207	ALDH1A1,BHLHE40,CAV1,CCN2,CCND1,CDH1,EGLN3,GNG4,LOX,NREP,PDGFB,PTHLH,SLC2A1,TNF,VCAM1,VIM
cuprizone		chemical toxicant		-0.767	0.000207	ALDH18A1,BACH2,CRYAB,CSPG4,CTSZ,CXCL10,ERMN,FLNA,ITPR1,KNG1,LGALS3,MPP2,OAT,PTGS2,TNF,VIM
glucocorticoid		chemical drug		1.026	0.000209	ACE2,APLN,CCN2,CCND3,CDH1,CSF1,CYP24A1,GCH1,IGFBP1,IGFBP3,IL12B,MYC,NOD1,NOS3,NR4A2,PCK1,PLAT,PTGS2,PTHLH,SCGB1A1,SERPINA6,STC1,TNF,TNFRSF18,VCAM1,VIM
ARHGAP31	0.828	other		-0.573	0.000216	BMP7,CCN2,CDH1,COL6A2,ID2,ITGB6,SERTAD2
pemetrexed		chemical drug		-1.026	0.000216	CCL20,CXCL10,LIF,MET,NR4A1,OSM,VIM
POU5F1	-0.319	transcription regulator	Inhibited	-2.837	0.000217	ASPRV1,ATP6V0A4,B3GNT7,CCL20,CCND1,CDH1,CXCL10,CYP26A1,DAPK1,DLX1,DUSP4,GATA2,GATA6,GM2A,GSC,ID3,IRS1,IRX3,MYBL2,MYC,MYCN,NR2F2,OVOL1,SMPD1,TNF,TNFRSF21,VIM,WEE1,WNT5A,ZFP42,ZIC2
SLC1A5	-0.97	transporter			0.00022	CDH1,SLC38A1,VIM
ERK1/2		group		-0.679	0.00022	APLN,CAV1,CCL20,CCL22,CCN2,CCND1,CXCL10,DAPK1,DUSP4,FOXO1,ID1,ID3,IGFBP3,IL12B,IL19,ITGA2,MYC,MYCN,NR4A3,PLAU,PTGS2,S100A6,SOX9,TIMP1,TNF,VCAM1
IL10RA	-0.401	transmembrane receptor		0.2	0.00022	ACSL1,AKT3,B3GNT7,CA2,CCL22,CFB,CLIC6,CSRP2,CTH,CTSE,CYFIP2,EGF,EMP2,FHL1,GAS6,HGFAC,HPSE,IL12B,MFSD4A,NOD1,P3H2,PCK1,SLC2A1,TNF,VSIG2,WFDC2
SLC15A4	0.149	transporter	Inhibited	-2.387	0.000222	ADAMTS1,ALDH18A1,CXCL10,LGALS3,MARCKSL1,PBK,PLP2,PTGS2,S100A6,TNF,TSPAN8,TUBB,TUBB6,VCAM1,VIM
leukotriene D4		chemical - endogenous mammalian		0.392	0.000229	ADAMTS1,CDH1,FOSL2,NR4A1,NR4A2,NR4A3,PTGS2,RGS2,TNF
NR2F1	0.901	ligand-dependent nuclear receptor		-0.784	0.000229	APOA1,CCL22,CCL24,CDH1,HES5,ID2,PCK1,RARB,SPRY2
MAFB	-0.548	transcription regulator		-1.941	0.000233	CD163L1,EFNA3,EGLN3,FBLN5,FOXO1,GAST,GSDMA,HS3ST1,HTR2B,LGALS3,MARCKS,MID1,PCK1,SLC7A8
740 Y-P		chemical reagent		-1.192	0.000234	CDH1,NOS3,TNF,VIM
FA2H	1.944	enzyme		1.214	0.000234	CCN2,CDH1,SCD,VIM
ABCD1	0.182	transporter			0.000234	ABCD3,PTGS2,SLC27A2,TNF
MC1R		G-protein coupled receptor	Activated	2	0.000234	NR4A1,NR4A2,NR4A3,TNF
RTKN	0.258	other	Inhibited	-2	0.000234	CDH1,TNF,TNFAIP3,VIM
Ikb		group		-0.689	0.000236	CCND1,CFB,NR4A1,PTGS2,TNF,TNFAIP3
bisindolylmaleimide iv		chemical drug		0.626	0.000236	CCN2,ITGA2,MYC,NR4A1,PCK1,TNF
RAG2	-0.118	enzyme		-1.508	0.000237	ADAMTS17,COL6A2,CXCL10,FCGRT,GPR183,ID1,LRP4,MET,PPP1R16B,PTP4A3,RHOU,SMPD1,TNF
INHA	-0.423	growth factor		1.678	0.000237	ADAMTS1,ADAMTSL2,CCN2,COL4A5,COL4A6,COMP,CYP26B1,LTBP1,MATN2,MYC,PRSS23,PTGS2,PTX3
TBX5		transcription regulator		0	0.000237	ACE2,ACTN2,CCL20,ECM2,FAP,NFATC2,PDLIM3,PLA2G2A,PTGS2,TNNC1,VIM
RUNX1	-0.842	transcription regulator	Inhibited	-2.729	0.00024	ADAMTSL4,ANK1,AQP1,CCND1,CCND3,CSF1,FAT4,FHDC1,FOSL2,GATA2,ID2,IGFBP3,ITGA2,MAP3K6,MET,MYC,NFIL3,NR2F2,NR4A3,RGCC,SOX4,SOX9,TIMP1,TNFRSF18
GPBAR1	1.321	G-protein coupled receptor		-0.698	0.00024	CCND1,CHAC1,CTH,GPX7,NOS3,PCSK1,TNF,VCAM1
FUS-DDIT3		fusion gene/product		-0.707	0.00024	CAMK2N1,CCN2,CNGB3,LOX,NPAS2,PTX3,RGS4,VIM
Histone h4		group			0.000241	ACTA1,CCND1,CCND3,CXCL10,CYP24A1,GRIA2,HES1,HPSE,IGFBP1,KIF5C,PTGS2,RARB,TACC2,TNF,TNFAIP3,VCAM1
PAX3		transcription regulator		0.421	0.000243	ANOS1,ATP2B4,FGF9,FHL1,ID2,ID3,IRS1,LAMB3,MCC,MED21,MET,MGP,MSX2,PHGDH,PTHLH,PTPN14,RASSF2,RET,SOX4
PI3K (complex)		complex	Inhibited	-2.676	0.000249	APLN,CCN2,CCND1,CCND3,CD55,CDH1,CXCL10,DLL4,FBLN5,FOXO1,GATA2,IGFBP1,IL12B,KRAS,MYC,NOS3,NR4A2,PTGS2,RGS2,SOX9,TNF,TNFAIP3,TNFRSF11A,TUBB3,VCAM1
NR4A1	3.346	ligand-dependent nuclear receptor		-1.647	0.000249	ACTA1,ATP12A,CCN2,CCND1,COL6A2,CSF1,DAPK1,GREM1,HSD3B2,ID1,IL12B,MARCKSL1,MYCN,NOS3,NR4A1,NR4A2,NR4A3,PC,PCK1,PPA1,PPP1R3C,RARB,SCD,TNF,VCAM1
Hdac		group	Inhibited	-2.244	0.000253	ADAMTS1,CCND1,CYP24A1,DKK3,DLL1,IGFBP3,IRX3,LRP4,MYBL2,MYC,MYCN,NPNT,NR4A1,RARB,SPRY2,TFAP2B,TNF
KLF17		transcription regulator			0.000255	CCL24,CCL28,CORIN,ID1,VIM
L-685,458		chemical - protease inhibitor		1.411	0.000255	DLL4,HES1,ID1,NR2F2,TNF
ZFHX3	0.781	transcription regulator	Inhibited	-2.236	0.000256	APOA1,C1QL1,CCND1,ID2,ID3,KRT7,PROK2,RGS16,RGS2,SLC10A4,TUBB3,WNT5A
ursodeoxycholic acid		chemical - endogenous mammalian		1.093	0.000259	ABCG2,CCL20,CCN2,CXCL10,IRS1,LGALS3,PTGS2,SCTR,TIMP1,TNF
DNMT1	-0.081	enzyme		-0.717	0.00026	CCND1,CDH1,CSF1,CYP24A1,GATA5,LRP8,MYC,PTGS2,SLC15A1,SOCS1,VIM,VLDLR,WNT5A
arachidonic acid		chemical - endogenous mammalian		1.097	0.00026	IL12B,NOS3,PLA2G2A,PLAU,PLD1,PTGS2,PTHLH,RGS2,SCD,THRSP,TNF,VCAM1,VIM
IRF2	0.685	transcription regulator		-0.016	0.000261	CCND1,CFB,CIDEC,CXCL10,DST,E2F3,FXYD2,HGD,ID1,IGFBP1,IL12B,PTGS2,SETD3,SOCS1,VCAM1
Calcineurin A		group		0	0.000263	ACTA1,ATP2B4,CCN2,CCND1,FGF18,SLC2A1,TIMP1
trametinib		chemical drug		-0.52	0.000263	ETV5,GPNMB,MYC,PHLDA1,PHLDA2,TNF,TNFAIP3
MAOA	-0.747	enzyme		-1.054	0.000263	ABCG2,ALDH1A1,CCN2,CCND1,IGFBP3,MYC,VIM
curcumin		chemical drug		1.546	0.000273	ABCC1,AQP1,CAV1,CCN2,CCND1,CCND3,CDH1,DAPK1,DNMT3A,FOSL2,HDAC8,IRS1,KLB,MARCKSL1,MST1R,MYC,PDE3B,PLAU,PTGS2,SFTPD,SOCS1,SOX9,ST6GALNAC1,TACC2,TNF,TNFRSF11A,TUBB3,VCAM1,VIM,WEE1
PLAUR	0.778	transmembrane receptor		-1.418	0.000282	CCND1,CDH1,MYC,PLAU,PLG,SOCS1,TNF,VIM
MEOX2	-0.354	transcription regulator		1.021	0.000282	CCL20,CDH1,ID1,ID3,PTX3,TNFAIP3,VCAM1,VIM
HOXA5	-0.143	transcription regulator		1.987	0.000282	CCL20,CDH1,IER2,IGFBP1,LIF,PTGS2,PTX3,VIM
ESRRB	-0.412	transcription regulator			0.000282	APLP1,CCL20,CCL28,GCKR,IL12B,MYBL2,NFKBID,ZFP42
PPIF	-0.133	enzyme		-1.155	0.000283	ACKR4,CCL20,CXCL10,GDF5,GJB3,GSC,LIF,LRRC8D,MGP,PDZRN3,TNF,WNT5A
KLF5	0.792	transcription regulator		-1.14	0.000285	CCND1,CDH1,CITED4,CSRNP1,DHCR24,E2F3,FGF18,HLF,ID3,MYC,PDGFB,SOX4,WFS1
CXCR4	-0.503	G-protein coupled receptor		-1.8	0.000292	CCND1,CDH1,CXCL10,ID1,ID2,IGFBP7,MSX2,MYC,TNF,TNNC1
TERT	0.564	enzyme		-0.132	0.000294	CAV1,CCL24,CCN2,CCND1,CSF1,CXCL10,DUSP6,FAM167A,GATA6,IQGAP2,MYC,NOS3,PDGFC,PRSS23,PSCA,PTGS2,TIMP1,TNF,VIM
let-7a-5p (and other miRNAs w/seed GAGGUAG)		mature microRNA	Activated	2.347	0.000294	BCL7A,BMP2K,CCND1,CEMIP2,COL4A5,FANCD2,KRAS,MYC,NID1,PDGFB,PGRMC1,PTGS2,RASSF2,RDH10,SCD,SLC38A1,TNF,UGT8,VIM
IL18	-0.647	cytokine		-1.781	0.000294	ACTA1,BOK,CCL20,CCR4,CDH1,CSF1,CTH,CXCL10,FOSL2,LIF,MMP15,NFIL3,PTGS2,SLC7A8,TIMP1,TNF,TRIM29,VCAM1,ZBED2
Gsk3		group		-0.496	0.000296	CCND1,CDH1,IL12B,IRS1,MYC,NR4A1,NR4A2,PTGS2,TNF,TNFAIP3,TNNC1
IL33	-1.604	cytokine		0.169	0.0003	ADAMTS1,CCL22,CCND1,CCR4,CHST11,CXCL10,EBI3,EGLN3,FA2H,FBXL21P,FOSL2,ID2,MDK,MYC,NCF4,NFIL3,NFKBID,NR4A1,PCSK1,PDGFB,PLAT,RAI14,SCGB1A1,SLC26A4,SLC7A8,SMAD6,TIMP1,TNF,TNFAIP2,TNFAIP3,TNFRSF18,TUBB6
PPARD	0.05	ligand-dependent nuclear receptor		0.955	0.000304	ADORA1,APOA1,CCL20,CCND1,GAS6,GLI3,GPR183,HSD11B2,HSD3B7,IGFBP1,IL12B,LRAT,MFSD2A,NR4A1,NR4A2,NR4A3,PLA2G2A,PLAT,PTGS2,S100A6,SCD,SLC27A2,TNF,TNFAIP3,VLDLR
TLR7	-0.331	transmembrane receptor	Inhibited	-3.382	0.000306	CCL20,CCND1,CCND3,CXCL10,ETV4,ETV5,IFNE,IFNK,IL12B,KCNH1,KCNMA1,NCF4,PLAT,PLAU,PTX3,RGS4,SOCS1,TMEM154,TNF,TNFAIP3
MEF2C	-0.12	transcription regulator		-0.32	0.000312	ACE2,ACTA1,ACTN2,BACH2,ECM2,FAP,FGFR3,NFATC2,NR4A1,PDLIM3,PLA2G2A,PLAGL1,PTGS2,SMYD1,TNNC1,TSPAN2,VIM
alitretinoin		chemical drug		-0.583	0.000312	APOA1,BMP7,CCL20,CCL24,CCND1,CCND3,CD5L,CXCL10,CYP24A1,CYP26A1,CYP26C1,PLAU,RARB,RARG,SCD,VIM,WNT5B
HDAC3	0.057	transcription regulator		-0.098	0.000312	CCND1,CD55,CDH1,CXCL10,IL12B,MYC,NOS3,PTGS2,RARB,SCD,SLC2A1,TNF,VIM
CEBPB	0.292	transcription regulator		-1.962	0.000313	ALDH1A1,APLN,CCL20,CCND1,CDC42EP3,CXCL10,CYP24A1,DAPK1,E2F3,EPHA7,FHL1,FHL2,HSD11B1,HSD11B2,HSD3B2,ID1,IGFBP1,IGFBP3,IL12B,IRS1,MGP,MYBL2,MYC,NFATC2,NFKBID,PCK1,PLA2G2A,PLG,PTGFR,PTGS2,RGS4,S100G,SCD,SFTPD,SLC2A1,SPC24,TNF,TUBB,TUBB3,VIM,VLDLR,WEE1
Sos		group			0.000313	ABCC1,APLN,CA2,FBLIM1,FETUB,GM2A,HSPB8,KRAS,LRP8,MET,NFIL3,NPTX1,PHLDA1,PLAU,PLD1,PTGS2,RAPGEF3,SCD,TNFRSF18
BDNF	-0.485	growth factor	Activated	2.035	0.000314	BHLHE40,BMP7,CAMK2A,CSPG4,DUSP4,DUSP6,FLNA,GNAI1,GRIA2,ITPR1,LYPD1,MAN2A1,MYCN,MYO5A,NMB,NR4A1,NR4A3,PALMD,PLG,PVALB,RGS4,SPRED2,SPRY2,TNF,TUBB3,VIM,YWHAG
SND1	0.494	enzyme			0.000318	CDH1,ID1,KYNU,LTBP1,PTGS2,SOX4,VIM
methyl-beta-cyclodextrin		chemical drug		0.896	0.000318	CAV1,CCND1,HSD3B2,MYC,PLA2G2A,VCAM1,ZFP42
eplerenone		chemical drug		1.487	0.000318	CCN2,FXYD4,LGALS3,NOS3,PTGS2,TNF,VCAM1
PDGFB	-1.597	growth factor		-0.75	0.000329	AQP1,CCND1,FGF7,FOXO1,MYC,NR4A1,PHLDA1,PTGS2,RGS5,TIMP1
caffeine		chemical drug		-0.017	0.000329	ACP5,CAV1,CCN2,CDH1,HSD11B2,NR4A1,PRKCA,PTGS2,SLC2A1,VIM
DPP4	-0.09	peptidase		-1.038	0.00033	CDH1,CXCL10,DHCR24,FAP,IL12B,PLAU,TIMP1,TNF
TIMP1	3.185	cytokine		-0.216	0.00033	CCL20,EGF,IGFBP3,MET,MME,PLAT,PLAU,TNF
Sb202190		chemical drug		1.986	0.00033	CCN2,CCND1,CCND3,CD55,CXCL10,EBI3,IL12B,IL20,PHLDA1,PLA2G2A,PTGS2,PTHLH,TNF,VCAM1,VIM
ETS1	-0.143	transcription regulator	Inhibited	-2.447	0.000332	CAV1,CCN2,CCND1,CDH1,CYP24A1,HPSE,HSPB8,ID2,IL12B,ITGB6,LAMB1,MET,MYC,NFIL3,NOS3,PHLDA2,PLAU,PTHLH,SRD5A1,TNF,VIM
FOXP3	-0.835	transcription regulator		0.216	0.000337	AKT3,CCR4,CSF1,DUSP4,DUSP6,FOSL2,ID2,LGALS3,NFIL3,NR4A1,NR4A3,PDE3B,PLAGL1,SATB1,TNF,TNFAIP3,TNFRSF18,ZSCAN29
camptothecin		chemical drug	Inhibited	-2.255	0.000338	BAMBI,CCL20,CCND1,CHAC1,CHST11,CSF1,DUSP6,FOXO1,FUT8,GPNMB,HSPB8,ID1,ID3,IGFBP3,IL1RAP,IQGAP2,ITPR1,LGALS3,MARCKSL1,MYC,MYO5A,NEK2,NR4A1,NR4A2,OSM,PDZD2,PHLDA2,PLD1,PTGS2,PTX3,PVALB,RAPGEF5,RND2,SNTB2,SOCS1,SPRY2,SYNJ2,TNF,TNFAIP3,TUBB,TUBB2A,VCAM1,ZFTA
POU4F1	-0.964	transcription regulator		0.426	0.000342	CLIC6,ETV4,ETV5,HOXD1,INA,IRX3,KCNMA1,NR4A2,NWD2,PVALB,RET,SLC6A17,TFAP2B
HBB		transporter	Activated	2.236	0.000344	CCL20,CCL22,CFB,CSF1,CXCL10,IL12B,LIF,NOD1,PTGS2,TNF,TNFAIP3,VCAM1
MAP2K4	0.082	kinase		-1.877	0.000346	CCND1,CXCL10,ERRFI1,FLNA,IL12B,PLAU,PTGS2,TNF,TUBB2A
FHL2	-1.76	transcription regulator		-1.054	0.000346	CCND1,CXCL10,FHL2,IL12B,MSX2,MYC,SOX9,TNF,WNT5A
VSIR	2.764	other		0.6	0.00035	CIDEC,CXCL10,SCD,TNF,VSIR
MMP8		peptidase		1.069	0.00035	BMP7,CCN2,CXCL10,MET,TNF
THY1	-0.181	other			0.00035	CDH1,GAS6,NES,PDGFB,VIM
ethidium		chemical drug			0.00035	CCN2,CCND1,CCND3,PLAU,TIMP1
epigallocatechin-gallate		chemical drug	Activated	3.261	0.000351	ACP5,CA2,CCL22,CCN2,CCND1,CDH1,CXCL10,FOSL2,HES1,IL12B,MYC,NOS3,NR4A2,PLAU,PRKCA,PTGS2,SOCS1,TIMP1,TNF,VCAM1,VIM
pirinixic acid		chemical toxicant		-0.045	0.000357	ABCC1,ABCD3,ABCG2,ACSL1,AHSG,APOA1,BMP7,CCND1,CCND3,CD5L,CIDEC,FOXA3,ID2,LAMB3,LGALS3,MET,MYBL2,MYC,PEX11A,PHLDA1,PLA2G2A,POPDC3,PPIC,PTGS2,PTPN21,SCD,SLC23A1,SLC27A2,THRB,TNF,TSPO,VCAM1,WEE1
Jnk		group	Inhibited	-2.608	0.000366	APLN,CCL22,CCN2,CCND1,CD55,CDH1,HES1,IL12B,IL19,MYC,NR4A1,PDGFB,PLAT,PLAU,PLG,PTGS2,RARG,TIMP1,TNF,VCAM1
JUND	-0.085	transcription regulator		-0.785	0.000366	CCND1,CCR4,CDH1,CXCL10,NR4A1,PLAU,SFTPD,SOCS1,SOX4,TIMP1,TNF
FAS	0.098	transmembrane receptor		-0.639	0.000373	CCL20,CCN2,CSF1,CXCL10,FOXO1,GPNMB,IL1RAP,IQGAP2,ITPR1,LGALS3,MET,MGP,MME,MYO5A,NR4A1,NR4A2,OSM,PHLDA2,PLAU,PLD1,PTX3,PVALB,RAPGEF5,RND1,RND2,SNTB2,TNF,TNFAIP3,VCAM1
CAV1	-2.365	transmembrane receptor		-1.552	0.000375	CAV1,CCND1,CDH1,CXCL10,GIPC2,ID1,KRT7,NOS3,NR4A1,SLC1A1,SMAD6,TNF,VCAM1,VIM,WFDC2,ZFP42
PNO1	0.086	other		-1.7	0.000378	CCND1,CDH1,DLL1,HES1,OVOL1,PTGS2
CDC73	0.107	other		-1.004	0.000378	CCND1,CDH1,GATA2,LGALS3,MYC,SOCS1
tofacitinib		chemical drug	Activated	2.415	0.000378	CCND1,CXCL10,IL12B,MYC,SOCS1,TNF
ADAMTS12	-0.224	peptidase		0.447	0.000378	CXCL10,MGP,MID1,S100A6,SOX9,TNFAIP2
FOXF2		transcription regulator		0.413	0.000378	CCND1,CDH1,FOXQ1,PDGFB,VIM,WNT5A
NR2F6	-0.73	ligand-dependent nuclear receptor			0.000378	CCL20,CCL22,CCL24,CCL28,IL12B,IL20
arotinoid acid		chemical toxicant		-1.117	0.000378	PTHLH,RARB,RARG,SCD,SOX9,TNF
HJURP	-0.329	other		-1.997	0.000379	CCND1,MYC,VIM,WEE1
LY6K		other		-1	0.000379	ABCG2,CCN2,FGF7,PSCA
ENO1	-0.203	enzyme			0.000379	CDH1,MYC,PTGS2,VIM
mir-338		microRNA		1.992	0.000379	CCND1,CDH1,SOX4,VIM
mir-541		microRNA		-1.994	0.000379	CCND1,CDH1,MYC,VIM
regorafenib		chemical drug		1.98	0.000379	CCN2,CDH1,TNF,VIM
FRMD6	-0.352	other	Activated	2	0.000379	CCN2,IGFBP3,PDGFB,RASSF8
UMOD		other		-1.936	0.000379	EGF,IL12B,PVALB,TNF
SETD7	-1.252	enzyme		0.283	0.000379	CCND1,CXCL10,MYC,TNF
TRPC3		ion channel		-1.98	0.000379	CCND1,IL12B,TNF,VCAM1
CDCP1	-0.013	other		-1.987	0.000379	CCND1,CDH1,MYC,VIM
calcipotriene		chemical drug		0.557	0.000382	CCL22,IL19,IL20,OSM,PLAU,PRKCA,PTGS2
MDK	-3.225	growth factor		-1.219	0.000382	CSF1,LIF,PLAT,RELT,S100A6,TNF,WNT5A
DCLK1	-0.111	kinase	Inhibited	-2.071	0.000382	ALDH1A1,KRAS,MYC,PTGS2,SOX4,SOX9,VIM
ACVRL1	0.088	kinase		-1.624	0.000382	ID1,ID2,MYC,PLAT,PLAU,SMAD6,VCAM1
TAB1	0.014	enzyme		1.026	0.000382	CCL20,CCND1,CFB,CXCL10,GCH1,PTGS2,RGS2
daunorubicin		chemical drug		0.634	0.000382	ABCA3,ABCA4,ABCC1,ABCC9,DPYSL4,MYC,PTGS2
phorbol 12,13-dibutyrate		chemical - endogenous non-mammalian	Inhibited	-2.018	0.000382	APOA1,CD55,ITGA2,PRKCA,PTGS2,SPRY2,TNF
FOXM1	0.075	transcription regulator	Inhibited	-2.391	0.000383	ACE2,BRIP1,CAV1,CCND1,CDH1,CSF1,CTNNAL1,FOXO1,HSD11B2,LOX,MET,MYC,MYCN,NEK2,NES,SFTPD,VIM
SMAD1	-0.312	transcription regulator		-1.793	0.000385	CCN2,CSF1,ID1,MYC,PDGFB,SMAD6,SOX9,VCAM1
benzyl isothiocyanate		chemical - endogenous non-mammalian		1.739	0.000385	CCND1,CDH1,MET,MST1R,MYC,PTGS2,VCAM1,ZBTB10
ZFTA-RELA		fusion gene/product		-1.414	0.000385	BMP2K,CSF1,CXCL10,L1CAM,PDGFB,PTGS2,S100A6,TNFAIP3
fatty acid		chemical - endogenous mammalian		0.7	0.000386	AHSG,APOA1,IRS1,MAPK12,NR4A1,NR4A2,NR4A3,PPA1,PTGS2,SCD,SLC2A1,THRSP,TNF,VCAM1
MAPK14	-0.339	kinase		-1.163	0.000388	ACP5,ACTA1,ATP2B4,CCND1,CDH1,CRYAB,CXCL10,DLL1,DNMT3A,DUSP6,FOSL2,GREM1,IL12B,PCK1,PLAU,PTGS2,SOX9,TIMP1,TNF,VCAM1
1810019D21Rik		other		1	0.000395	AK5,COL6A2,EFNA3,ITGA2,MYCN,PALMD,PLAU,RAPGEF3,SLC4A11
BAPTA-AM		chemical reagent		0.996	0.000395	CCL20,CDH1,CXCL10,GAST,NR4A1,PTGS2,SOCS1,TNF,VCAM1
budesonide		chemical drug		0.816	0.000408	ABLIM3,CAMK2N1,CRYAB,CXCL10,DOP1B,DSC2,EFNA5,GNAI1,GNG4,IGFBP3,IL1RAP,ITPR1,KIF21A,KRT7,LOX,NPAS2,PHLDA1,PLD1,PRKCA,PSCA,RGS5,RHCG,TNF,TUBB2A,WNT5A
E2F1	-0.243	transcription regulator		0.509	0.000413	ABCG2,AGR2,BOK,CA2,CAV1,CCND1,CCND3,CDCA4,CDH1,CENPU,CRYAB,DUSP4,E2F3,FANCD2,FGFR3,FHDC1,FHL1,FOXO1,GM2A,H2AC6,HES1,HSD11B2,ID3,IRS1,KCNH1,KRAS,MYBL2,MYC,MYCN,NR4A3,PPP1R13B,SERTAD2,TNF,UGDH,VCAM1,VIM,WEE1
TFAP2A	-1.064	transcription regulator		-0.8	0.000415	BOK,CCL28,CCND1,CDH1,GM2A,IL12B,IL20,ITGBL1,LIPA,MYC,PLAU,RAB27B,SMPD1,TIMP1,TNF
ADAM10	-0.04	peptidase		0.174	0.000415	AHSG,ATP6V0A4,CAMK2A,CCND1,CRYAB,CSF1,EFNA5,HIP1,ITIH4,KNG1,MET,PODXL2,PVALB,RGS4,SOX9
GLI3	-1.391	transcription regulator		0.707	0.000416	CCND1,DLL1,FGFR3,FOXO1,GREM1,MSGN1,MYCN,NFKBID,PTHLH,SOX9,TNFAIP3,WNT5A
olanzapine		chemical drug		0.081	0.000416	CAPN8,CHST3,IL1RAP,LRAT,NR4A1,NR4A2,NR4A3,RGS2,S100G,SLC38A1,SPRY2,TSPAN8
KLF6	0.087	transcription regulator	Inhibited	-3.063	0.000431	CCL22,CCL24,CDH1,CFB,GCH1,ID2,IL12B,LGALS3,MYC,NR4A1,OSM,PHLDA1,PLAT,PLAU,PTGS2,RARB,RARG,SOCS1,TIMP1,TNF,TNFAIP2,TNFAIP3,VCAM1
BCL6	0.353	transcription regulator		1.322	0.000439	ABCD3,BACH2,CCND1,CSF1,CXCL10,DUSP6,EBI3,FCGRT,HERC6,IL12B,KLHL23/PHOSPHO2-KLHL23,MGP,MYC,PLA2G2A,PRSS23,RGS4,SLC27A2,SOX9,TIMP1,TNF,TNFRSF18
PROC	-0.834	peptidase		1.555	0.000446	ACE2,IL12B,NOS3,NR4A1,PLA2G2A,TNF,TNFAIP3,VCAM1
HDAC6	-0.221	transcription regulator		-1.309	0.000446	ADAMTS1,CDH1,MYC,PDGFB,PLAU,TNF,VCAM1,VIM
herbimycin		chemical drug	Activated	2.756	0.000446	CCN2,CCND1,CCND3,CDH1,IRS1,PLAU,PTGS2,TNF
bisphenol A		chemical - endogenous mammalian		-0.408	0.000452	ARNT2,CCN2,CCND1,CDH1,CXCL10,FGF18,FGF7,FGF9,GABRD,MET,NOS3,NR4A1,NR4A2,NR4A3,PTGS2,S100G,SMOC1,SRD5A1,TNF
RNASE2		enzyme	Inhibited	-2.052	0.000455	CCL22,CCL24,CSF1,CXCL10,IL12B,OSM,TNF
XDH		enzyme		-0.193	0.000455	AVPR1A,CCN2,ID3,PLAU,SLC2A1,TNF,VIM
PRKCZ	0.633	kinase		-1.032	0.000455	CCND1,CDH1,KRAS,MYC,NOS3,PHGDH,VCAM1
PTCH1	0.48	transmembrane receptor	Activated	2.236	0.000455	ACTA1,CCND1,DLL1,DLL4,GATA6,MYCN,SOX9
Ngf		group		1.245	0.000465	CCND1,DUSP4,IER2,MAP6,MYBL2,NR4A1,NR4A2,PRKCA,RARB,TUBB3
SORL1	0.086	transporter	Inhibited	-2.183	0.000468	AQP1,CAV1,CTHRC1,EFNA5,FAP,FGF7,FGFR3,GDF5,ITGA2,LAMB1,MDK,MET,NID1,PDGFC,PLAU,SEMA3G,WNT5A
Endothelin		group	Inhibited	-2.156	0.000469	ACTA1,APLN,MYC,PTGS2,TNF
PXDN	-0.113	enzyme		-0.447	0.000469	IGFBP1,LOX,MYC,NFIL3,TNF
miR-129-5p (and other miRNAs w/seed UUUUUGC)		mature microRNA		-0.199	0.000469	CDH1,DNMT3A,GALNT1,PRKCA,SOX4
HBP1	0.142	transcription regulator		1.974	0.000469	CCL24,CCND1,IGFBP1,MYCN,PTGS2
APOC1		transporter		-1.48	0.000469	AKT3,CDH1,MYC,TIMP1,TNF
PROCR	-0.404	other		-0.765	0.00047	CCL22,CCND1,LIF,MYC,TNF,VCAM1
calyculin A		chemical toxicant		-0.896	0.00047	CCL22,CCND1,NR2F2,NR4A3,PRKCA,TNF
RPTOR	0.166	other		0.29	0.000482	CCND1,CCND3,CDH1,DHCR24,DUSP6,IL12B,IRS1,MYC,PCK1,PTGS2,RTN4RL1,SLC2A1,SPRED2,SPTLC3,TNF
bisindolylmaleimide I		chemical drug		0.897	0.000483	APOA1,CCN2,CD55,E2F3,ID3,MET,NR4A1,NR4A2,PLD1,PRKCA,PTGS2,TNF,TRIM29
benzo(a)pyrene		chemical toxicant		0.013	0.000488	ABCC1,AJUBA,APOA1,DNMT3A,DOK5,FGF9,FGFR3,GNAI1,IL1RAP,ITPR1,NOS3,NR4A1,PLCB1,PPP1R3C,PRKCA,PTGS2,PTPRG,RGS5,SOD3,TNFAIP2
CSF2	-1.276	cytokine	Inhibited	-2.282	0.000493	ACP5,ADAM8,CCND1,CCND3,CDH1,CHST11,CSF1,CXCL10,DUSP6,GCH1,ID2,ID3,IL12B,IL19,MET,MFSD2A,MME,MYC,NEK2,NFATC2,NR4A1,NR4A2,NR4A3,OSM,PHGDH,PLAU,PLD1,PROK2,PTGS2,RGCC,SLC2A1,SOCS1,STEAP3,TNF,TNFAIP3,TNFRSF11A,TNFRSF18
FEV		transcription regulator		-0.632	0.000498	DDC,EFNA5,EPHA7,NR2F2,PYGB,SATB1,SCN3B,SLC7A8,SOX9,VCAM1,VIM
RARB	-1.713	ligand-dependent nuclear receptor		0.962	0.0005	APOA1,ATP6V0A4,CRYAB,CYP26A1,CYP26B1,GJB4,ID1,ID3,IGFBP3,LY6G6D,PTGS2,RARB,RET,SATB1,SFTPD,SLC2A1,ZFP42
APC	-0.113	enzyme	Activated	2.231	0.0005	CCND1,CD55,CDH1,GLI3,HES1,ID1,ID2,ID3,ITGA2,LAMB1,MYC,OAT,PRKCA,PTGS2,SOX9,TIMP1,TNF
miR-29b-3p (and other miRNAs w/seed AGCACCA)		mature microRNA		1.725	0.0005	CCND1,CDH1,COL4A5,DNMT3A,ID2,MYBL2,NID1,PDGFB,PPIC,PTP4A3,TNFAIP3,TUBB2A
cobalt chloride		chemical reagent		0.419	0.0005	ADAMTS1,BHLHE40,DEPP1,GAST,HES1,HSD11B2,KRAS,PTGS2,RGS5,SLC1A1,SLC2A1,SMAD6
HIC1	-0.213	transcription regulator		1.718	0.000509	CA2,CCND1,CYP24A1,FHL2,ITPR1,LIF,LRP8,RIN2,SOX9
EDN1	-0.903	cytokine	Inhibited	-2.642	0.000509	ACTA1,APLN,CCN2,CCND1,CDH1,COMP,ERRFI1,GAST,ITGA2,MARCKSL1,MYC,PLAU,PRKCA,PTGS2,SLC2A1,SOCS1,TIMP1,VCAM1,VIM
estrogen		chemical drug		-0.946	0.000512	APOA1,CCN2,CCND1,COL6A2,EGF,FGF7,IGFBP1,IRS1,KCNH1,LIF,MYC,NFIL3,NOS3,NR4A1,OAT,PLAT,PTGS2,PTX3,RET,S100G,SCGB1A1,SFTPD,SSTR2,TNF
LGR4	-1.004	transmembrane receptor		0.074	0.000515	CDH1,CXCL10,HAL,MYC,OAT,TNF,VIM,WNT5A
TFAP4	-0.072	transcription regulator		-1.376	0.000515	CDH1,ID1,IL12B,LIF,OVOL1,SALL2,STEAP3,VIM
TWIST2	0.543	transcription regulator		0.171	0.000515	CCND1,CDH1,DUSP6,FBLN5,MYCN,RNF43,TNF,VIM
TAL1	0.355	transcription regulator		1.043	0.000516	BTBD3,CACNG4,CDH23,CENPU,CHST11,ELOVL4,GATA2,GDF5,ID2,IL31RA,MARCKS,MYC,MYO1E,NR4A3,PLA2G2A,RAPGEF5,SLC4A11,SOX4,SPRY2,TNFAIP3
dextran sulfate		chemical drug		-1.969	0.000518	ADAM8,ADAMTS1,CCL20,CCN2,CCND1,CXCL10,EFNA5,EGF,FGFR3,ID3,IL12B,KNG1,MYC,NEK2,NFATC2,ODAM,PDGFB,PHGDH,PTGS2,PTP4A3,SLC2A1,STEAP3,TNF,VCAM1,WNT5A,WNT5B
JAG1	-0.222	growth factor		-1.988	0.00052	CCND1,DTX1,DUSP6,GATA2,HES1,IGFBP1,IGFBP3,MYC,NR2F2,VIM
5-N-ethylcarboxamido adenosine		chemical reagent		1.88	0.000525	BHLHE40,CCL20,CCN2,GSC,IER2,IL12B,NFIL3,NR4A1,NR4A2,NR4A3,RGS2,TNF,VIM
ATP		chemical - endogenous mammalian		-1.427	0.000529	CCND1,CDH1,CXCL10,FLNA,FOXO1,IL12B,MYC,NOS3,NR4A1,PTGS2,SOX9,TNF,TUBB3,VCAM1
miR-423-5p inhibitor		chemical reagent			0.000534	ACTA1,CDH1,VIM
EIF3I	0.192	translation regulator			0.000534	CCND1,MYC,PTGS2
PRMT2	-0.309	enzyme			0.000534	CCND1,CDH1,TNF
ARHGEF2	-0.673	other			0.000534	CCND1,TNF,VCAM1
VCAM1	-2.201	transmembrane receptor			0.000534	ABCG2,CCND1,VCAM1
SUMO3	-0.005	other		0.436	0.00054	CAV1,CTH,CXCL10,ENPP3,IRS1,MOXD1,TNFRSF21
CSNK2A1	-0.098	kinase		-0.114	0.00054	CCND1,CDH1,DTX1,DUSP6,HES5,VIM,WEE1
aprepitant		chemical drug		0.378	0.00054	CCL28,FLRT3,IGFBP3,L1CAM,LAMB3,TNFAIP3,TSPAN2
NCOA3	0.368	transcription regulator		-1.939	0.000548	CCN2,CCND1,HES1,HES5,IGFBP1,IGFBP3,IRS1,OTUB2,PTGS2,RARB,SLC2A1,ZFP42
NPC1	0.512	transporter		0	0.000557	ACKR4,APLP1,CAV1,CCND1,CTSZ,ITPR1,LGALS3,LIPA,MMP15,OSBPL3,PTGS2,SCD,SRD5A1,SULT4A1,TNF
triptolide		chemical drug	Activated	3.323	0.000557	ABLIM3,APLN,CAV1,CDH1,DACH1,DLL4,FBLN5,FGF18,IGFBP3,ITGA2,MYC,PTGS2,SOX4,TNF,TNFRSF6B
EGR1	-0.986	transcription regulator		-1.74	0.000558	APOA1,CAV1,CCND1,CDH1,CSF1,DUSP4,HPSE,ID1,MYC,NR4A1,PDGFC,PLAU,PTGS2,SOCS1,SV2C,TIMP1,TNF,VCAM1
WT1	0.405	transcription regulator		0.485	0.000567	CCL22,CCL24,CCN2,CCND1,CDH1,CSF1,CSPG4,CXCL10,IGFBP1,IL1RAP,KRAS,LGALS3,MYC,MYCN,NR4A2,OSM,PHLDA1,PIR,SALL2,SLC2A1,SOX9,VLDLR
CALCA		other		1.901	0.000568	CCL22,CCR4,CYP24A1,EGLN3,FA2H,FOSL2,GAST,ID2,MME,MYC,NFIL3,NR4A1,PCSK1,TNF,TNFAIP3,TNFRSF18,TNS1
HDAC2	-0.551	transcription regulator		-0.266	0.000569	APOA1,CCND1,CDH1,COMP,FAM107A,FOXA3,IL12B,MYC,MYCN,PDGFB,PLAU,PTGS2,RARB,SATB1,SOX9,TNF
NFIC	-0.01	transcription regulator		-0.577	0.00057	CCND1,COL6A2,CSF1,EFHD1,ENPP3,GPX7,HLF,HSD11B1,NOTUM,RGS16,TIMP1,WNT5A,ZIC2
SNHG20		other		-1.997	0.000577	CCND1,CDH1,MYC,VIM
CIRBP	-0.125	translation regulator	Inhibited	-2.365	0.000579	CCND1,LRP4,MMP26,MYC,PTGS2,RNF43
SLC2A1	1.553	transporter		-0.896	0.000579	ALDH1A1,IGFBP1,MYC,PTGS2,SLC2A1,TNF
WTAP	0.141	other		0.788	0.000579	CCL22,CSF1,CXCL10,IGFBP1,SLC27A2,TNF
prexasertib		chemical drug		-0.6	0.000579	CSRNP1,GRIK5,MYC,NR4A3,OSM,PHLDA1,PHLDA2,PTGS2,TNF,TNFAIP3
C/EBP		group		-0.314	0.000593	FOXO1,HSD11B1,ID1,IL12B,PCK1,PTGS2,S100G,SFTPD
poly rI:rC-RNA		biologic drug	Inhibited	-2.628	0.000601	CCL20,CCL22,CCND3,CDH1,CFB,CHN1,CSF1,CXCL10,DEFB1,DLL1,DLL4,DLX1,DNMT3A,EBI3,GCH1,HERC6,HES4,HPSE,IFNK,IGFBP1,IL12B,IMMP2L,IQGAP2,KMO,KYNU,LIF,LIPA,MYC,NFIL3,NR4A1,NR4A2,NR4A3,PHLDA1,PLAU,PTGS2,RGS2,SFTPD,SLC26A4,SOCS1,TENM1,TENT5A,TIMP1,TNF,TNFAIP2,TNFAIP3,TNFRSF21,VCAM1,VIM,WNT5A,ZFP42
NEDD9	-0.177	other		0.566	0.000605	BHLHE40,CDH1,ERRFI1,ITGA2,LYPD1,PCK1,SLC1A1,SLC2A1,STC1,TENT5A,VIM
ethanol		chemical - endogenous mammalian		0.671	0.000605	ACTA1,ALDH1A1,APOA1,CCN2,CCND1,CDH13,DUSP6,FAM72A,FLNA,FOSL2,GABRD,GNAI1,ID1,IL12B,IQGAP2,MME,MSX2,MYC,MYCN,NFATC2,NOS3,PCK1,PHLDA2,PLAT,PLK3,PPA1,PPP1R3C,PTGS2,RGCC,SCD,SLC27A2,TENT5A,TIMP1,TNF,VCAM1,WEE1,ZFP42
E2F3	-1.365	transcription regulator		0.338	0.000606	BOK,CCL20,CCND1,CCND3,CDCA4,E2F3,FBLN5,ID3,KRAS,MEX3A,MYBL2,MYC,MYCN,PPP1R13B,TENT5A,TNFAIP2,WFDC2
TLR9	-0.4	transmembrane receptor	Inhibited	-2.667	0.000606	ARRDC4,CCND1,CERK,CSF1,CTH,CXCL10,EBI3,GCH1,IFNE,IFNK,IL12B,IL19,MYC,NR4A1,PHLDA1,PTGS2,RAB7B,SMPD1,SOCS1,TIMP1,TNF
S1PR2	-0.456	G-protein coupled receptor		-0.682	0.000616	NOS3,PDGFB,PTGS2,TIMP1,VCAM1
PDCD4	-0.166	other		1.218	0.000616	CDH1,LOX,MYC,PLAU,PTGS2
thiazolidinedione		chemical drug		1.131	0.000616	IRS1,NR4A1,NR4A2,NR4A3,TNF
peroxynitrite		chemical toxicant		-0.555	0.000616	MARCKSL1,NOS3,PTGS2,RGS2,TNF
RC3H2	-0.047	enzyme		1.912	0.000636	CCN2,EGF,FGFR3,HPSE,ID1,PDGFC,PLG
FTO	-0.234	enzyme		-0.8	0.000636	ALDH1A1,CCND1,CYP26A1,KRT7,MYC,PDGFC,PLAU
GJA1	-0.45	transporter		0.243	0.000636	CCND1,CDH1,FGFR3,FOXO1,PTGS2,TNF,VIM
RBCK1	0.18	transcription regulator		-1.109	0.000636	CCN2,CCND1,CXCL10,FOXO1,MYC,TNFAIP3,VCAM1
MEF2D	0.54	transcription regulator		-0.372	0.000645	ACTA1,BACH2,CCN2,CCND1,CCND3,CDH1,NR4A1,SOD3,TNNC1,VIM
RETN	-0.428	other		-0.919	0.000648	APOA1,CCN2,MYC,NOS3,PLAT,PTGS2,SCD,TNF,VCAM1
Ca2+		chemical - endogenous mammalian		-0.438	0.000649	ASPRV1,CCND1,CCND3,CDH1,E2F3,FOSL2,GAST,GUCY1A2,ID1,ID3,ITPR1,MGP,NFATC2,NOS3,NR4A1,NR4A3,PTGS2,RNF152,S100G,SCGB1A1,SSTR2,STC1,TNF,VCAM1
RUNX3	-0.521	transcription regulator		0.633	0.000665	ABCC1,CAPN6,CCN2,CCND1,CHST3,FGF9,FLNA,LOX,MID1,MYC,PTPN21,SCGB1A1,TNF,VIM
ATN1	0.095	transcription regulator			0.000665	ATP1B1,ATP1B3,BHLHE40,GABRD,MARCKSL1,NPTX1,NREP,PVALB,RGS16,SATB1,SOX4,TAGLN3,THRSP,TUBB
LIN28A		other		-1.731	0.00068	CCN2,CCND1,CDH1,COL4A5,KRAS,MYC,SCD,VIM
TIMP3	0.278	other	Activated	2.138	0.00068	BAMBI,ITGB6,LRP8,LTBP1,MET,SMAD6,TNF,VIM
sorafenib		chemical drug		1.948	0.00068	CCND1,CCND3,CXCL10,MET,SCD,SOCS1,TNF,VIM
FOXC1	-0.009	transcription regulator	Inhibited	-2.094	0.000695	DLL1,FGFR3,FOXO1,GATA2,GPNMB,HES5,IGFBP3,IRX3,ITGBL1,MID1,MSX2,MYC,SOX9,SSTR2,WNT5A,ZNF750
GRP		growth factor		-1.841	0.000707	CCND1,GAST,MYC,MYCN,PRKCA,PTGS2
CNR2	-0.137	G-protein coupled receptor		-0.186	0.000707	CCL22,CCN2,CCND1,CXCL10,PTGS2,TNF
AKT1	0.002	kinase		-1.536	0.000712	CCND1,CCND3,CDH1,CXCL10,FOXO1,FXYD5,HUNK,IGFBP1,IL12B,IRS1,LAMB1,LIPA,MYC,NFATC2,PCK1,PEX11A,PHLDA1,PLG,PTGS2,SCD,SLC2A1,TIMP1,TNF,VIM
LIN28B		other		-1.555	0.000729	CCN2,CDH1,MYC,MYCN,SCD,SOX9,THRB,TNF,VIM
sulforafan		chemical drug		0.3	0.000729	ABCG2,ADAMTS1,ALDH1A1,ATG9B,CCND1,DDC,DNMT3A,GATA6,IGFBP1,IL12B,MST1R,MYO1E,PGRMC1,PIR,PTGS2,RARB,SEMA3G,SPRED2,TNF,TST,VCAM1,VIM
HOXA10	1.207	transcription regulator		-1.591	0.00073	ACTA1,ALDH1A1,AQP1,GAS6,HLF,ID1,ID2,IGFBP3,IRX3,MAPK12,MMP26,MYCN,NR4A1,PHGDH,SCD,THRSP,YWHAG
CRNDE		other		-0.57	0.000746	DUSP4,DUSP6,E2F3,FGFR3,NR4A1,NTF4,VIM
TNFSF14	-0.596	cytokine	Inhibited	-2.418	0.000746	ADAM8,CCL20,CDH1,CXCL10,GATA6,TNF,VCAM1
ASAH1		enzyme	Inhibited	-2.621	0.000746	ACER3,NR4A1,NR4A2,NR4A3,SMPD1,SOX9,TSPO
ENG	0.151	transmembrane receptor		1.562	0.000746	CCN2,ID1,MYC,NOS3,PDGFB,PLAU,SMAD6
methotrexate		chemical drug		1.079	0.000747	ABCD3,CCND1,CDH1,CFB,CSF1,CXCL10,FA2H,FGF7,HSD11B1,ID1,IGFBP3,ITIH4,MET,MYC,NR4A2,PCK1,PTGS2,SCD,SLC27A2,TNF,VCAM1
hydrogen peroxide		chemical - endogenous mammalian		-1.117	0.000749	AVPR1A,BRIP1,CAV1,CCN2,CCND1,CCND3,CD55,CDH1,CDH13,CRYAB,CSF1,DEPP1,DUSP4,FXYD2,HES1,ID3,IRS1,ITGA2,KRAS,LGR4,MDK,MYC,NFIL3,NOS3,NR4A1,PDGFB,PTGS2,PTX3,RASSF8,SOX9,STC1,TNF,TNFAIP3,TRIM29,TUBB2A,VCAM1,VIM,WNT5A
MAP2K1	0.897	kinase		-1.266	0.000757	ABCC1,CCN2,CCND1,CRYAB,DUSP6,ERRFI1,ETV5,FLNA,IRS1,ITPR1,LGALS3,MYC,MYCN,OSM,PHLDA1,PHLDA2,PTGS2,SOX9,TNF,TNFRSF11A
MAP2K5	0.311	kinase		-1.065	0.000777	ACTA1,CCND1,CYP24A1,DHCR24,ID1,NR4A1,NR4A3,PTGS2
ADRA1A		G-protein coupled receptor			0.000777	CSRP2,FGF7,LIF,LOX,MSX2,NR4A1,NR4A2,PTHLH
CX3CL1	-0.833	cytokine		-1.667	0.00079	ADAMTS1,BMP7,CCND1,CD5L,CDCA7,CSF1,DLX1,FCRLA,GPNMB,HPSE,ID2,LDLRAD3,SOX4,TIMP1,TNF
REST	0.059	transcription regulator		-0.401	0.000791	AMPD3,DHCR24,DNMT3A,EFNA5,GRIA2,GRIK4,INA,KIAA1549L,L1CAM,MYC,NPTXR,OAT,PCSK1,SCTR,SLC26A4,TUBB3
PLA2G4A	-0.741	enzyme		-0.611	0.000796	ABCG2,MYC,PLA2G2A,PTGS2,TNF
LY6E	-0.004	other		-0.277	0.000796	ABCG2,CCN2,FGF7,PSCA,TNF
tributyrin		chemical drug		-1.671	0.000818	CCL20,CCN2,CD55,ID2,ID3,MME,PTGS2,RGS4,TNFAIP3
GSTO1	0.191	enzyme		0.99	0.000818	CD109,CHAC1,DUSP4,DUSP6,FUT8,NPTXR,NR4A2,SLC2A1,SOX4
dopamine		chemical - endogenous mammalian	Activated	2.263	0.000825	ADRA2C,CACNG1,CCL22,CHRNA1,CSRNP1,CXCL10,GABRD,GATA2,GPR68,IL12B,KCNAB3,NR4A1,NR4A3,PHLDA2,SSTR2,TNF,TNFAIP3
CASR	-1.272	G-protein coupled receptor		0.065	0.000828	ABL1,AGR2,BMP7,CCND1,CCND3,CDH1,CSF1,CXCL10,GATA6,ID1,IGFBP3,PTGS2,PTHLH,RGCC
WWC1	-0.419	transcription regulator	Activated	2	0.000839	CCN2,CDH1,PDGFB,VIM
SATB1	-1.104	transcription regulator		-0.466	0.000843	CCND1,CDH1,CEMIP2,CORO6,DNMT3A,DUSP4,EBI3,GATA5,GNG4,ID3,NR4A2,PTGS2,SIPA1L2,SLC27A2,TNF,VIM
CNR1		G-protein coupled receptor		-0.145	0.000846	ADORA1,BMP7,CXCL10,DLL1,EGF,ERRFI1,LRP4,MDK,PLAU,PLD1,PTGS2,S100A6,TIMP1,TNF,UPK2
INHBA	0.35	growth factor		-0.894	0.000848	BAMBI,CCN2,CCND1,CDH1,DACH1,EGLN3,HSD3B2,KRAS,LOX,MGP,MPPED2,NR4A2,RGS16,SMAD6,SOCS1,SOX4,TIMP1,VIM,ZBTB10
gamma-secretase inhibitor compound E		chemical reagent		1.561	0.000855	CXCL10,HES1,MET,RHOU,TNF,TUBB3
GDF15	0.22	growth factor		-0.776	0.000855	CCND1,CDH1,LTBP1,PLAU,TNF,VIM
ROCK1	0.051	kinase		-1.665	0.000855	ACTA1,CCN2,CCND1,CCND3,COL6A2,VCAM1
SFRP4	0.993	transmembrane receptor	Activated	2.213	0.000855	CCND1,CDH1,GREM1,MYC,PTGS2,VIM
MST1R	1.357	kinase		-1.964	0.000855	CCND1,CDH1,MST1R,MYC,TNF,VIM
N(G)-monomethyl-D-arginine		chemical - endogenous mammalian		-1.016	0.000855	GATA2,IL12B,NOS3,PTGS2,TNF,VCAM1
KLF3	0.177	transcription regulator		-0.626	0.000859	ANK1,BCAP29,CCL24,CCL28,CD55,CEACAM16,DHRS7,E2F3,EIF4E3,EMID1,FCGRT,GALNT1,GCNT1,H2AC6,HDAC11,HS3ST1,MAPK12,MYO5A,NOD1,OSM,PARP3,PTPN14,SLC52A3,TNF,TNFRSF21,VIM,ZDHHC14
NORAD		other		-0.378	0.00087	BHLHE40,CCN2,CHST11,COL6A2,ID3,IGFBP3,SMAD6
mevalonic acid		chemical - endogenous mammalian		-0.864	0.00087	APOA1,CD55,GNAI1,PLAT,PTGS2,TNF,VCAM1
PRKCE	0.317	kinase	Inhibited	-2.032	0.000877	CAV1,CCND1,CCND3,CD55,CDH1,MYC,PTGS2,RGS2,TNF,VCAM1
captopril		chemical drug		-0.407	0.000877	CAPN6,CSRP2,FBLIM1,IGFBP1,LGALS3,PTGS2,SLC34A2,TIMP1,TMSB10/TMSB4X,TSPAN8
folic acid		chemical - endogenous mammalian		1.846	0.000877	ABCC1,ABCG2,CDH1,LGALS3,MSI1,NOS3,PLG,PTHLH,TNF,VCAM1
PSEN1	-0.177	peptidase		0.852	0.000882	ABCG2,ACSL1,ACTA1,ATP12A,ATP1B1,CCND1,CTSZ,CYFIP2,DHRS7,DLL1,ELOVL4,HES1,HES5,L1CAM,LRP1B,LRP8,MAP6,MME,MYC,PTGS2,PVALB,SH3GL2,SOCS1,SPTAN1,TNF,TUBB,TUBB2A,TUBB3,TUBB6
nitroprusside		chemical drug		0.631	0.000885	CAV1,DUSP6,FOXO1,HSD11B2,LAMB1,MYC,PTGS2,TNF
WNT1		cytokine	Inhibited	-2.366	0.00089	CCND1,CCND3,CDH1,DKK2,DLL1,DLL4,ETV4,HES1,HES5,MYC,PTGS2,RARB,RARG,RHOU
RRAS2	-0.265	enzyme		-1.387	0.00089	CAV1,CCL20,CDH1,CSF1,HES1,LAMB1,MDK,NID1,NR4A3,PDGFC,PLAU,RGS16,TNFAIP3,VWC2
lenalidomide		chemical drug		1.459	0.000914	ANOS1,CAV1,CCND1,CEMIP2,DEPP1,DNAJC5B,FLNA,GPR68,ITPR1,KCNMA1,LHFPL2,MYC,RGS16,SETD7,SIPA1L2,SOX9,SUMF1,TNF,TNFRSF21,VIM,WNT7B
1,25-dihydroxyvitamin D		chemical drug		-0.611	0.000915	CCND1,CDH1,CSF1,CYP24A1,MAPK12,MYC,SOCS1,TNF,VIM
RIPK1	-0.032	kinase		-1.744	0.000915	CXCL10,IL12B,PDGFB,SLC1A1,SOX9,TNF,TNFAIP3,WNT5A,WNT7B
thapsigargin		chemical toxicant		0.848	0.000935	ABCG2,AHSG,CAV1,CCL20,CCND1,CHAC1,CXCL10,ERRFI1,HPSE,IER2,MET,MYC,NFIL3,NR4A1,NR4A3,STARD5,THRSP,TNF,VCAM1,WFS1
rifampin		chemical drug		-1.572	0.000967	ABCC1,ALDH1A1,CRYAB,CSF1,CTNNAL1,CXCL10,CYP24A1,GATA6,HUNK,MATN2,MGP,MME,SCD,TGIF2,TMPRSS4
mir-181		microRNA		0.126	0.000969	CDH1,DUSP6,GATA6,GRIA2,KRAS,MME,PTGS2,RGS5,TNF,VCAM1
nifedipine		chemical drug		-0.199	0.000969	ATP2B4,DUSP4,FGF7,GABRD,IRS1,NOS3,NR4A1,PTGS2,TNF,VCAM1
MAPT	-0.212	other		-1.377	0.000972	ABCG2,ACTA1,AP2A1,ATP12A,ATP1B1,CAMK2A,CCND1,CTNS,CTSZ,CXCL10,CYFIP2,DOK6,FGFR3,FRRS1,GALC,GPNMB,HPSE,HSPB8,LRP1B,MAP6,MYO5A,OTOF,PLAU,PPA1,PTX3,PVALB,S100A6,SH3GL2,SHROOM3,SMPD1,SPTAN1,TIMP1,TMEM92,TNF,TUBB,TUBB2A,TUBB3,TUBB6,VCAM1,VIM
3M-002		chemical reagent		0.369	0.000989	ARRDC4,CCL20,CCND1,CXCL10,CYP26A1,ETV4,ETV5,GPNMB,IL12B,NCF4,PTGS2,RGS4,TNF
RHOA	0.056	enzyme		-1.879	0.000995	ACTA1,CCN2,CCND1,CDH1,CXCL10,ITGBL1,NOS3,PLAU,SLC26A4,SOX9,TNFRSF18,VCAM1
caffeic acid phenethyl ester		chemical drug	Activated	2.451	0.000995	ABL1,CCND1,CXCL10,FCGRT,PLD1,PTGFR,PTGS2,RARB,S100A6,TNF,VCAM1,VIM
ROCK		group		-1.011	0.001	ACTA1,CCN2,CCND1,CDH1,MYC,NOS3,SOX9,VCAM1
GRB2	-0.022	other		0	0.001	APOA1,ASPRV1,KRT7,MSX2,NTF4,OVOL1,PLAU,ZIC2
HOXC6	-0.43	transcription regulator		-0.378	0.00101	BMP7,ERRFI1,IGFBP3,MEGF10,MME,RFLNA/ZNF664-RFLNA,VCAM1
1,2-dimethylhydrazine		chemical toxicant		-1.109	0.00101	ASPRV1,CCND1,MYC,NR4A1,PTGS2,RNF152,TNF
S-nitrosoglutathione		chemical toxicant		0.511	0.00101	CXCL10,IL12B,IRS1,LIF,PTGS2,TNF,VCAM1
PARG	0.569	enzyme		0	0.00101	ITPR1,PTGS2,PVALB,RAPGEF4,TNF
miR-210-3p (miRNAs w/seed UGUGCGU)		mature microRNA		0.115	0.00101	E2F3,EFNA3,FGFRL1,NPTX1,SLC2A1
miR-378a-3p (and other miRNAs w/seed CUGGACU)		mature microRNA		-0.447	0.00101	CDH1,FOXO1,FOXQ1,MYC,VIM
PGAM2	1.038	phosphatase		1.342	0.00101	DKK3,GAS6,NREP,RANBP3L,RGS2
RND3	-0.396	enzyme			0.00101	CCND1,CDH1,HES1,PTGS2,VIM
leptomycin B		chemical drug		0.391	0.00101	ABCC1,ACTA1,CCL20,PTGS2,TNF
deoxycholate		chemical - endogenous mammalian		-0.38	0.00102	CAV1,CCND1,CDH1,NR4A1,PLAU,PTGS2,RARB,SLC2A1,TNF
TCF20	-0.079	transcription regulator		0.707	0.00102	ANK1,CERK,GOLIM4,KCNAB3,MYC,PREX2,SERINC5,SLC26A4,WNT7B
HNRNPU	-0.218	transporter		-0.57	0.00102	CD5L,CYP26B1,DACH1,GPNMB,MYC,PDGFD,SOX9,TNF,VCAM1
FOXF1	0.507	transcription regulator		-0.203	0.00103	CCND1,CDH1,ERRFI1,PDGFB,VCAM1,WNT5A
IFRD1	-0.069	other		0.816	0.00103	CCN2,CTH,CTSZ,MED21,MSX2,MYC
vorinostat		chemical drug		1.033	0.00103	ACKR4,ADAMTS1,APLP1,ATP2B4,CCND1,CDH1,IL12B,MMP15,MYBL2,MYC,NOS3,OSBPL3,OSM,PDGFB,PTGS2,PTP4A3,RARB,RGS2,SLC15A1,SOCS1,SULT4A1,TNF,VIM
TO-901317		chemical reagent		-0.557	0.00104	ABCA5,ACSL1,CCL24,CCND1,CD5L,DDC,HSD11B1,ITIH4,KNG1,LGALS3,NOS3,PCK1,PTGS2,RAI14,SCD,SLC27A2,THRSP,TIMP1,TNF,VLDLR
NR2F1-AS1		other			0.00104	CCND1,CDH1,VIM
NSD3	-0.306	enzyme			0.00104	CCND1,CDH1,VIM
ZMIZ1	-0.255	transcription regulator			0.00104	DTX1,HES1,MYC
AQP11	-0.025	transporter			0.00104	EGF,MYC,TIMP1
FLT4	0.724	transmembrane receptor			0.00104	NOS3,SOCS1,TNF
RAB7		group			0.00104	CXCL10,MET,MYC
PLSCR1	-0.428	enzyme			0.00104	CCND1,ITPR1,MYC
WDR48	0.074	other			0.00104	CDH1,MYC,VIM
mir-942		microRNA			0.00104	CCND1,CDH1,VIM
CDH13	1.377	other			0.00104	AKT3,CCND1,SETD7
MTUS1	-0.176	other			0.00104	CDH1,TNF,VIM
OMP-52M51		biologic drug			0.00104	DTX1,HES1,MYC
2,2'-dipyridyl		chemical toxicant			0.00104	LOX,RGS4,TMPRSS6
tranexamic acid		chemical drug			0.00104	MYC,PLAU,TNF
GABA receptor		complex			0.00104	NR4A1,NR4A2,NR4A3
propyl gallate		chemical toxicant			0.00104	PLA2G2A,PTGS2,TNF
EPZ005687		chemical - protease inhibitor			0.00104	HSD11B2,MYC,NES
GCN2iA		chemical drug			0.00104	EGF,PDGFB,TNF
IHH	-0.899	enzyme		1.32	0.00105	ALDH1A1,CCND1,CHST11,CXCL10,DLX1,FGFR3,MET,NR2F2,PTGFR,PTHLH,TNF
EZH2	-0.519	transcription regulator		-0.433	0.00105	BMP7,C15orf48,CA2,CACNG4,CCND1,CCND3,CD55,CDH1,CSF1,CTNNAL1,CXCL10,GATA5,GATA6,GPR68,GRIK5,HSD11B2,ID1,IGFBP1,IGFBP3,IL12B,KRAS,LAMB3,MYC,NES,PDGFB,PDGFC,PTGS2,PTP4A3,SATB1,SOCS1,TNF,WNT7B
HFE	0.026	transmembrane receptor		-0.277	0.00107	BHLHE40,CTSE,CYP26B1,DDC,ITIH4,KMO,LIF,MFSD2A,MOXD1,PHLDA1,PPP1R3C,RGS16,WFDC2
rottlerin		chemical drug		0.772	0.00107	AQP1,CCND1,CCND3,PDGFB,PLD1,PTGS2,RGS2,TNF,TRIM29,VCAM1
PRKAA2	-0.213	kinase		1.405	0.0011	ACTA1,CA2,CCND3,CDH1,DUSP4,KLHL29,OAT,PARP3,RTN4RL1,SPRED2,TNF,TNS1,VCAM1,VIM
17-alpha-ethinylestradiol		chemical drug		0.153	0.0011	ALDH18A1,CCR4,CD5L,CDH1,CXCL10,DSC2,FXYD4,KRT7,MET,NOS3,PLK3,SLC34A2,SOCS1,TNF,VCAM1
metribolone		chemical reagent		-0.841	0.00111	ACTN2,ADAMTS1,AGR2,ATP1B1,BCAP29,BRIP1,CCND1,CRYAB,DDC,DHCR24,DLX1,DPYSL4,ERRFI1,FGFRL1,FHL2,FOXO1,HERC3,IQGAP2,KCNN2,MYC,NOS3,PPA1,PTPN21,PYGB,SCD,SOCS1,SRD5A1,ST6GALNAC1,TACC2,TNF,UGDH,WEE1,ZBTB10
EPHB4	-0.601	kinase		-0.878	0.00114	BMP7,GATA2,INA,MYC,SMAD6,WNT5A,ZFP42,ZIC2
SPHK1	-1.218	kinase		-0.213	0.00114	CCL22,CCN2,CCND1,GCH1,PTGS2,SLC2A1,TIMP1,TNF
mir-30		microRNA	Activated	2.242	0.00114	CCN2,DLL4,IL12B,ITGA2,MYBL2,TNF,UGT8,VIM
Gcg		other		0.426	0.00114	ATP1B1,CTH,HAL,MFSD2A,NR4A1,OAT,PCK1,PEX11A,SUSD4
RARA	-0.538	ligand-dependent nuclear receptor		-1.035	0.00114	ALDH1A1,APOA1,ARNT2,ATP6V0A4,CCND1,CENPU,CYP26A1,CYP26B1,FOSL2,GJB4,LAMB1,LY6G6D,LYPD1,MGP,MUC20,MYC,MYCN,PBK,PCK1,PTGS2,RARB,RARG,RET,SMPD1,TNF,UBE2T,ZFP42
TAF4	0.347	transcription regulator		1.555	0.00115	CCN2,CCND1,CDH1,GAS6,GREM1,ID2,MAP3K6,MSX2,PBK,PDGFC,SCUBE1
MIR17HG		other	Activated	2.01	0.00115	CCND1,DLL1,FRAS1,LRP4,LTBP1,MAN2A1,MYCN,RGS5,SMAD6,SMOC1,SOX4,TNFAIP3,WNT5A
SPARC	0.33	other		-1.03	0.00115	BHLHE40,BRIP1,CDH1,CIDEC,FOXQ1,HES1,LRP8,NES,SLC34A2,SOX9,SYDE2,TNF,VIM
5-hydroxytryptamine		chemical - endogenous mammalian		-0.934	0.00115	CCN2,CDH1,GPR183,HTR2B,MYC,NOS3,NR4A1,PLIN3,PTGS2,TNF,TUBB,VCAM1,VIM
SALL4	-1.089	transcription regulator		0.607	0.00115	ABCA3,ATP1B1,CAMK2A,CCND1,CCND3,GUCY1A2,ID2,ID3,LRRC4,PDGFC,PRKCA,RARB,TNS1,VIM,WNT5A,YWHAG
UCP1		transporter		1.058	0.00115	ALDH18A1,CTH,CXCL10,DKK3,EMB,FGF7,GSTZ1,ITPR1,LRRC8D,MME,MYC,OTUB2,PCK1,PHGDH,TNF,XPOT
AHSG	3.735	other		-1.134	0.00117	ACE2,CDH1,FOXQ1,PSCA,TNF,UPK3A,WFDC2
FGFR3	-1.004	kinase		-1.912	0.00117	CCND1,CDH1,DLL1,DUSP6,HES1,SOX9,VIM
NTRK2	1.776	kinase		-1.597	0.00117	ABCG2,CCND1,CDH1,DAPK1,MYC,MYCN,PVALB,SOX9,TNF,VIM
KDM4D		enzyme		-1.941	0.00118	CCL22,CCND1,IL12B,SOX9
ADAP1	-0.172	other		0	0.00118	MYC,NR4A1,RGCC,TNF
PKHD1	-0.396	other			0.00118	CCN2,CXCL10,ITGB6,WWTR1
VEGFD	-0.877	growth factor			0.00118	CCND1,DNMT3A,NR4A1,PTGS2
HPSE	-1.035	enzyme			0.00118	IRS1,PLAU,PTGS2,TNF
N,N-dimethylsphingosine		chemical reagent		1.205	0.00118	GCH1,PTGS2,TNF,VCAM1
HDAC1	0.056	transcription regulator		0.466	0.00118	AMPD3,APOA1,BAMBI,CCND1,CDH1,FAM107A,GAST,HES1,ID1,INA,MME,MYBL2,MYC,PCK1,PDGFB,PLAU,PTGS2,SATB1,SLC15A1,SOX9,TNF,TNS1,TUBB3
ritonavir		chemical drug		1.664	0.00118	CRYAB,CTNNAL1,HUNK,MET,MME,MYC,NOS3,SCD,TGIF2,TMPRSS4,TNF,VCAM1,WNT5B,WNT7B
grape seed extract		chemical drug		1.257	0.00122	CCND1,MYC,NOS3,PLAU,PTGS2,VIM
Fc gamma receptor		group		-0.596	0.00122	CCL22,CCND1,HES1,IL12B,TNF,TNFAIP3
ALDH1A2	0.886	enzyme		-0.896	0.00122	ABCG2,ALDH1A1,CCN2,CSF1,RARB,TIMP1
PTH1R	0.23	G-protein coupled receptor			0.00122	CCND1,CSF1,MGP,NR4A2,PTHLH,TNFRSF11A
APEX1	-0.764	enzyme		0.816	0.00122	ABCC1,NPTX2,NR4A1,PTGS2,RGS2,RGS4
EIF4EBP2	0.454	translation regulator		0.88	0.00122	CXCL10,GRIA2,IL12B,NFIL3,PTGS2,TNF
doxorubicin		chemical drug	Inhibited	-2.264	0.00123	ABCA3,ABCC1,ABCG2,ADAMTS1,ADAMTSL4,BHLHE40,CA2,CAPN6,CCN2,CCND1,CSF1,DNMT3A,DPYSL4,E2F3,GPNMB,ID1,ID2,IGFBP1,IGFBP7,LGALS3,MET,MYC,NR4A1,PTGS2,PTP4A3,RGS16,SCN3B,SLC34A2,SOX9,TIMP1,TNF,TNFRSF11A,TNFRSF18,TSPAN8,TUBB,VIM
SOX4	-1.657	transcription regulator		-0.209	0.00125	CEMIP2,CHAC1,CLIC6,DUSP4,EFNA5,EIF4E3,EMB,FHL1,GPR183,GRIA2,HDAC8,KYNU,MARCKSL1,MEX3A,NREP,PPIC,TMEM255A,VIM
DLX1	-4.487	transcription regulator		-1.456	0.00126	ABCG2,ALDH1A1,CDH1,CTHRC1,GLI3,RGS4,VIM,WNT5A,WNT7B
lactosylceramide		chemical - endogenous mammalian			0.00127	CXCL10,IL12B,TNF,TNFRSF11A,VCAM1
miR-186-5p (miRNAs w/seed AAAGAAU)		mature microRNA		0.592	0.00127	CDH1,FOXO1,MYCN,PTPRG,VIM
TNFRSF11A	-1.412	transmembrane receptor		0.152	0.00127	IL12B,MME,TFAP2B,TNFRSF11A,VCAM1
RPS6KA5	-0.953	kinase		-0.025	0.00127	CCL20,IL12B,MYC,PTGS2,TNF
MYH9	-0.393	enzyme	Inhibited	-2	0.00127	CCND1,CDH1,MYC,VIM,WNT5A
platelet activating factor		chemical - endogenous mammalian		-1.54	0.00128	CDH1,GAS6,NR4A1,PLAU,PTGS2,TIMP1,TNF,VIM
WNT4	0.284	cytokine		-1.677	0.00128	CCND1,CDH1,CTHRC1,FOXO1,ID1,NOS3,PDGFD,PTGS2
AIP	0.014	transcription regulator		1.134	0.00128	GNG4,GPR39,GPRC5A,PLAGL1,RET,RGS16,RGS2,RGS4
zinc		chemical drug		1.504	0.00129	CA2,CCND1,FETUB,GUCA2B,LIPA,MGP,PTGS2,SCD,SLC30A2,TNF
TP73	0.286	transcription regulator		-1.256	0.00129	ABCC1,ACTN2,BHLHE40,BMP7,CCND3,CCR4,CD55,CDH1,CRYAB,CTH,CXCL10,FGFR3,FKBP1B,GATA2,GPNMB,HES1,HPSE,HSPB8,ID2,IGFBP3,JCAD,LTBP1,MDK,MYC,MYCN,NRGN,PDGFB,PLAU,PTP4A3,RAB7B,RHOU,RIPOR3,TIMP1,TNFAIP2
SIRT6	0.104	enzyme		0.245	0.00136	AKT3,CCN2,CIDEC,CSF1,NPNT,PC,PCK1,PLCB1,PTGS2,SCD,TNF
IL4R	0.239	transmembrane receptor		0.816	0.00136	ABL1,ACSL1,ADAM8,CCL22,CCR4,ETV5,FXYD4,IL31RA,LRP8,NGEF,ZNF804A
laquinimod		chemical drug	Inhibited	-2.377	0.00136	CCL22,CDH1,EVA1A,FNDC5,GPNMB,NFASC,PALMD,PPP1R14D,PPP1R3C,SLC27A2,SMIM3,THRSP
homocysteine		chemical - endogenous mammalian		-1.245	0.00136	ABCD3,APOA1,CCND1,CXCL10,FA2H,FOSL2,ID1,PHLDA1,PTGS2,SCD,TIMP1,VCAM1
Collagen type I (complex)		complex	Inhibited	-2.574	0.0014	CCND1,CDH1,ITGA2,MYC,NOS3,PLAU,PTGS2,TNF,VIM
monocrotaline		chemical toxicant		0.91	0.0014	CCND1,FHL1,ID1,ID3,NOS3,PDGFB,SMAD6,TNF,TUBB3
dehydroisoandrosterone		chemical - endogenous mammalian		-1.386	0.00142	CCND1,GUCY1A2,HSD11B1,IGFBP1,IL12B,LGALS3,MYC,SCD,TNF,VCAM1
diethylnitrosamine		chemical toxicant		-0.769	0.00142	CCL20,CCND1,CDH1,CXCL10,CYP26A1,IGFBP1,IL1RAP,KRAS,MET,MYC,OAT,PHLDA1,PRKCA,TIMP1,TNF
SMARCA5	-0.073	transcription regulator		0.277	0.00142	ATP2B4,CDH1,DTX1,GM2A,HES1,MYL10,NLN,PCSK1,PHLDA1,SLC27A2,SMOC1,TDRD5,TUBB3
fluocinolone acetonide		chemical drug		1.414	0.00144	ACKR4,ANOS1,AQP1,HSD11B2,OCA2,PIR,RGCC,TNF
PRKAA		group	Activated	2.177	0.00144	CCN2,CCND1,CDH1,CXCL10,HSD11B1,PCK1,TNF,VIM
palmitic acid		chemical - endogenous mammalian		1.049	0.00144	ACSL1,AHSG,CCN2,CXCL10,EGLN3,ETV5,FOXO1,GPAT3,HTR2B,IGFBP1,IL12B,IRS1,MET,NCF4,NR4A1,NR4A2,NR4A3,PCK1,PTGS2,SCD,TNF,VCAM1,WEE1,WWTR1
Fgf		group			0.00145	CCND1,CCND3,CDH1,PTGS2,SPRY2,VCAM1
ST6GAL1	-0.31	enzyme		-0.765	0.00145	ATP2B4,CAV1,CDH1,ITGA2,MET,SLC2A1
vitamin A		chemical - endogenous mammalian		0.28	0.00145	AQP1,CYP26B1,LRAT,OAT,RARB,RARG
octreotide		biologic drug		1.659	0.00145	GAST,IGFBP1,NOS3,PLAGL1,SMAD6,SSTR2
TAS4464		chemical drug		1.633	0.00145	IRX3,LAMB3,MYC,TIMP1,TNF,VIM
erlotinib		chemical drug		-1.114	0.00147	CCL20,FAP,IGFBP7,IL12B,KRAS,LIF,MME,PDGFB,PLAU,SOX9,TNF,TSPAN8
7beta-hydroxycholesterol		chemical - endogenous mammalian			0.00148	NR4A1,NR4A2
MS049		chemical reagent			0.00148	CDH1,VIM
Steroid 5 alpha-Reductase		group			0.00148	CDH1,PTGS2
lonaprisan		chemical drug			0.00148	CCND1,MYC
Pdgfra-Pdgfrb		complex			0.00148	CSF1,TIMP1
glemanserin		chemical drug			0.00148	NR4A1,NR4A3
ZIC5		transcription regulator			0.00148	CDH1,PDGFD
RPRD1B	-0.18	other			0.00148	CCND1,MYC
CCDC88C	0	other			0.00148	CCND1,MYC
SI		enzyme			0.00148	MYO1A,S100G
SMYD5	0.263	enzyme			0.00148	CXCL10,TNF
FUBP3	0.099	transcription regulator			0.00148	FGF9,MYC
BEST4	-0.832	other			0.00148	CCND1,MYC
CTNNβ-LEF1		complex			0.00148	CCND1,MYC
MIR5590		microRNA			0.00148	CDH1,VIM
HPS1	0.039	other			0.00148	LGALS3,TNF
beta-apo-14'-carotenal		chemical - endogenous mammalian			0.00148	CYP26A1,RARB
MAML3	0.29	transcription regulator			0.00148	HES1,HES5
CBR1		enzyme			0.00148	CDH1,PTGS2
PDHA1	0.167	enzyme			0.00148	CCND1,MYC
TFA-12		chemical reagent			0.00148	HES1,HES5
MAML2	-0.686	transcription regulator			0.00148	HES1,HES5
3-iodobenzylguanidine		chemical drug			0.00148	MYC,MYCN
Cavtratin		chemical - kinase inhibitor			0.00148	NOS3,PDGFB
apo-13-lycopenone		chemical reagent			0.00148	CYP26A1,RARB
apo-15-lycopenal		chemical reagent			0.00148	CYP26A1,RARB
5-oxo-6-8-11-14-(e,z,z,z)-eicosatetraenoic acid		chemical - endogenous mammalian			0.00148	ENPP3,MYC
dimethylglycine		chemical - endogenous mammalian			0.00148	IL12B,TNF
17-epiestriol		chemical - endogenous mammalian			0.00148	NOS3,VCAM1
bortezomib		chemical drug	Activated	2.423	0.00148	AGR2,CAV1,CCL22,CCND1,CDR2,CRYAB,CXCL10,FANCC,FANCD2,FOXO1,GPNMB,HSD11B2,IGFBP3,IL12B,IRS1,LIF,MYC,PTGS2,TNF,VCAM1,VIM
RAC1	-0.244	enzyme		-1.919	0.00153	ACP5,CCN2,CCND1,CDH1,DLL4,FOXO1,HSD11B2,MYC,PTGS2,SOX9,VCAM1,WNT5A,ZFP42
DDIT3	-0.285	transcription regulator		-0.262	0.00153	CAMK2N1,DPY19L4,FAP,FOXO1,IL12B,ITGA2,LOX,NFIL3,NPAS2,PLAT,RGS4,VIM,XPOT
ROR1	-0.406	kinase		-1.941	0.00154	CCN2,CDH1,EMP2,ETV5,GAS6,TNS1,VIM
KIN001-043		chemical drug		-0.059	0.00154	CCND1,ID1,MYC,PLD1,SOX9,TNF,ZFP42
honokiol		chemical - endogenous non-mammalian		0.765	0.00154	CCND1,CDH1,HES1,PTGS2,RET,TNF,VIM
3-deazaneplanocin		chemical drug		0.955	0.00155	DUSP4,GPNMB,IGFBP3,KRT7,LAMB3,MYC,PLAU,PRKCA,SOX9
IKZF3	-0.406	transcription regulator		1.531	0.00155	ANOS1,CAV1,CCND3,CEMIP2,DEPP1,LHFPL2,MYC,SIPA1L2,SOX9
CBS/LOC102724560		enzyme	Inhibited	-2.219	0.00157	APOA1,CDH1,LOX,VIM,WNT5A
PHLPP1	-0.503	enzyme		0.14	0.00157	CTHRC1,FGF18,FOXO1,IRS1,PRKCA
NTN1	0.718	growth factor		0.927	0.00157	ACTN2,CCL22,L1CAM,PTGS2,TNF
GFI1B	0.146	transcription regulator			0.00157	FOXO1,GABPB2,GATA2,MYC,SOCS1
resiquimod		chemical drug	Inhibited	-2.225	0.00159	ADAM8,BTBD19,BTNL9,CCL20,CCL22,CCL24,CD55,CXCL10,DLL1,DLL4,EBI3,GM2A,GPNMB,GPR183,HES1,IL12B,IL19,KCNMA1,LGALS3,LIF,MUC20,PLAT,PLAU,PTGS2,PTX3,RGCC,TMEM154,TNF,TNFAIP3,TNFRSF11A
TFAP2E		transcription regulator			0.0016	CCL28,IL12B,IL20,TNF
PLCB1	-1.821	enzyme		-1.959	0.0016	CCND3,CDH1,PTGS2,VIM
LCOR	-0.098	transcription regulator		-0.911	0.0016	ADORA1,CDH1,CYP26B1,IGFBP1
VLDLR	1.962	transporter		1.96	0.0016	CCN2,SLC2A1,TNF,TNFAIP3
coomassie brilliant blue		chemical drug		1	0.0016	EGF,LIF,PTGS2,TNF
Cd2+		chemical toxicant			0.0016	CCND1,FXYD2,MYC,PTGS2
ZBTB20		transcription regulator		-1.488	0.00162	GAS6,HSPB8,IGFBP1,IRS1,OGDHL,PCK1,TNF,UGDH
MNT	0.148	transcription regulator		1.414	0.00162	ALDH1A1,ATP1B1,COQ8A,ID1,MYC,PC,TMEM252,TNF
FFAR3	0.915	G-protein coupled receptor		-0.508	0.0017	CCL22,CCL28,CHD5,CXCL10,GAS6,GPR183,IL1RAP,KCNH1,SMOC1,WEE2
Cdc42		enzyme		0.781	0.0017	CCN2,CSF1,CTSZ,EMP2,ETV5,FLNA,GATA2,LIF,PHGDH,TNF
mycophenolic acid		chemical drug		-1.177	0.0017	CCL20,CCN2,CCND3,CD55,ID2,ID3,MME,PTGS2,RGS4,TNFAIP3
Secretase gamma		complex		-0.9	0.0017	CDH1,DTX1,HES1,MME,MYC,SLC2A1
deoxycorticosterone acetate/potassium chloride/sodium chloride		chemical reagent		-0.243	0.0017	KNG1,NOS3,NR2F2,PTGS2,THRB,TNF
TEAD4	0.694	transcription regulator	Inhibited	-2.394	0.00171	ACTA1,AK5,CCN2,CCND1,CCND3,CDH1,CIDEC,FJX1,OVOL1,PDGFRL,TNNC1,VIM
N-[N-(3,5-difluorophenacetyl-L-Ala)]-S-phenylglycine t-butyl ester		chemical - protease inhibitor	Activated	2.488	0.00171	CHAC1,CSF1,DLL4,HES1,HES5,LOX,LRP4,MSX2,MYC,PDGFB,SOX9,TNF
arsenite		chemical toxicant		-1.758	0.00171	ABCC1,CAV1,CCND1,CDH1,IL1RAP,MYC,NR4A1,PLCB1,PPP1R3C,PTGS2,PTPRG,UGDH
MRTFA	-0.082	transcription regulator	Inhibited	-2.383	0.00171	ACTA1,CCN2,CDC42EP3,COL4A5,CYFIP2,DHCR24,EFNA5,EPHA7,FHL1,FLNA,ID1,MOGAT2,NREP,PTGS2,RAB27B,TST,VCAM1,WNT5A
BCL3		transcription regulator		-0.311	0.00172	CCL20,CCND1,CXCL10,ID1,ID2,IL19,NR4A1,TNF,VLDLR
BACH2	1.652	transcription regulator		0.269	0.00172	CCR4,EGLN3,ETV5,FOXO1,ID3,PDE3B,RARB,SATB1,TNF
BMPR1A	0.106	kinase		-1.708	0.00175	CSPG4,ID1,ID3,MSX2,PTX3,SOX9,TNF
PPRC1	-0.003	transcription regulator		-0.928	0.00175	CCL20,ERRFI1,LAMB3,PHLDA1,PTGS2,SMYD1,TMEM154
PRKACA	0.02	kinase		-0.126	0.00175	CCND1,CCND3,ID2,MYC,PCK1,RARB,VCAM1
PAX1		transcription regulator		0.378	0.00175	ASPRV1,KRT7,MSX2,NTF4,OVOL1,SOX9,ZIC2
Ro31-8220		chemical drug		1.085	0.00175	CCL20,CD55,DUSP4,IL20,PLD1,PTGS2,VCAM1
NR5A2	0.182	ligand-dependent nuclear receptor		-0.605	0.00175	APOA1,CCL22,CCL28,CCND1,CXCL10,HSD3B2,IGFBP1,IL12B,MYC,NR4A1,PLK3,RGS4,TNF
GSK3B	0.199	kinase		-0.002	0.00175	CCND1,CCND3,DLL1,DNMT3A,IL12B,IL19,LAMB1,MYC,PTGS2,RND2,TNF,TNNC1,TUBB4A
triptonide		chemical - endogenous non-mammalian			0.00177	CCND1,MYC,PTGS2
asparaginase		group			0.00177	EGF,PDGFB,TNF
NLGN1	0.446	other			0.00177	CCND1,L1CAM,MYC
SNED1	-0.493	other			0.00177	IGFBP1,IGFBP3,SLC2A1
PTPRB	-0.052	phosphatase			0.00177	CCN2,FOXO1,PDGFB
CBR3-AS1		other			0.00177	CCND1,CDH1,VIM
SERPINA4		other			0.00177	MYC,NOS3,VCAM1
mir-329		microRNA			0.00177	CCND1,CDH1,MYC
CDC14A	0.088	phosphatase			0.00177	CDH1,TUBB3,WEE1
ITGB1BP1	-0.002	other			0.00177	DLL1,DLL4,HES5
fluphenazine		chemical drug			0.00177	NR4A1,NR4A2,NR4A3
anethole		chemical - endogenous non-mammalian			0.00177	CDH1,PLAU,TIMP1
retroinverso ERG inhibitory peptide 2		chemical reagent			0.00177	ADAMTS1,PLAT,TDRD1
retroinverso ERG inhibitory peptide 1		chemical reagent			0.00177	ADAMTS1,PLAT,TDRD1
RNA polymerase II		complex			0.00177	CDH1,CSF1,CYP24A1,FOSL2,GAST,HSD11B2,ID1,IGFBP1,IGFBP3,IL12B,L1CAM,MYBL2,MYC,MYCN,NOS3,PCK1,PTGS2,RARB,SCGB1A1,SLC27A2,TNF,WNT7B
CNTF		cytokine		-0.243	0.0018	FGF9,FXYD5,GLI3,GPNMB,IFNK,IGFBP7,IRS1,KCNMA1,LGALS3,LIF,PTGS2,S100A6,SCD,SOCS1,TIMP1,TNF,VIM,WNT5A
telmisartan		chemical drug		1.499	0.00181	ACE2,ACSL1,APLN,CCN2,NOS3,NR4A2,PTGS2,TNF
STK11	0.196	kinase		-0.065	0.00182	CCND1,CDH1,ECM2,ETV4,ID1,IGFBP1,IL1RAP,KLHL29,MYC,NOD1,NPTX2,NR4A1,NR4A2,PDGFRL,PHGDH,PPA1,PTGS2,RASSF2,RND2,SLC16A4,TNFAIP3,TNFRSF18,WNT5A
LMO2	-0.917	transcription regulator		-0.426	0.00184	ACOX2,BMP7,CCND3,CDH13,CYFIP2,DLX1,EGLN3,FGFR3,GALNT1,GPR183,IL1RAP,LHFPL2,MDK,PDZD2,RAPGEF5,RPS6KL1,SLC43A1,SLC7A8,SNTB2,SPRY2,TNFAIP3,TSPO
PLX5622		chemical drug	Inhibited	-3.286	0.00186	APLP1,CAMK2A,CAMK2N1,CCL20,CCL22,CCL24,CCR4,CSF1,CXCL10,DDC,GRIA2,HAP1,KCNAB3,L1CAM,NMB,NPTX2,OSM,PGRMC1,SMYD1,TNF,VSIR
GATA3	-0.38	transcription regulator		0.11	0.00186	ASPRV1,BOK,CCND1,CCR4,CDH1,DTX1,ELOVL4,LOX,MYC,NFIL3,OVOL1,RET,RGCC,SLC27A2,SLC2A1,TNF,VCAM1,VIM,VSIR,ZIC2
methylselenic acid		chemical reagent			0.00186	ABCA5,ADAMTS1,CAMK2N1,CCND1,DHCR24,GABRR2,GATA2,ID1,ID2,ID3,MATN2,MYBL2,MYC,NFIL3,NREP,PRKCA,RAPGEF4,SCD,TNFAIP3,UGDH
mir-29		microRNA		1.616	0.00188	CCND1,CDH1,COL4A5,DNMT3A,IL12B,MYBL2,MYCN,NID1,PDGFC,TNFAIP3,VIM
N-nitro-L-arginine methyl ester		chemical drug		-0.508	0.00188	ACTA1,APLN,CCN2,CSF1,IL12B,NOS3,PTGS2,SLC2A1,TIMP1,TNF,VCAM1
SAV1	0.148	other	Activated	2.236	0.00192	CCN2,CCND1,SOX4,TNF,VIM
KDM4A	0.175	transcription regulator		-0.689	0.00192	CCND1,CHD5,CXCL10,FHL1,MIS18BP1
BMPER	0.761	other		-0.351	0.00192	CDH1,ID1,MGP,NOS3,VCAM1
ANGPTL2	1.195	other	Inhibited	-2.195	0.00192	BMP7,CCND1,IL12B,MYC,TNF
PTAFR		G-protein coupled receptor	Inhibited	-2.167	0.00192	CDH1,MYC,PTGS2,TNF,VIM
IL37	-1.634	cytokine		1.461	0.00192	CSF1,CXCL10,TIMP1,TNF,VCAM1
cannabidiol		chemical drug			0.00192	ID1,ID2,NOS3,PTGS2,TNF
MIF	0.317	cytokine		-0.95	0.00198	CCND1,CCR4,CXCL10,HAP1,HSD11B2,IL12B,IL20,MET,MYCN,NPTX1,PTGS2,TIMP1,TNF,VCAM1
IRAK3	0.315	kinase		-0.67	0.00198	CCN2,IL12B,SOCS1,TNF,TNFAIP3,VIM
ZNF281	-0.162	transcription regulator			0.00199	CCL22,CCL24,FANCD2,IL12B,IL20,OSM,PTGS2
MED13	-0.06	transcription regulator		-1.671	0.00199	CIDEC,KNG1,LIF,MYC,NR4A2,SCD,THRSP
FLT3	-0.059	kinase			0.00199	CCND3,CXCL10,ID1,IL12B,MYC,SLC2A1,TNF
zoledronic acid		chemical drug		1.253	0.00199	ACP5,CDH1,PTGS2,SOCS1,TNF,TNFRSF11A,WNT5A
everolimus		chemical drug		-1.159	0.00199	CAV1,CCN2,CCND1,CCND3,MYC,SLC2A1,SOX9
lithium chloride		chemical drug		-1.193	0.00201	BMP7,CCND1,CCND3,CEMIP2,DLL4,HES1,IDS,MYC,NES,PLD1,PTGS2,PTX3,SOX9
PRMT5	-0.093	enzyme		-0.711	0.00202	CAMK2N1,CCND1,CXCL10,MYC,PTX3,SLC45A3,SOX9,TNFAIP3
nickel chloride		chemical toxicant		0.507	0.00202	ABCC1,CRYAB,EGLN3,HSPB8,PLK3,PTGS2,SLC2A1,TNF
bicuculline		chemical - endogenous non-mammalian		-0.896	0.00202	DNMT3A,DUSP6,GRIA2,IER2,NPTX2,NR4A1,NR4A2,PTGS2
SBDS	-0.279	other			0.00202	CCN2,CHAC1,CTH,FA2H,HES5,ID1,IGFBP7,MSX2,PLAGL1,RGS4
ARNT	-0.028	transcription regulator		1.407	0.00204	ATG9B,BAMBI,BHLHE40,CAV1,CRYAB,CXCL10,GLCCI1,ID2,MYC,NFATC2,NOS3,RGS5,SLC2A1,STC1,VIM
NCOA2	-0.345	transcription regulator		0.54	0.00204	ADORA1,CCL22,CCND1,CXCL10,HSD11B1,NOS3,NR4A2,NR4A3,PCK1,PPP1R3C,PTGS2,RARG,RET,SOD3,TNF
LEF1	-0.121	transcription regulator		-1.288	0.00206	ABCG2,ARHGEF26,ARRDC4,CAV1,CCND1,CDH1,FCRLA,FGF18,HES1,ID2,MAPK12,MSX2,MYC,NFKBID,NR2F2,PDGFB,PHLDA1,PTGS2,SOX9,TBC1D2,TNFRSF11A,VIM,ZC3H12D
RNF31		enzyme		-1.134	0.00208	ADORA1,APOA1,CCL20,CCND1,CXCL10,IL19,IL31RA,KCNMA1,TNF
silibinin		chemical drug	Activated	2.264	0.00208	CCN2,CCND1,CDH1,IGFBP3,MYC,PLAU,PTGS2,SLC2A1,VIM
P38 MAPK		group		-1.318	0.0021	ANK1,CAV1,CCL24,CCN2,CCND1,CD55,CXCL10,DDC,FLNA,ID3,IL12B,MYC,NFATC2,NOS3,NR4A1,NR4A3,PCK1,PLAU,PTGS2,RAB7B,RGS4,TIMP1,TNF,TNNC1,VCAM1,VLDLR,WNT5A
Betacatenin/TCF		complex		0.106	0.00211	CCND1,DKK2,FGF9,MYC
APBB1	0.376	transcription regulator		-1.172	0.00211	CCND1,HES1,MYC,VLDLR
OGG1	0.204	enzyme		-1.889	0.00211	CCL20,CDH1,TNF,VIM
BDKRB2	-1.499	G-protein coupled receptor		-0.689	0.00211	CCN2,FOXO1,NOS3,PTGS2
SLC7A11	-0.116	transporter			0.00211	MYC,NES,TNF,VIM
FGF18	-1.841	growth factor		-0.689	0.00211	BAMBI,CDH1,CSF1,TIMP1
TOPBP1	-0.005	other			0.00211	ABL1,COQ8A,IGFBP3,MYC
hydroxyflutamide		chemical drug		1.96	0.00211	DDC,PIP,UGDH,VCAM1
SC144		chemical reagent		1.982	0.00211	ALDH1A1,CDH1,NES,VIM
BRCA1	-0.267	transcription regulator		-1.249	0.00217	CCND1,E2F3,FHL2,FOXO1,HSD11B2,MYC,NEK2,NOS3,PHLDA1,ROBO1,STC1,TNF,TNFAIP2,TNFRSF18,VIM,WEE1
thyroid hormone		chemical - endogenous mammalian		1.834	0.00217	ACTA1,CCND1,DDC,EGF,GABPB2,GCH1,ID1,IGFBP3,MYC,OAT,PCK1,PCSK1,PLA2G2A,THRB,THRSP,VIM
QKI	-0.072	other	Inhibited	-2.013	0.0022	ACTA1,ACTN2,CAV1,CDH1,DHCR24,HIP1,ID1,SCD,VCAM1,VIM
mir-34		microRNA		1.213	0.0022	CCND1,DLL1,E2F3,GNAI1,KCNH1,MARCKS,MET,MYC,MYCN,TNF,TUBB3
NR1H3	0.354	ligand-dependent nuclear receptor		0.378	0.00223	APOA1,CCL24,CD55,CD5L,CDH1,CFB,CXCL10,EBI3,GAS6,HSD11B1,HSD3B2,IL12B,NOD1,PLAU,PTGS2,SCD,SOCS1,THRB,TNF
GNB1	0.271	other		1.067	0.00225	CAV1,CCN2,FOSL2,ITGA2,LTBP1,NR4A1,NR4A2,PLAU
lovastatin		chemical drug		-0.268	0.00225	ADAMTS1,CCN2,CCND1,CCND3,CXCL10,FGF9,LIF,MYC,NOS3,PLAT,PTGS2,PTHLH,RHOU,TNF
ADRA1D		G-protein coupled receptor			0.00226	CSRP2,FGF7,LIF,LOX,MSX2,NR4A1,NR4A2
SUZ12	-0.258	enzyme			0.00229	CDH1,CYP26A1,GATA6,IGFBP3,IRX3,LAMB3,LGALS3,MYC,PLAU,RARB,SERTAD2,SRD5A1,TNFAIP2
YBX1	0.237	transcription regulator		-1.136	0.00229	ABCC1,AQP1,CCL20,DCLK3,FGF7,ID1,IGFBP3,LGALS3,MYC,OSM,PDGFB,PTGS2,SV2C
mir-154		microRNA		1	0.00231	ADAMTS1,CCND1,CDH1,MYC,TNF,WNT7B
SYK/ZAP		group		-1.103	0.00231	ETV5,FOXO1,PTGS2,TIMP1,TNF,VCAM1
RCAN1	-0.145	other		1.763	0.00231	ACTA1,NOS3,OVOL1,PTGS2,TNF,VCAM1
ACKR3	-0.242	G-protein coupled receptor		-1.706	0.00231	CCND1,CCND3,IGFBP7,MYC,TNF,TNNC1
PLAT	1.865	peptidase		-1.016	0.00231	CCND1,CXCL10,MYC,PLAT,PLG,TNF
SFTPC		other			0.00231	ABCA3,KRT7,LGALS3,S100A6,SFTPD,SLC34A2
PARK7	0.012	enzyme		-0.547	0.00231	IL12B,NES,PTGS2,RET,TNF,VIM
CDH2	-2.078	other		0.036	0.00232	AKT3,CCN2,CCND1,CDH1,VIM
ZBTB18	0.235	transcription regulator		-1.406	0.00232	CAPN6,IGDCC4,IGFBP3,MET,STC1
miR-124-3p (and other miRNAs w/seed AAGGCAC)		mature microRNA		-0.178	0.00234	ASPRV1,CAV1,CCN2,CDCA7,DHCR24,FA2H,GLI3,HES1,LGALS3,MAN2A1,NID1,PLP2,RARG,RDH10,SOX9,TNFRSF21,TRIM29,TUBB6,ZBED3
NR1H2	0.219	ligand-dependent nuclear receptor		0.749	0.00237	AQP1,CDH1,CXCL10,HSD11B1,HSD3B2,LRP8,PTGS2,RARB,SCD,THRB,TNF
spironolactone		chemical drug		0.245	0.00237	CCN2,HSD11B2,KCNMA1,LGALS3,LOX,NOS3,PTGS2,SCD,SOX9,TNF,VIM
IL6R	0.861	transmembrane receptor		0.278	0.00239	ABCC1,CCL20,CXCL10,GREM1,IGFBP1,PTGS2,TIMP1,TNF,TNFRSF11A,VCAM1
ERBB4	-0.179	kinase		-0.792	0.00239	ACTA1,CCND1,CDH1,FGF7,GJB3,MYC,NID1,PTGS2,SLC1A1,SLC2A1
DRD2	2.396	G-protein coupled receptor		1.265	0.00239	CRYAB,CSF1,FOSL2,IGFBP3,ITGB6,LTBP1,PCSK1,PVALB,TUBB6,VCAM1
miR-155-5p (miRNAs w/seed UAAUGCU)		mature microRNA	Activated	2.468	0.00243	CCL20,CCND1,FGF7,IL12B,KRAS,MET,MYO1E,PTGS2,RAB27B,RAI14,SATB1,SOCS1,TNF,VIM,WEE1
EBF1	0.661	transcription regulator		-1.133	0.00243	AKT3,CCL22,CCL24,CXCL10,FOXO1,IL12B,IRS1,KRAS,MYC,NFIL3,PDE3B,PPP1R3C,PYGB,SCD,SOCS1
RIPK2	-0.503	kinase		-1.565	0.00244	ACSL1,CCL22,CXCL10,MAP3K6,MARCKSL1,MYC,MYCN,SCD,TNF,TNFAIP2,TNFAIP3,TNFRSF18,VCAM1
nicotine		chemical drug		-1.046	0.00245	CA2,CCN2,CCND1,CHRNA1,FGF9,GCH1,HSD11B2,ID1,IL12B,LGALS3,MYCN,NOS3,PLAT,PTGS2,PTHLH,SLC1A1,TNF,VIM,WNT5A
NCOR2	0.047	transcription regulator		1.342	0.00249	CCND1,IL12B,MYC,OSM,PDGFB,PLA2G2A,PTGS2,RARB
PTGES	-0.522	enzyme		-1.71	0.00249	CCN2,CDH1,MYC,NOS3,PPA1,PTGS2,TNF,VIM
Il3		cytokine		-1.725	0.00251	BHLHE40,CCND3,CSF1,MYC,NFIL3,OSM,SOCS1,SOX9,YWHAG
DLL4	-1.302	other		-1.095	0.00255	DLL4,DTX1,HES1,MYC,NR2F2,PDGFB,RGS5
SMC1A	-0.015	transporter			0.00255	AKT3,DNMT3A,GATA2,GATA6,ID2,MYC,SOCS1
GRN	-0.239	growth factor		0.178	0.00255	BHLHE40,CCND1,CSF1,CSPG4,CTSZ,ETV5,GALC,GAS6,GPNMB,IL12B,LGALS3,LIPA,PTPRG,SHC3,TNF,UGT8
LDB1	-0.579	transcription regulator		-0.426	0.00259	ACOX2,BMP7,CCND3,CDH13,CYFIP2,DLX1,EGLN3,FGFR3,GALNT1,GPR183,IL1RAP,LHFPL2,MDK,PDZD2,RAPGEF5,RPS6KL1,SLC43A1,SLC7A8,SNTB2,SPRY2,TNFAIP3,TSPO
BCR-ABL1		fusion gene/product		0.2	0.00259	CAV1,CCND1,ID1,IL1RAP,MME,MYC,OSM,SGMS1,SLC2A1,SOCS1
SMAD2	0.047	transcription regulator		-1.035	0.00262	CCL20,CCN2,CDH1,DAPK1,GSC,HES1,MET,NOS3,PDGFB,PTHLH,PTX3,VIM
metronidazole		chemical drug		0.302	0.00262	BMP7,CCND1,CSF1,FXYD5,GAS6,LGALS3,NPNT,RTN4RL1,SLC7A8,SOX4,TNF,TNFRSF11A
DLL1	-1.081	enzyme		-0.98	0.00266	CCN2,DLL1,DLL4,GATA2,HES1,HES5
miR-338-3p (miRNAs w/seed CCAGCAU)		mature microRNA		1.08	0.00266	CCND1,COL4A5,NID1,PDGFB,SOX4,VIM
SS18	-0.068	transcription regulator		-1.633	0.00266	DLL1,GCH1,HES4,PDGFB,RET,SLC34A2
AS1842856		chemical reagent		0.896	0.00266	CXCL10,FOXO1,PLAU,PTGS2,SOX9,VCAM1
cytokine		group		-1.744	0.00269	CCL22,CCND1,CSF1,IGFBP1,LIF,MYC,PLAT,PLAU,PTGS2,PTHLH,SLC2A1,SOCS1,TIMP1,VCAM1
CGB3 (includes others)		other			0.00273	DUSP6,PTGS2,WNT5B,WNT7B
miR-96-5p (and other miRNAs w/seed UUGGCAC)		mature microRNA		-1.165	0.00273	CELSR2,FOXO1,IRS1,KRAS
IGFBP1	4.982	other		0.339	0.00273	IGFBP1,IGFBP3,ITGA2,NOS3
10-nitrooleate		chemical - endogenous mammalian	Activated	2	0.00273	NOS3,PTGS2,TNF,VCAM1
PRDX2	-0.221	enzyme		0.064	0.00273	CCND1,CDH1,FOXO1,PTGS2
IQGAP1	0.437	other		-1.982	0.00273	CCND1,CDH1,MET,THRB
1,1-bis(3'-indolyl)-1-(4-hydroxyphenyl)methane		chemical reagent		1.977	0.00273	ACTA1,CCN2,MYC,NR4A1
di-2-pyridylketone 4-cyclohexyl-4-methyl-3-thiosemicarbazone		chemical drug		0.471	0.00273	CCND1,ERRFI1,MET,MYC
miR-199a-5p (and other miRNAs w/seed CCAGUGU)		mature microRNA		0.426	0.00274	ACTA1,CDH1,COL4A5,GPRC5A,ID3,MYRF,PTGS2,RND1,WNT5B
NOTCH3	-0.583	transcription regulator		-1.588	0.00274	CDH1,COL6A2,DTX1,HES1,HES5,ID1,MSI1,PTX3,RGS5
MAP2K6	-0.267	kinase			0.00274	ACP5,ACTA1,CCND1,CRYAB,CXCL10,IRS1,PLA2G2A,PLAU,PTGS2
N6-cyclopentyladenosine		chemical reagent			0.00274	GRIA2,RGS2,RGS4
N6-benzoyl-cAMP		chemical reagent			0.00274	NR4A1,NR4A2,NR4A3
N-Cadherin		group			0.00274	AKT3,CCND1,VCAM1
PPT1	-0.041	enzyme			0.00274	CXCL10,OSM,TNF
HERC3	1.046	enzyme			0.00274	CCN2,CDH1,VIM
Lefty		group			0.00274	CCN2,FOXO1,IGFBP1
DUSP9	0.082	phosphatase			0.00274	CCN2,IL12B,PCK1
PLCD1	0.754	enzyme			0.00274	CDH1,PLCB1,VIM
TTN	0.06	kinase			0.00274	CRYAB,FHL1,FHL2
STRN	0.177	other			0.00274	CDH1,NOS3,VIM
EFEMP1	0.455	enzyme			0.00274	CDH1,FBLN5,VIM
ZNF711	0.126	transcription regulator			0.00274	CCL22,CCL24,OSM
CCG-1423		chemical reagent			0.00274	ACTA1,CCN2,CTHRC1
NME2	0.007	kinase			0.00274	MYC,PTGS2,STARD5
CUL7	-0.509	enzyme			0.00274	CDH1,KCNH1,VIM
PROKR1	2.139	G-protein coupled receptor			0.00274	CDH1,MYC,VIM
TSPO	1.078	transmembrane receptor			0.00274	TNF,TSPO,VCAM1
raclopride		chemical drug			0.00274	NR4A1,NR4A2,NR4A3
SCH79797		chemical reagent			0.00274	CCN2,CD55,TNF
domoic acid		chemical toxicant			0.00274	KRAS,PTGS2,TNF
oxalic acid		chemical - endogenous non-mammalian			0.00274	PROK2,PTGS2,TNF
NEUROG3		transcription regulator	Inhibited	-2.415	0.00275	ACSL1,DEPP1,DLL1,DLL4,GAST,KLB,LCN15,MDK,PCSK1,RARB,ROBO1
L-glutamic acid		chemical - endogenous mammalian		-0.549	0.00278	ABCG2,CCND1,CIDEC,DHCR24,GRIA2,LIF,NFIL3,PROK2,PTGS2,SCD,SLC1A1,TIMP1,TNF
1-palmitoyl-2-arachidonyl-sn-glycero-3-phosphorylcholine		chemical - endogenous mammalian		0.785	0.00279	IL12B,NR4A2,PTGS2,TNF,VCAM1
mir-140		microRNA		1.969	0.00279	CCN2,CDH1,LOX,TNF,VIM
HEXIM1	-0.123	transcription regulator			0.00279	ACE2,CCND1,FGF9,SLC2A1,VIM
CD9	0.548	other		1.29	0.00279	ITGA2,MMP26,MYC,TNF,WNT5A
ketamine		chemical drug		-0.659	0.00279	NOS3,NR4A1,PTGS2,PVALB,TNF
linolenic acid		chemical - endogenous mammalian		0.966	0.00279	ABCD3,ACSL1,NOS3,THRSP,TNF
CLDN7	-0.201	other		0.543	0.00281	CBX2,CCL20,CCN2,FOXQ1,IGFBP7,LGALS3,LGR4,NTPCR,PHGDH,PRSS23,SCGB1A1,SDCBP2
GH1		growth factor		0.823	0.00281	ABCC1,CCND3,GAST,GATA2,ID2,ID3,IGFBP1,IGFBP3,S100G,SATB1,SOCS1,VIM
staurosporine		chemical drug		1.08	0.00281	CA2,CCND1,GATA2,IGFBP1,IL1RAP,MME,MYC,NR4A1,PCK1,PLAT,PLAU,PTGS2
CFTR	-1.001	ion channel		0.113	0.00281	AQP1,CAV1,ITPR1,PTGS2,SCD,SLC27A2,SLC7A8,TIMP1,TNF,TNFAIP3
DICER1	0.528	enzyme		1.96	0.00284	CAMK2A,CCND1,CDH1,CXCL10,DEPP1,DHCR24,HES1,ID3,ITGA2,KRAS,MYC,NOS3,PLAU,PRKCA,RET,RGCC,RGS5,SERTAD4,SPRY2,TNF,VIM,WNT5A,WNT7B
TET2	-0.252	enzyme		-0.179	0.00285	ADAM8,BHLHE40,CHST11,CPN1,FOSL2,FXYD4,HAL,ITGA2,MSGN1,S100G,SLC2A1,SLC4A11,TIMP1,ZFP42
lithocholic acid		chemical - endogenous mammalian		1.458	0.00287	CHAC1,CYP24A1,GPBAR1,GPX7,IL12B,RARB,TNF
Hedgehog		group	Inhibited	-2.215	0.00287	CCND1,GATA5,GATA6,HES1,MYC,MYCN,SOX9
ATF4	0.086	transcription regulator		-0.113	0.00292	ABCG2,CD55,CHAC1,CTH,GCH1,IGFBP7,LGALS3,PCK1,PHGDH,PTGS2,PTX3,SLC38A1,SLC43A1,TNF,TNFRSF11A,WFS1,XPOT
N-acetyl-L-cysteine		chemical drug		1.139	0.00292	ACTA1,AQP1,AVPR1A,CAV1,CCL20,CCN2,CCND1,CDH1,CXCL10,DUSP6,HSD11B2,IL12B,MYC,NOS3,PHGDH,PLAU,PTGS2,RARB,TNF,VCAM1
TGFB2-AS1		other		-0.853	0.003	ALDH1A1,ARRDC4,ATP2B4,CDH1,FHL2,LOX,MGP,PXDNL,WNT7B
COP1	-0.063	enzyme	Activated	2.813	0.003	CXCL10,CYP26B1,ETV4,ETV5,GPNMB,HSPB8,IL12B,PEX11A,RET
pyrrolidine dithiocarbamate		chemical reagent		1.661	0.003	CCL20,CCN2,CXCL10,MST1R,MYC,NR4A1,PLD1,PTGS2,SLC2A1,SOX9,TNF,VCAM1
IGF2	0.783	growth factor		-0.651	0.00303	CCN2,CCND1,CORO2B,DLX1,GATA6,GCH1,IER2,IGFBP3,MYBL2,MYC,PDGFB,PHLDA1,PTGS2,RGS16,SATB1
MYOCD		transcription regulator		-0.333	0.00304	ACE2,ACTA1,ACTN2,ECM2,FAP,IL20,NFATC2,PDLIM3,PLA2G2A,TNNC1
chloroquine		chemical drug		1.115	0.00304	AGR2,ALDH1A1,CDH1,CXCL10,FOXO1,IL12B,IRS1,MET,SOCS1,TNF
elaidic acid		chemical - endogenous mammalian		0	0.00304	ACSL1,ALDH1A1,DHCR24,KNG1,LIPA,PHGDH,PPP1R3C,SCD,SERPINA6,VCAM1
LRP1	-0.029	transmembrane receptor		0.076	0.00305	ACTA1,CDH1,GLI3,PTGS2,SOX9,SPTAN1,TNF,WNT5A
Sn50 peptide		chemical toxicant		1.514	0.00305	CCN2,CXCL10,MYC,PTGS2,STC1,TNF,TNFRSF21,VCAM1
E. coli B5 lipopolysaccharide		chemical - endogenous non-mammalian		-1.984	0.00305	ADAMTS1,AHSG,APOA1,BHLHE40,CCL20,CCL22,CCL24,CCND1,CCR4,CXCL10,ERRFI1,HSD11B1,IGFBP1,IL12B,IL1RAP,LIF,PHLDA1,PTGS2,TNF,TNFAIP3
nitrofen		chemical toxicant		-0.97	0.00306	AQP1,FGFR3,FOXQ1,KCNJ8,NOS3,SCN3B
COL4A3	-0.046	other			0.00306	CCN2,COL4A5,ITGA2,LAMB1,PTGS2,TIMP1
IL12A	-0.904	cytokine		-0.916	0.00306	CXCL10,EBI3,IL12B,SOCS1,TNF,VCAM1
IGF1R	-0.061	transmembrane receptor		-1.926	0.00307	ACSL1,ACTA1,CAVIN3,CCND1,CD109,CD5L,CDH1,FHL2,HSD3B2,ID2,IGFBP3,IRS1,MYC,MYCN,NOS3,NR4A1,PHLDA2,PLAT,PLAU,PTGS2,SCARA5,SFMBT2,TNF
MYD88	-0.04	other	Inhibited	-2.775	0.00307	ACSL1,ALDH1A1,BAMBI,CXCL10,DLL4,DNMT3A,EBI3,FOXO1,IFNE,IFNK,IL12B,IL1RAP,MET,MYC,NFATC2,NOS3,PTGS2,SOCS1,SOX9,ST6GALNAC1,TIMP1,TNF,TNFAIP3,VCAM1
LDLR	-1.354	transporter		-0.484	0.00309	A1CF,CCND1,CD55,CFB,EBI3,GAS6,IL12B,MSX2,MYC,NOD1,NOS3,PCK1,PLAU,SCD,SLC2A1,SOCS1,TNF,VCAM1,VLDLR
metformin		chemical drug		1.176	0.00313	AHSG,BAMBI,CAV1,CCN2,CCND1,CCND3,CIDEC,GAS6,GPNMB,HSD3B2,IRS1,MYC,NOS3,NR4A1,PCK1,PLAGL1,PTGS2,RTN4RL1,SLC2A1,SPRED2,TNF
ciglitazone		chemical drug		0.282	0.00314	CAV1,CCND1,CSPG4,GATA6,IL12B,LAMB1,PTGS2,RARB,SCGB1A1,TNF,TUBB3,VCAM1,ZFP42
colistin		biologic drug		0	0.00318	BMP7,CCND1,CSF1,FXYD5,GAS6,LGALS3,NPNT,RTN4RL1,SLC7A8,SOX4,TNFRSF11A
VIP		other	Activated	2.567	0.00318	CCND1,CCND3,CXCL10,EGF,IL12B,MYC,NFATC2,PTGS2,TNF,TNFRSF11A,VIM
SIRT1	0.133	transcription regulator		-1.071	0.0032	APLN,ARNT2,CAV1,CCND1,CCND3,CDH1,EBI3,FGF7,FGFR3,FOXO1,GATA5,ID1,IL12B,KIF5C,LAMB1,LGALS3,MADD,MYC,NOS3,NPNT,PC,PCK1,RGS16,SLC2A1,SLC36A2,SOD3,TMPRSS4,TNF,VCAM1,VIM
KAT2A	0.253	enzyme	Inhibited	-2.334	0.00321	ADAMTS1,CCND1,CDCA7,CSRP2,DUSP4,EFNA5,GATA2,HDAC11,HES5,MYOM3,PCK1,RHOU
RUNX1-RUNX1T1		fusion gene/product			0.00321	AFF2,CHST11,CPN1,DUSP6,FOXO1,FXYD4,GATA2,ID1,ID2,ID3,ITGA2,SOX4
BSG	0.131	transporter		-1.941	0.00321	ABCG2,CCL20,CCND1,CDH1,PLAU,TNF,VIM
bafilomycin A1		chemical drug		1.254	0.00321	ABCG2,CXCL10,DLL4,FOXO1,IRS1,PTGS2,TNF
Growth hormone		group		-1.435	0.00323	ACSL1,APLP1,BMP7,CCND1,CDH1,CTH,FGFR3,FOSL2,HES1,ID1,IGFBP1,IGFBP3,MYC,PCK1,SLC2A1,SOCS1,STC1,TNF,UGDH
STAT6	0.245	transcription regulator		0.256	0.00331	ACP5,ACSL1,BMAL2,CA2,CCL20,CCL22,CCL24,CIDEC,CTNS,CTSE,CXCL10,IER2,IL12B,IL31RA,KMO,LDLRAD3,LIF,NFATC2,NFIL3,PDGFC,PLD1,PRKCA,PTGS2,SAPCD2,SLC46A2,SOCS1,TIMP1,TNF,TNFRSF11A,VCAM1,VIM
CHI3L1	-0.796	enzyme			0.00332	AKT3,BHLHE40,CDH1,COL6A2,TGIF2
PADI2		enzyme		-1.982	0.00332	MYC,PTGS2,RAB6B,SERPINA6,VIM
MEIS2	0.526	transcription regulator		-0.2	0.00332	CDH1,GSC,ID1,ID3,WNT5A
NUMB	-0.355	other		-1.039	0.00332	CDH1,DLL4,HES1,PSCA,VIM
TRPC1	-0.255	ion channel		-0.314	0.00332	CCND1,CCND3,FOXO1,IGFBP1,TNF
XIAP	-0.105	enzyme		-1.33	0.00332	CCND1,CSF1,MYC,PTGS2,TNF
DLX5	-0.412	transcription regulator		1.98	0.00332	CYP26A1,FGF7,GSC,PLAGL1,RGS5
PPP2CA		phosphatase		0	0.00336	CCND1,CFB,CXCL10,MYC,PTGS2,RARB,SOCS1,TNF
NRG2	0	growth factor			0.00336	CCN2,CCND3,GDF5,HES1,IER2,NR4A1,NR4A3,PLG
GRIN1	-1.367	ion channel		-0.707	0.00336	CAMK2A,CSF1,GADL1,IGFBP3,LOX,SMIM3,TNF,WFDC2
BRD4	0.268	kinase		-1.397	0.00338	BHLHE40,CCND1,FOSL2,ID2,LOX,MYC,MYCN,PDGFB,PDGFC,PLAT,PLAU,RAI14,TIMP1,TUBB,WNT5A
desoxycorticosterone		chemical - endogenous mammalian		-1.214	0.00346	CCN2,NOS3,PTGS2,TNF
TNFRSF6B	-1.572	transmembrane receptor		-0.15	0.00346	IL12B,TNF,TNFRSF6B,VCAM1
PSMB8	0.733	peptidase		-1	0.00346	IRS1,PTGFR,PTGS2,TNFAIP3
FOXP4	0.101	transcription regulator			0.00346	ACTA1,CDH1,SCGB1A1,VIM
Smad2/3/4		group		-0.283	0.00346	CCN2,GSC,ID1,TIMP1
D609		chemical reagent		1	0.00346	ITPR1,PTGS2,TNF,VCAM1
DIM-C-pPhOH-3-Cl-5-OCH3		chemical reagent		1.976	0.00346	ACTA1,CCN2,MYC,NR4A1
MEX3A	-3.728	other		0.816	0.0035	ACOX2,APOA1,CCND1,CIDEC,PCK1,SLC27A2
vemurafenib		chemical drug		-1.607	0.0035	DUSP6,GPNMB,ID2,SLC2A1,SPRY2,VIM
Foxp1		transcription regulator		-0.017	0.0035	E2F3,MYCN,NGEF,PCK1,SCGB1A1,SOX4
cadmium chloride		chemical toxicant		-0.285	0.00355	CCND1,CDH1,CRYAB,FOXO1,HSPB8,MYC,PDGFB,PLAU,TNF,VIM
DGCR8	-0.068	enzyme		1.915	0.00359	CCND1,CDH1,HES1,ID2,KRAS,MYC,SMOC1
ABCB4		transporter		0.381	0.00359	CCL20,CCN2,CXCL10,LGALS3,TIMP1,TNFAIP3,VIM
2,3,4,7,8-pentachlorodibenzofuran		chemical toxicant		0.378	0.00359	DACT2,EGF,FGF9,FOXO1,MEGF10,PTGFR,TMSB10/TMSB4X
SUPT16H	-0.127	transcription regulator		-0.513	0.00365	ACTA1,AJUBA,AMPD3,CCND1,H2AC6,ID2,IGFBP7,NES,PALMD,PLAU,PRXL2B,TMC3
CCN2	-1.8	growth factor		-1.264	0.00367	ADAMTS1,CCN2,CCND1,EGLN3,HES1,LOX,MYC,PDGFB,PTGFR,SOX4,TIMP1
kanamycin A		chemical drug		0	0.00367	BMP7,CCND1,CSF1,FXYD5,GAS6,LGALS3,NPNT,RTN4RL1,SLC7A8,SOX4,TNFRSF11A
phosphate		chemical - endogenous mammalian		0	0.00367	AHSG,CYP24A1,DAAM2,DHRS7,DNMT3A,DUSP6,ETV4,ETV5,SLC34A2,STC1,TIMP1
cocaine		chemical drug		-1.652	0.00367	BHLHE40,CAMK2A,DNMT3A,FHL2,FOXO1,GABRD,GRIA2,INA,NPTX2,NR4A1,NR4A3,PDGFB,PVALB,TNF,TSPO,TUBB
tunicamycin		chemical - endogenous non-mammalian		0.113	0.00368	ABCG2,CCL20,CCND1,CCND3,CDH1,CHAC1,HPSE,HSD11B1,ICA1,KRAS,MFSD2A,MYC,NFIL3,PHLDA1,PTGS2,SCD,SLC2A1,STARD5,TNF,VCAM1,WFS1
prednisolone		chemical drug		0.448	0.00369	ATG9B,CXCL10,DAPK1,DLL1,EVA1A,FANCC,GM2A,HES1,IL19,MYCN,NFIL3,PCK1,PLAT,PTGS2,SOCS1,SOD3,TMEM43,TNF,TNFAIP3
miR-122-5p (miRNAs w/seed GGAGUGU)		mature microRNA		0.567	0.0037	AKT3,BACH2,CD320,EGLN3,GPX7,RAB6B,TTYH3,VIM
TFEB	-0.433	transcription regulator		0.52	0.00371	ATG9B,CCND1,CD55,CDH1,CENPU,CNTRL,CTNS,FJX1,GNS,LIF,MET,MYBL2,MYC,PHLDA1,PLBD2,PTX3,SOCS1,SUMF1,TNF,TNFRSF18,TNFRSF21,VIM
RIGI	0.163	enzyme		-1.692	0.00377	CCL20,CCL22,CFB,CXCL10,DLL1,DUSP4,MME,MST1R,PTGS2,SOCS1,TNF,TNFAIP3,TNFRSF18
Tcf7		transcription regulator		0.766	0.00384	ARHGEF26,ARRDC4,CCR4,CDH1,CERK,CHDH,DHCR24,DTX1,FCRLA,GM2A,GPA33,HES1,ID2,ID3,MAPK12,NR2F2,OSBPL3,PDGFB,PHLDA1,RARG,SGMS1,TBC1D2,TNF,ZC3H12D
enterotoxin B		biologic drug		-1.82	0.00387	CCL22,CCL24,CDR2,CXCL10,GPNMB,IL12B,LIF,TNF,TNFAIP3
TIA1	-0.388	other		1.765	0.00387	AGR2,CCN2,CCND3,CD109,GATA6,PTGS2,S100A6,TIMP1,TNF
lipofermata		chemical reagent		0.651	0.00391	ACOX2,ACTA1,CCN2,LTBP1,PDGFB
GPNMB	-1.857	enzyme		0	0.00391	CYP24A1,IL12B,MYC,TNF,TNFRSF11A
CRYAB	1.592	other			0.00391	CCND1,CRYAB,HSPB8,IL12B,MME
ADA	-0.256	enzyme		-0.6	0.00391	ADORA1,CCL24,PLAT,TIMP1,TNF
BMPR1B	-0.593	kinase		-1.455	0.00391	ID1,ID3,MSX2,PTGS2,SOX9
JAK inhibitor I		chemical drug		1.387	0.00391	CXCL10,IL19,PTGS2,SOCS1,TIMP1
geranylgeranyl pyrophosphate		chemical - endogenous mammalian		0.068	0.00391	CD55,NOS3,PTGS2,TNF,VCAM1
phorbol 12,13-didecanoate		chemical toxicant		0.391	0.00391	CDH1,CSF1,IL1RAP,KCNN2,MYC
DNMT3B	-0.593	enzyme		0.132	0.00396	ACTA1,ADCY5,ADORA1,CAMK2A,CDH1,GATA5,MID1,MYC,NFATC2,PLP2,PPP1R3C,PRUNE2,RGS16,RGS4,TNNC1
etanercept		biologic drug	Activated	2.425	0.00399	BMP7,CCL20,CXCL10,IL12B,PTGS2,TNF
SAA		group	Inhibited	-2.213	0.00399	CSF1,IL12B,PLA2G2A,PTGS2,TNF,VCAM1
GPR15LG		cytokine		-1.633	0.00399	CAPN8,CCN2,CSF1,HSD3B7,IL20,RAB7B
CERK	-1.188	kinase			0.00399	ACKR4,CCL20,CCL28,CCR4,FAP,TNF
arginine		chemical - endogenous mammalian		0	0.00399	CXCL10,GCH1,MYC,PTGS2,SCD,TNF
fluvastatin		chemical drug		-0.629	0.00399	CCND1,GCH1,NOS3,PLAT,PTGS2,TNF
2',3'-dialdehyde ATP		chemical reagent			0.004	CXCL10,PTGS2,TNF
L-cysteine		chemical - endogenous mammalian			0.004	CTNS,MYC,SCD
dopamine receptor		group			0.004	NR4A1,NR4A2,NR4A3
Agtr1b		G-protein coupled receptor			0.004	CCN2,PTGS2,VCAM1
Pde		group			0.004	NR4A1,NR4A2,NR4A3
Smad1/5/8-Smad4		complex			0.004	ID1,PTGS2,SMAD6
RMST		other			0.004	CDH13,DNMT3A,TNF
SNHG7		other			0.004	CDH1,GALNT1,VIM
FBXO42	-0.323	other			0.004	CSF1,TNF,VCAM1
MEMO1	0.125	other			0.004	CA2,CCND1,MYC
CTDSP1	0.011	phosphatase			0.004	CDH1,MYC,VIM
NEK7	-0.436	kinase			0.004	CXCL10,PTGS2,RGCC
SMAD1/5		group			0.004	ID1,ID2,ID3
tryptase		group			0.004	CXCL10,PLAT,TNFAIP3
bicyclol		chemical drug			0.004	MYC,PRKCA,TIMP1
AKAP12	-0.369	transporter			0.004	CCND1,CDH1,TNF
EIF4EBP3		other			0.004	IL12B,PTGS2,TNF
FGF3	-2.313	growth factor			0.004	CDH1,PLAT,PLAU
miR-126a-3p (and other miRNAs w/seed CGUACCG)		mature microRNA			0.004	IRS1,SLC45A3,VCAM1
ING4	-0.309	transcription regulator			0.004	CXCL10,MYC,NFKBID
SIX3	2.92	transcription regulator			0.004	CCL28,CCND1,IL12B
IL22RA1	0.95	transmembrane receptor			0.004	CCL20,IL19,IL20
MCAM	-0.572	other			0.004	CDH1,ID1,VIM
PDZK1	0.602	other			0.004	AQP1,DHCR24,VCAM1
USP17L2 (includes others)		peptidase			0.004	ABCG2,ALDH1A1,MYC
I-BOP		chemical reagent			0.004	CCND1,PTGS2,VCAM1
bromodeoxyuridine		chemical drug		-1.134	0.00401	BMP7,CSF1,CXCL10,GDF5,IGFBP3,IL20,TNF
BCOR	0.187	transcription regulator		-0.816	0.00401	ADAMTS1,BCL7A,BMP7,DUSP4,FOXQ1,GSC,MYC
advanced glycation end-products		chemical - endogenous mammalian		-1.715	0.00401	CCN2,FOXO1,PDGFB,PTGS2,ROBO1,TNF,VCAM1
dactolisib		chemical drug		-1.941	0.00407	CDH1,CTH,EGLN3,IGFBP3,MYC,PC,STC1,VLDLR
POLR2A	0.094	enzyme			0.00407	CAV1,CCND1,CYP26A1,E2F3,MYBL2,MYC,TNFAIP3,VIM
DMRT1		transcription regulator		-1.231	0.00413	ALDH1A1,CDH1,EPPIN-WFDC6,FGF18,HOXD1,IGFBP3,RET,SLC1A1,SOHLH1,VSIG1
doxycycline		chemical drug	Inhibited	-2.599	0.00413	ABCD3,CDH1,CHAC1,FGF7,L1CAM,NOS3,PLK3,PTGS2,SOCS1,TIMP1
carbon tetrachloride		chemical toxicant		-1.052	0.00419	ABCC1,APOA1,CCN2,CXCL10,EGF,IGFBP1,MYC,NR4A1,PDGFB,PDGFC,PDGFD,PTGS2,S100A6,SCTR,SLC2A1,TIMP1,TNF,VCAM1,VIM
MBD3	0.051	other			0.00421	ALOX12B,CCND1,EFNA5,MYC,REC114,RHOU,SCD,WNT5A,WNT7B
PTHLH	1.509	other		-0.842	0.00421	ADAMTS1,CCND1,FOSL2,MSX2,PLAU,PTGS2,RGS2,S100G,SOX9
N(6)-(3-iodobenzyl)-5'-N-methylcarboxamidoadenosine		chemical drug		1.131	0.00432	CCND1,MYC,RGS2,RGS4
HCAR2		G-protein coupled receptor		1	0.00432	IL12B,PTGS2,TNF,WEE1
METTL1	-0.489	enzyme		-1.995	0.00432	CCND1,CDH1,MYC,VIM
EGLN2	-0.048	enzyme		-0.849	0.00432	EGLN3,NOS3,SLC2A1,TNF
CHD1	-0.339	enzyme	Inhibited	-2	0.00432	CCL20,LIF,PTGS2,TNF
miR-100-5p (and other miRNAs w/seed ACCCGUA)		mature microRNA		1.94	0.00432	CCND1,CCND3,FGFR3,ID1
GSN	0.901	other		-0.75	0.00432	ACTA1,NOS3,PLAU,SOX9
GPI	0.103	enzyme		-1.312	0.00432	CAV1,CCND1,CDH1,VIM
RPS6KA3	-0.145	kinase			0.00432	GRIA2,MYC,PTGS2,TNF
Go6983		chemical drug		1.98	0.00432	CCN2,PRKCA,PTGS2,ST6GALNAC1
FTI-277		chemical reagent		1	0.00432	CCND1,MYC,PTGS2,TNF
mevastatin		chemical drug		-1.889	0.00432	ADAMTS1,NOS3,PTGS2,TNF
nimodipine		chemical drug		0	0.00432	MYC,NR4A1,NR4A2,TNF
BAR501		chemical reagent		1.103	0.00432	CTH,NOS3,TNF,VCAM1
acyclic retinoid		chemical drug		1.179	0.00432	CCND1,MYC,MYCN,RARB
protectin D1		chemical - endogenous mammalian		1.969	0.00432	CCL20,PTGS2,TNF,TNFAIP2
sulprostone		chemical drug			0.00432	PTGS2,THRSP
ergosterol-5,8-peroxide		chemical - endogenous mammalian			0.00432	CCN2,VCAM1
chloride		chemical - endogenous mammalian			0.00432	PTGS2,SLC26A4
mineralocorticoid		chemical drug			0.00432	APLN,SLC26A4
MAP1LC3		group			0.00432	IL12B,TNF
DPTIP		chemical reagent			0.00432	CXCL10,VCAM1
LLL12B		chemical reagent			0.00432	CCND1,MYC
YAP1-TEAD inhibitor peptide 17		chemical reagent			0.00432	CDH1,VIM
FKHR		group			0.00432	CCND1,VCAM1
Beta Secretase		group			0.00432	MME,NES
cardamomin		chemical - endogenous non-mammalian			0.00432	PTGS2,TNF
hexa-D-arginine		biologic drug			0.00432	PTGFR,PTGS2
ZNF276	0.268	transcription regulator			0.00432	CCND1,MYC
FREM1	-1.6	other			0.00432	FRAS1,NPNT
Mir100hg		other			0.00432	CDH1,VIM
NIBAN2	-0.019	transcription regulator			0.00432	CCND1,MYC
MYLIP	0.307	enzyme			0.00432	LRP8,VLDLR
FREM2	-1.493	other			0.00432	FRAS1,FREM1
RNF32-DT		other			0.00432	CCND1,MYC
USP36	-0.168	peptidase			0.00432	MYC,WWTR1
DSTYK	0.471	kinase			0.00432	CCND1,MYC
TCF4-CTNNβ		complex			0.00432	ID2,MYC
ganglioside GM3 (d18:1/16:0)		chemical - endogenous mammalian			0.00432	IL12B,TNF
ganglioside GM3 (d18:1/24:0)		chemical - endogenous mammalian			0.00432	IL12B,TNF
ganglioside GM3 (d18:1/24:1(15Z))		chemical - endogenous mammalian			0.00432	IL12B,TNF
GW 9508		chemical reagent			0.00432	AHSG,CXCL10
macitentan		chemical drug			0.00432	CDH1,VIM
ERCC5		enzyme			0.00432	PTGS2,TNF
pinoresinol		chemical - endogenous non-mammalian			0.00432	PTGS2,TNF
FANCG	0.209	other			0.00432	BRIP1,HES1
SRGAP1	-0.658	other			0.00432	CCND1,MYC
GPC3	-0.161	other			0.00432	CCND1,MYC
JAM3	-0.071	other			0.00432	CCND1,MYC
ARFGEF2	-0.125	other			0.00432	FLNA,TNF
SDCBP2-AS1		other			0.00432	CCND1,MYC
miR-520g-3p (and other miRNAs w/seed CAAAGUG)		mature microRNA			0.00432	ABCG2,SMAD6
miR-148b-5p (and other miRNAs w/seed AGUUCUG)		mature microRNA			0.00432	CSF1,TNF
miR-424-3p (miRNAs w/seed AAAACGU)		mature microRNA			0.00432	LGALS3,WEE1
ATOX1		transporter			0.00432	CCND1,SOD3
CDCA3	-0.491	other			0.00432	MYC,WNT5A
SGI 1776		chemical drug			0.00432	CCND1,MYC
SIGLEC7		transmembrane receptor			0.00432	PTGS2,TNF
DOK2	-0.333	other			0.00432	MYC,TNF
KIF23	-0.74	other			0.00432	CCND1,MYC
FCAR		transmembrane receptor			0.00432	IL12B,TNF
SLC12A6	0.085	transporter			0.00432	CDH1,VIM
TUBB1	-0.103	other			0.00432	TUBB,TUBB2A
TRMT13	0.07	other			0.00432	CDH1,VIM
RAB11FIP1	0.907	other			0.00432	CDH1,VIM
MXD3	0.161	transcription regulator			0.00432	ID2,MYCN
RDH16		enzyme			0.00432	CCND1,CYP26A1
HOMER3-AS1		other			0.00432	CSF1,MYC
ATAD2	-0.493	enzyme			0.00432	CCND1,MYC
BCKDHA	-0.181	enzyme			0.00432	MYC,RARB
BR-4628		chemical reagent			0.00432	CCN2,LOX
CARHSP1	-0.258	transcription regulator			0.00432	PCK1,TNF
LY-2584702		chemical drug			0.00432	IL12B,TNF
(E)-1-(2-nitrovinyl)naphthalene		chemical reagent			0.00432	CCND1,MYC
(E)-9-(2-nitrovinyl)anthracene		chemical reagent			0.00432	CCND1,MYC
temocapril		chemical drug			0.00432	NOS3,PTGS2
ODN1411		chemical reagent			0.00432	CXCL10,TNF
ethylisopropylamiloride		chemical reagent			0.00432	PTGS2,VCAM1
rocuronium		chemical drug			0.00432	CCND1,PTGS2
4'-chlorodiazepam		chemical reagent			0.00432	TNF,TSPO
incyclinide		chemical drug			0.00432	PTGS2,TNF
flosulide		chemical reagent			0.00432	PLA2G2A,PTGS2
nomifensine		chemical drug			0.00432	LIF,OSM
magnesium chloride		chemical drug			0.00432	NOS3,TNF
BRF110		chemical reagent			0.00432	DDC,GCH1
TFLLR		chemical reagent			0.00432	CCN2,CD55
glycosylphosphatidylinositol		chemical - endogenous mammalian			0.00432	IL12B,TNF
Gd3+		chemical - endogenous mammalian			0.00432	IGFBP1,VCAM1
SPI1	-0.659	transcription regulator		0.037	0.00433	BCL7A,CCL22,CCND1,CSF1,CTSE,CXCL10,DUSP6,FCGRT,FOXO1,GATA2,HES1,ID2,ID3,IL12B,MME,MYC,NCF4,PTGS2,SLC24A1,TNF,TNFRSF18,VIM
RUNX2	-0.18	transcription regulator		-0.775	0.00441	CCND1,CDH1,CDHR5,FGF18,ITGBL1,LGALS3,MSX2,PLAU,RGCC,SMAD6,SOX9,TIMP1
C5	0.582	cytokine		-1.693	0.00441	CCND1,CD55,CSF1,CXCL10,IL12B,MET,PLAT,PLK3,TNF,TNFAIP2,TNFAIP3,VCAM1
reactive oxygen species		chemical toxicant	Inhibited	-2.573	0.00441	ABCC1,CCN2,CYP24A1,DHCR24,HPSE,MYC,PROK2,PTGS2,RARB,TNF,TNFAIP3,VCAM1
bee venom		chemical - endogenous non-mammalian		0.686	0.00445	NFIL3,NOS3,NR4A2,OSM,PTGS2,RGS2,SNTB2,TNF,TNFAIP2,TNFAIP3
SQSTM1	0.191	transcription regulator		1.611	0.00445	CXCL10,EGLN3,IL12B,PLAT,RGCC,TNF,UGDH
IDH2	-0.269	enzyme			0.00445	CCND1,CDH1,MYL10,SLC2A1,SOX4,TNF,VIM
AVP	-2.78	other		-0.551	0.00445	APLN,AVPR1A,CCND1,GATA2,NOS3,PRKCA,S100A6
EIF2AK4	-0.071	kinase		-0.461	0.00445	CCND3,CHAC1,CIDEC,IL12B,PHGDH,SCD,TNF
panobinostat		chemical drug		-0.03	0.00446	CRYAB,CXCL10,FLNA,MYC,MYCN,PDGFC,PTGS2,VIM
FLI1	0.046	transcription regulator		-0.243	0.00446	CCN2,CCND1,CCND3,CXCL10,ID2,LOX,MSX2,RARB
KAT5	0.024	transcription regulator		-0.168	0.00447	ADAMTS1,APOA1,CCND1,CHAC1,CTH,EMP2,IRS1,KRT35,MEX3A,MYC,NPTX2,OTUB2,PALMD,STEAP3,TRIM46,YWHAG
T3-TR-RXR		complex		0.577	0.00452	NRGN,PCK1,PDE3B,RAB3B,SLC2A1,THRSP
SOX17	-0.098	transcription regulator			0.00452	AMN,CCND1,GATA6,IFNK,LAMB1,VIT
NR0B1	2.579	ligand-dependent nuclear receptor			0.00452	HSD3B2,KCNN2,MYBL2,PCK1,SOX9,ZFP42
KCNK9	-1.912	ion channel		0.243	0.00452	CTSE,DKK3,NR4A2,SLC6A17,SSTR2,SV2C
PF4		cytokine	Inhibited	-2.199	0.00456	CCL22,ETV4,GATA2,GCH1,IL12B,IL19,MYCN,TNF,TNFAIP3
NODAL	0.453	growth factor		1.342	0.00458	CCN2,CCND1,CXCL10,IL12B,TNF
entolimod		biologic drug		-1.231	0.00458	CXCL10,NFKBID,TNF,TNFAIP2,TNFAIP3
NCL	-0.212	other		-1	0.00458	LAMB1,MDK,MYC,RET,TNF
TRADD	0.447	other		-1.387	0.00458	RND1,TNF,TNFAIP2,TNFAIP3,VCAM1
EPOR	-0.068	transmembrane receptor			0.00458	GATA2,MYC,SOCS1,TNF,VCAM1
INPP5F	-0.126	phosphatase			0.00458	MYC,PHLDA1,PLK3,RASSF2,TUBB4A
GABARAPL2	0.035	other		1.342	0.00458	CRYAB,CSPG4,IDS,LAMB3,PDGFB
oxazolone		chemical reagent	Inhibited	-2.2	0.00458	CCL20,CXCL10,IL12B,TNF,VCAM1
ciprofibrate		chemical drug		0.437	0.00476	A1CF,ABCD3,ADAMTS1,CYP26A1,HAL,HSD11B1,IGFBP1,IL1RAP,OAT,PALMD,PEX11A,PHLDA1,SCD
clofibrate		chemical drug		0.476	0.00478	ABCD3,ABCG2,BMP7,CCND1,IGFBP1,MYC,PEX11A,PTGS2,SCD,TNF
STAT1	-0.255	transcription regulator		-1.861	0.00479	APOA1,BTNL9,C1QTNF7,CCL20,CCN2,CCND1,CCND3,CFB,CXCL10,EBI3,EGLN3,FGF7,FOXO1,HERC6,HES1,IL12B,IL31RA,ITGA2,LIF,MYC,PDGFB,PDGFC,PTGS2,RARB,SOCS1,TNF,TNFAIP3,VCAM1
Rxr		group			0.0048	BMP7,CYP24A1,CYP26A1,EFNA5,KNG1,MGP,MYC,PCK1,PDGFB,PTGS2,RARB
SFRP1	0.512	transmembrane receptor		1.195	0.00494	CCND1,CDH1,MYC,PCK1,SCD,SOX9,VIM
DCN	0.285	other		-0.883	0.00494	CCN2,CDH1,CXCL10,IRS1,MET,TNF,VCAM1
salicylic acid		chemical drug		1.67	0.00494	APOA1,CCN2,CSF1,CXCL10,PTGS2,TNF,VCAM1
FBXO32	-0.047	enzyme		1.129	0.00494	ADSS1,CCL20,CSRP2,DKK2,FGF9,MSX2,MYCN,OAT,PTGS2
PRNP	0.597	other		0.557	0.00494	ADAM8,CCND1,FGF9,ID2,IRS1,MYC,SOD3,SOX9,TNF
PRKAG3	0.217	kinase			0.00498	AQP1,ATP1B1,CD55,CIDEC,ID1,IRX3,PLIN3,RGCC,RHOU,SHISA2,SLC2A1,THRSP,TMEM37,TSPAN8
NFKB2	-0.176	transcription regulator		-1.8	0.00503	CCL20,CCND1,FAP,GPR183,KRT7,MARCKSL1,MYC,PHLDA2,PTGS2,RAB3B,TNF,TNFAIP2,VCAM1
KDM3A	0.229	transcription regulator	Inhibited	-2.176	0.00511	AJUBA,CCN2,CCND1,MYC,PPP1R3C,SLC45A3
MSX2	-1.017	transcription regulator		0.485	0.00511	ABCG2,CCND1,IGFBP1,MSX2,VIM,WNT7B
DACH1	-1.047	transcription regulator		0.557	0.00511	ID1,IER2,IGFBP3,PLAT,PTGS2,TNFAIP3
ACE2	4.651	peptidase		-0.168	0.00511	CCN2,CXCL10,IL12B,NOS3,PTGS2,TNF
ibuprofen		chemical drug		0.424	0.00511	CCND1,LAMB1,PTGS2,SLC2A1,TNF,TNFRSF21
glutamine		chemical - endogenous mammalian		1.372	0.00513	CCND1,LIF,MYC,NES,NR4A1,PCK1,PDGFB,PTGS2,TNF,TUBB4A,VIM
cephaloridine		chemical drug		-0.102	0.00513	ATP12A,CCL20,CCN2,CEACAM16,CXCL10,GPNMB,KCNH1,LAMB3,PIR,RND1
liraglutide		biologic drug		-0.308	0.0053	ACE2,FGFR3,KLB,PCSK1
PREX1	-0.175	other		-1	0.0053	BMP7,ID2,LAMB1,PLAU
HNF1A-AS1		other		-1.067	0.0053	CDH1,H2AC6,NEK2,SOX21
TOLLIP	-0.226	other		-0.577	0.0053	CCN2,COL6A2,PTX3,TNF
PFKFB3	-0.73	kinase		-1.37	0.0053	CCND3,PDGFB,TNF,VCAM1
mir-143		microRNA		-0.497	0.0053	CDH1,KRAS,PTGS2,SLC2A1
MXI1	-0.413	transcription regulator			0.0053	ID1,ID2,MYC,MYCN
CRHR1	1.252	G-protein coupled receptor		-0.343	0.0053	HSD11B1,HSD11B2,KCNMA1,SLC2A1
phencyclidine		chemical drug		0.053	0.0053	CCN2,DDC,PVALB,RGS4
TPCA-1		chemical drug		0.75	0.0053	BACH2,MYC,TNF,VIM
vitamin K2		chemical drug		-0.849	0.0053	CSF1,GATA6,MATN2,MGP
acadesine		chemical drug			0.0053	DUSP4,OAT,PTGS2,THRSP
JINK1/2		group		-0.391	0.00532	FOXO1,PLG,PTGS2,SCD,TNF
p70 S6k		group			0.00532	CCND1,CCND3,CDH1,SCD,VIM
GABARAPL1	0.213	other		1.342	0.00532	CRYAB,CSPG4,IDS,LAMB3,PDGFB
LLGL2	0.033	other		-1.342	0.00532	CCN2,EMP2,ETV5,GAS6,TNS1
ADAMTS18	-0.077	peptidase		-0.555	0.00532	CCN2,COL4A6,FBLIM1,LAMB3,MMP15
CLEC7A		transmembrane receptor	Inhibited	-2.17	0.00532	CCL22,IL12B,PTGS2,SOCS1,TNF
PTPN2	0.099	phosphatase		0.762	0.00532	CCL22,CCND1,IL12B,MET,TNF
VAV3	-0.026	cytokine		-0.152	0.00532	CAV1,CDH1,EGF,FGF7,VIM
pirfenidone		chemical drug	Activated	2.208	0.00532	CCN2,CDH1,FOXO1,TNF,VIM
bardoxolone methyl		chemical drug	Activated	2.19	0.00532	CCND1,MYC,PTGS2,THRSP,TNF
APLN	-2.997	other		-0.761	0.00532	ACE2,CCN2,CCND1,GATA2,IRS1,MYC,PDGFB,VIM
rotenone		chemical toxicant		0.762	0.00532	CCND1,MSX2,NR4A2,PDGFB,PTGS2,TIMP1,TNF,VCAM1
IFI16		transcription regulator		-1.499	0.00534	CCL20,CCND1,CCR4,CXCL10,ID2,MYC,SFTPD,TNF,VCAM1
3,4,5,3',4'-pentachlorobiphenyl		chemical toxicant		1	0.00534	DACT2,EGF,FGF9,FOXO1,GABRD,IGFBP3,MEGF10,PTGFR,TMSB10/TMSB4X
NKX2-3		transcription regulator		-0.374	0.00537	ADAMTSL2,C2CD4B,CERK,CRYAB,CSRNP1,GCH1,HOXD1,LYPD1,MYO5A,NOS3,PHGDH,PLCB1,PLD1,PTGS2,TENT5A,VCAM1,ZNF704
MTORC1		complex		-0.437	0.00546	CCND1,MYC,NFIL3,PTGS2,SCD,SLC2A1,TNF
Pdgf (complex)		complex		0.266	0.00551	CAV1,CCND1,ERRFI1,FOXO1,MYC,NR4A2,PLAU,PTGS2,TIMP1,VCAM1
bezafibrate		chemical drug		0.517	0.00551	ABCD3,ACSL1,APOA1,LGALS3,PEX11A,PTGS2,SCD,SLC27A2,TNF,TSPO
L-threonine		chemical - endogenous mammalian			0.00555	CCND1,MYC,ZFP42
voltage-gated calcium channel		complex			0.00555	ACTA1,ITPR1,NR4A2
ELOVL2	-0.212	enzyme			0.00555	CDH1,SCD,TNF
LRRC32	-0.374	other			0.00555	CDH1,TNF,VIM
DUOXA1	0.184	other			0.00555	MYC,TUBB3,VIM
cercosporin		chemical - endogenous non-mammalian			0.00555	CCN2,CCND1,MYC
GPRC5A	1.496	G-protein coupled receptor			0.00555	ABCG2,SLC1A1,TNF
mir-506		microRNA			0.00555	GLI3,TNF,VIM
SCRIB	0.364	other			0.00555	CCN2,CXCL10,ITGB6
NFKBIE	-0.55	transcription regulator			0.00555	LIF,TNF,VCAM1
SERPINH1	0.92	other			0.00555	CDH1,MYC,VIM
INCB054329		chemical drug			0.00555	CCND1,FGFR3,MYC
temsirolimus		chemical drug			0.00555	CCND1,MYC,SLC2A1
calcium chloride		chemical drug			0.00555	ID3,NR4A1,STC1
mastoparan		chemical toxicant			0.00555	CXCL10,IL12B,TNF
polymyxin B		biologic drug			0.00555	IL12B,TNF,VCAM1
PDPK1	0.425	kinase		-0.728	0.00575	CAV1,CCND1,CXCL10,FOXO1,MYC,TNF
ABL1	1.217	kinase		-0.103	0.00575	ABL1,CAV1,CCND1,CSF1,MYC,SMPD1
SRSF2	-0.412	transcription regulator		0.391	0.00575	ABCC9,CCND1,CDH1,HSD3B7,MST1R,VIM
glutathione		chemical - endogenous mammalian		-0.204	0.0058	ABCC1,CCND1,MET,MYC,PTGS2,TNF,VCAM1,ZBTB10
Tlr		group	Inhibited	-2.589	0.00583	CXCL10,ID2,IFNE,IFNK,IL12B,PTGS2,RGS16,SOCS1,TNF,TNFAIP3,WNT5A
KITLG	-0.223	growth factor		-1.969	0.00584	CA2,CCL22,CCN2,CCND3,CSF1,DHCR24,GAS6,GRIA2,ID2,IGFBP3,MME,NOS3,OSM,PDGFB,PRKCA,PTGS2,SOCS1,TNF,WEE1
PRDM1	0	transcription regulator		-1.546	0.00587	ACOX2,ADAM8,CCL20,EVA1A,FAM167A,FNDC5,GPAT3,HAL,ID2,ID3,ITPR1,LGALS3,MYC,MYO1A,NPAS1,RAPGEF3,RASSF2,RGS16,SCARA5,SRD5A1,TNF
miR-34a-5p (and other miRNAs w/seed GGCAGUG)		mature microRNA	Activated	2.274	0.00594	CCND1,CD55,DLL1,E2F3,EFHD1,MET,MYC,MYCN,PLCB1,PREX2,SHISA2,SLC27A2,TMEM154
DUSP1	-0.78	phosphatase		1.084	0.00594	CCL20,CFB,CIDEC,CXCL10,DUSP6,OSM,PDGFB,PEX11A,PLAT,PTGS2,SOCS1,TNF,VCAM1
IL4	-0.686	cytokine		-0.617	0.00599	ACP5,ACSL1,ADAM8,BHLHE40,BMAL2,C15orf48,C21orf62,CA2,CCL20,CCL22,CCL24,CCND1,CCND3,CCR4,CD163L1,CD55,CHST3,COL6A2,CSF1,CTNS,CXCL10,EBI3,FLNA,GIPC2,HSD11B1,HSD3B2,ID3,IER2,IL12B,IL19,IL31RA,ITGA2,KCNH1,KMO,KRT7,LDLRAD3,LGALS3,LIF,LRRC8C,LY6G6C,MFSD2A,MYC,NFATC2,NFIL3,NFKBID,NR4A3,OSM,PLAU,PLD1,PRKCA,PTGS2,PTHLH,SCGB1A1,SLC23A1,SLC2A1,SOCS1,SV2C,SYNGR3,TIMP1,TNF,TNFAIP3,TNFRSF11A,TNFRSF18,UPK3A,VCA…
let-7		microRNA		1.773	0.00601	BCAP29,CCND1,CDCA7,DUSP6,FANCD2,GPX7,ID2,KRAS,MYC,MYCN,PCK1,PLAGL1,PTGS2,RDH10,SCD,SOX9,TNF,VIM
ITGAV	-0.05	transmembrane receptor		-0.894	0.00602	CDH1,CXCL10,OSM,PLAU,PTHLH,TIMP1,TNF
IGFBP2	-0.614	other	Inhibited	-2.425	0.00602	CCND1,CDH1,EMP2,ESCO2,IGFBP1,IGFBP3,MYC
NOTCH2	-0.042	transcription regulator		-1.124	0.00602	CDH1,DTX1,HES1,HES5,RGS5,SOX9,TNF
ABCA1	0.028	transporter		1.119	0.00602	ABCA5,APOA1,IL12B,PTGS2,SFTPD,SLC2A1,TNF
MAC		complex		-0.739	0.00615	PTGS2,RGCC,RGS16,SOX9,TNF
AZD8055		chemical drug		0.277	0.00615	CDH1,CXCL10,FOXO1,HSD3B2,TNF
GABARAP	-0.02	transporter		1.342	0.00615	CRYAB,CSPG4,IDS,LAMB3,PDGFB
LACTB		peptidase		1.231	0.00615	ALDH1A1,CCN2,CDH1,GREM1,WNT5A
VTN		other		-0.168	0.00615	BHLHE40,IRS1,PLAU,PTGS2,TNF
MAK683		chemical drug		0.421	0.00615	FOXO1,HOXD1,IGFBP3,ITGA2,MET
crocidolite asbestos		chemical toxicant			0.00615	CCND1,FOSL2,LIF,MET,MYC
stearic acid		chemical - endogenous mammalian		0.083	0.00615	IGFBP1,NOS3,PTGS2,TNF,WWTR1
TGFB3	-0.512	growth factor		-1.701	0.0062	ACTA1,BHLHE40,CCN2,CDH1,FOSL2,MGP,PTHLH,SCD,SOX9,TNS1,TSPAN2
infliximab		biologic drug	Activated	2.157	0.00631	CCL20,DUSP4,MSX2,PTGS2,SLC27A2,TNF,VIM,WEE1
PLAU	-1.14	peptidase		-1.572	0.00631	CCND1,PHLDA1,PLAU,PLG,PLK3,SLC2A1,TNF,VIM
GDNF	-1.148	growth factor		0	0.00631	CCND1,ETV4,ETV5,GATA2,HSD11B2,STC1,TNF,TUBB4A
PRKD1	-0.289	kinase	Inhibited	-2.01	0.00631	AJUBA,CCND1,CXCL10,IL12B,NR4A1,TNF,TNFAIP3,VCAM1
lipoteichoic acid		chemical - endogenous non-mammalian		-1.145	0.00631	CXCL10,EBI3,IL12B,NR4A1,NR4A2,NR4A3,PTGS2,TNF
THPO	-1.019	cytokine	Inhibited	-2.233	0.00632	CCND1,CCND3,ETV4,GATA2,GCH1,MYC,MYCN,NOS3,TNF,TNFAIP3
8-pCPT-2-O-Me-cAMP		chemical reagent		0.573	0.00643	ID1,IGFBP1,PTGS2,TNF
SMURF1	-0.007	enzyme		1.091	0.00643	CXCL10,NR4A1,SMAD6,WFS1
Cyp2c70		enzyme		0.152	0.00643	ABCC1,CXCL10,TIMP1,TNF
ACTN4	0.204	transcription regulator			0.00643	CCND1,MYC,MYCN,WNT5A
MALAT1		other		-0.882	0.00643	CCN2,CDH1,KRAS,VIM
WWTR1-CAMTA1		fusion gene/product		0.283	0.00643	CCN2,CRYAB,S100A6,TMEM37
lycopene		chemical drug	Activated	2	0.00643	CCND1,CCND3,CDH1,PTGS2
SUMO2	-0.256	enzyme		0	0.00644	CAV1,CTH,ENPP3,IRS1,MOXD1,TNFRSF21
mir-22		microRNA		0.391	0.00644	BMP7,CCN2,CCND3,CDH1,RGS2,TNF
POSTN	2.905	other		-1.069	0.00644	CDH1,HES1,LOX,MYC,PDGFB,VIM
lapatinib		chemical drug		0.896	0.00644	ACE2,ETV4,ETV5,FOSL2,ITGA2,LAMB3
ARNT2	-2.577	transcription regulator		0.5	0.00649	ARNT2,CACNG1,DLL1,EGF,GATA2,HGFAC,LAMB3,NFATC2,NGEF,PLCB1,S100G,SLC2A1,THRB,TNF,WNT7B,ZDHHC14
SCD	-1.18	enzyme		1.464	0.00651	AHSG,ALDH1A1,CXCL10,DHCR24,FA2H,LRAT,PCK1,RDH10,SLC2A1,SMPD1,SPTLC3,THRB,THRSP,TNF,VCAM1
NLRP3	-0.555	enzyme		-1.895	0.00661	CAMK2A,CCL20,CCL24,CCN2,CDH1,CXCL10,LIF,NFKBID,PTGS2,TACC2,TIMP1,TNF,VIM
CDK9	0.374	kinase			0.00663	GATA2,H2AC6,MYBL2,MYC,TNFAIP3,VIM,WNT5A
CASP8	0.097	peptidase		0.441	0.00663	CCL22,CCR4,CSF1,CXCL10,IL12B,IL19,TNF
CD14		transmembrane receptor	Inhibited	-2.592	0.00663	CXCL10,IL12B,PTGS2,SOCS1,TNF,TNFAIP3,VCAM1
di(2-ethylhexyl) phthalate		chemical toxicant		0.728	0.00663	ABCD3,CDH1,IGFBP1,KRAS,MYC,PEX11A,TSPO
CpG ODN 1668		chemical reagent	Inhibited	-2.568	0.00663	CXCL10,IFNE,IFNK,IL12B,PTGS2,SOCS1,TNF
CDH1	1.188	other		1.485	0.0067	BMP7,CCND1,CDH1,IGFBP3,KRT7,MYC,SOX9,TNF,VIM
tyrphostin AG490		chemical drug		0.829	0.00675	BMP7,CCN2,CCND3,MYC,NOS3,PLA2G2A,PTGS2,PTX3,TIMP1,TNF
YAP1	0.052	transcription regulator	Inhibited	-2.442	0.00682	ADAMTS1,ANK1,CCL22,CCN2,CCND1,CDC42EP3,CDH1,CSF1,FLNA,GREM1,HAL,ID1,ID2,IL12B,IL1RAP,ITPR1,LOX,MYC,NEK2,PDE3B,PDGFB,PTGFR,PTGS2,SMAD6,SOX9,SYNE3,TBC1D2,TIMP1,TNF,TUBB,VCAM1,VIM,WWTR1
KDM8	-0.046	enzyme		0.113	0.00686	DHCR24,ID1,IGFBP3,LRRC31,PC,SLC2A1,SOX9,WNT5A
KDM3B	-0.069	enzyme		0.816	0.00686	ADAMTS1,CCN2,DAPK1,GATA2,IRS1,PALMD,PRUNE2,SDCBP2
PAX7		transcription regulator		-0.264	0.00686	EMB,GCH1,ID2,ID3,MYO1D,NPNT,PLAGL1,PRSS23
AMPK		complex		1.996	0.00701	CDH1,CXCL10,DUSP4,OAT,PCK1,PTGS2,SLC2A1,THRSP,TNF,VCAM1,VIM
paraquat		chemical toxicant		-1.059	0.00701	AMN,APOA1,CCN2,KCNMA1,LRP4,NR4A1,PLCE1,PTGS2,SFTPD,SOD3,TIMP1
TIRAP	0.161	other		-1.982	0.00706	CXCL10,IL12B,PTGS2,TNF,VCAM1
mir-31		microRNA		0.849	0.00706	BAMBI,EGLN3,ITGA2,MET,NOS3
miR-26a-5p (and other miRNAs w/seed UCAAGUA)		mature microRNA		1.147	0.00706	CCND3,FGF9,MYC,PLCB1,PTGS2
ETV1	-0.714	transcription regulator		-0.179	0.00706	HPSE,MET,SOX9,VIM,WWTR1
pitavastatin		chemical drug		-1.067	0.00706	APOA1,NOS3,PTGS2,SLC27A2,TNF
linsidomine		chemical drug		-1.185	0.00706	ETV4,MYC,NR4A1,PTGS2,TNF
ADAM17	0.224	peptidase		1.091	0.00707	ACTA1,CCND1,ERRFI1,FGF18,HES1,MYCN,PLAT,PLIN3,SOX9,TNF,WNT5A,YWHAG
SKIC2	0.273	enzyme		-1.633	0.0072	BHLHE40,CTH,EGLN3,SLC2A1,STC1,VLDLR
CASP1	-0.361	peptidase		-1.069	0.0072	CDH1,GSDMA,PTGS2,SCD,TNF,VIM
SETD2	-0.074	enzyme		1.671	0.0072	CAV1,CCN2,CCND1,PDGFC,PLG,WNT5A
A2M		transporter		1.698	0.0072	CCND1,CDH1,FOXO1,SLC2A1,TNF,WNT5A
ZNF106	-0.035	other		0	0.0072	CXCL10,GPNMB,LGALS3,PRX,TSPO,UGT8
MAZ	-0.121	transcription regulator			0.0072	CAV1,CCL22,CCL24,CCL28,KRAS,MYC
TNC	1.336	other		-0.97	0.0072	CCL20,ID2,MET,MSI1,MYC,TNF
NME1		kinase		0.136	0.0072	CCN2,CCND1,L1CAM,MET,PTGS2,TIMP1
CGS 21680		chemical reagent		1.664	0.0072	CCL22,IL12B,PTGS2,RGS2,RGS4,TNF
cilostazol		chemical drug		1	0.0072	GCH1,NR4A2,PDGFC,RAPGEF3,TNF,VCAM1
COL18A1	-0.539	other	Activated	2.415	0.0072	CCND1,ID1,ID3,KNG1,MYC,PLAU,PTGS2,TNF,TNFRSF21
haloperidol		chemical drug		0.356	0.0072	CCND3,KRAS,NR4A1,NR4A2,NR4A3,PRKCA,PVALB,SPRY2,WNT5A
GW9662		chemical reagent		-0.794	0.00721	AGR2,CAV1,CCN2,EGLN3,NOS3,PTGS2,RARB,TNF,UPK2,VCAM1
atorvastatin		chemical drug		0.555	0.00728	ABCC1,ACE2,AGR2,APOA1,CAV1,CCN2,CD55,DHCR24,ENPP3,GLI3,NOS3,NR4A1,PLAT,PTGS2,SOD3,TNFRSF11A,VCAM1
32-134D		chemical reagent		0.798	0.00728	CCL20,CCL22,CXCL10,IL12B,OSM,SLC2A1,TNF
LRP6	-0.059	transmembrane receptor		-1.035	0.00728	ALDH1A1,CAV1,CCN2,CCND1,MYC,TNF,VIM
PIM1	-0.299	kinase		-1.756	0.00728	ABCG2,CCND3,ID2,MET,MYC,SOCS1,TNFRSF18
PLAG1	-0.65	transcription regulator		0.478	0.00728	AQP1,ETV4,MYRF,NPTXR,PIR,PPIC,PTP4A3
CSF1	-1.237	cytokine	Inhibited	-2.527	0.00737	ACP5,BHLHE40,CCND1,CCND3,CD163L1,CSF1,CXCL10,DHCR24,DUSP4,FCGRT,FHL2,GPNMB,GPR68,ID2,IL12B,LGR4,MYC,PLAU,SLC2A1,SOCS1,TNF,TNFAIP3,TNFRSF11A,VCAM1
Tetanospasmin		chemical - endogenous non-mammalian			0.00741	CAMK2A,GRIA2,TNF
MIEF2	0.096	other			0.00741	CDH1,SCD,VIM
PARP14	0.205	enzyme			0.00741	CCND1,CXCL10,ID3
LIPC		enzyme			0.00741	APOA1,CDH1,VIM
DYRK1B	0.375	kinase			0.00741	CCND1,CCND3,SOD3
mir-320		microRNA			0.00741	AQP1,CCND1,MYC
HTR1A	0.204	G-protein coupled receptor			0.00741	CDH1,MYC,VIM
LIMA1	0.401	other			0.00741	CDH1,ID2,VIM
USP14	-0.007	peptidase			0.00741	MET,MYC,TNF
RFC4	0.366	enzyme			0.00741	ALDH1A1,CCND1,MYC
TP53BP2	-0.627	other			0.00741	CCN2,CDH1,VIM
clonidine		chemical drug			0.00741	MYC,RARB,TNF
manumycin A		chemical reagent			0.00741	PLD1,PTGS2,TNF
rosmarinic acid		chemical - endogenous non-mammalian			0.00741	CCN2,PTGS2,TNF
hexamethoxyflavone		chemical toxicant			0.00741	PTGS2,TNF,VCAM1
arachidonyltrifluoromethane		chemical reagent			0.00741	ABCG2,PLA2G2A,PTGS2
allopregnanolone		chemical - endogenous mammalian			0.00741	LGALS3,PTGS2,TNF
Map3k7		kinase		-0.594	0.00744	BHLHE40,CXCL10,NFATC2,PTGS2,SCD,SOX9,TNF,VCAM1
methapyrilene		chemical drug		-0.707	0.00747	CCND1,FETUB,GCKR,IGFBP1,ITIH4,KYNU,MYC,PC,PLCB1,SCD,SLC27A2,TUBB
ADORA2A	-0.628	G-protein coupled receptor		1.853	0.00747	ATP8A1,CXCL10,IL12B,NR4A1,NR4A2,NR4A3,PCSK1,PTGS2,TNF,TUBB2A,TUBB3,TUBB4A
Iga		complex		-0.157	0.0077	CXCL10,IL12B,PDGFB,TNF
Lymphotoxin		complex			0.0077	CXCL10,TIMD4,TNF,VCAM1
Collagen type IV		complex			0.0077	MYC,NES,PLAU,PTGS2
SPZ1		transcription regulator		-1.986	0.0077	CCND1,CDH1,VIM,WNT5A
SP100		transcription regulator			0.0077	CCN2,HSPB8,PLAU,SRD5A1
miR-293-5p (and other miRNAs w/seed CUCAAAC)		mature microRNA		-1	0.0077	ADORA1,CAPN8,MADD,NR4A1
ACKR1	-0.912	G-protein coupled receptor			0.0077	MYO5A,TNFAIP2,TNFAIP3,VCAM1
SOCS6		other	Inhibited	-2	0.0077	PLAT,PTGS2,RGCC,TNF
S1PR1	-0.296	G-protein coupled receptor		-0.33	0.0077	CCND1,PTGS2,TNF,VCAM1
CCR6	-0.191	G-protein coupled receptor		-1	0.0077	CCL20,CXCL10,IL12B,TNF
Usp17la (includes others)		peptidase		-0.927	0.0077	ABCG2,CCL20,MYC,TNF
PD 169316		chemical drug		0.218	0.0077	CCND1,CCND3,PTGS2,VIM
butaprost		chemical drug		-0.073	0.0077	CCN2,CDH1,PTGS2,TNF
EWSR1-FLI1		fusion gene/product		0.86	0.00774	AK5,CAV1,CCN2,CCND1,FJX1,ID1,NREP,PDGFRL,TNFAIP3
JAK2	0.028	kinase		-1.292	0.00774	BMP7,CCND1,CDH1,CXCL10,FOXO1,IL19,MYC,NR4A1,OSM,PTGS2,SOCS1,TNF,VLDLR
RET	2.626	kinase		-0.478	0.00774	ACTA1,CCL20,CCND1,CRYAB,CSF1,DUSP6,LOX,MET,PLAU,RET,STC1,TAGLN3,TNF
E. coli B4 lipopolysaccharide		chemical toxicant		-1.691	0.00794	AMPD3,AQP1,CCL20,CXCL10,EMB,FBLIM1,GNAI1,GPNMB,HSPB8,IL12B,KMO,NOS3,PTGS2,RAB20,RAB7B,SOCS1,TNF,TNFAIP3,TSPO,VCAM1
CLEC4A		transmembrane receptor		0.378	0.00797	BHLHE40,CAMK2A,FCGRT,ID2,LIPA,TIMD4,TNF
IRF6	0.268	transcription regulator		-1.798	0.00797	IL12B,NR4A2,OVOL1,PLA2G2D,PLAU,PTGS2,SOCS1
fenofibrate		chemical drug		0.311	0.00799	ABCD3,ACSL1,APOA1,CCND1,FOXA3,ID2,MYBL2,NOS3,POPDC3,PPIC,PTGS2,PTPN21,SCD,SLC27A2,THRB,TIMP1,TNF,VCAM1,VLDLR
Smad2/3-Smad4		complex		-1.013	0.00802	CCN2,CDH1,GSC,IGFBP3,MYC,VIM
VitaminD3-VDR-RXR		complex		1.471	0.00802	CXCL10,CYP24A1,FOXO1,IGFBP1,IGFBP3,S100G
OVOL2	0.242	transcription regulator		0.761	0.00802	CHN1,EFNA5,RHOU,SLC2A1,TUBB4A,VIM
CYP1A2		enzyme		0	0.00802	CCND1,CYP26A1,MID1,RGS16,VLDLR,WEE1
HNRNPH1	-0.306	other			0.00802	ALDH18A1,CYFIP2,FHL1,ITPR1,UGT8,WNT5A
stallimycin		biologic drug		-1.633	0.00802	BMP7,CSF1,CXCL10,GDF5,IL20,TNF
U73122		chemical reagent		1.568	0.00802	E2F3,NR4A1,PLCB1,PTGS2,TNF,VCAM1
FGFR4	0.332	kinase		0.281	0.00805	CCND1,CCND3,CDH1,GATA6,MYC,PLAU,VIM,ZBED2
mir-27		microRNA		-1.114	0.00805	DLL4,FOXO1,KRAS,MET,PTGS2,SPRY2,TNF,ZBTB10
ADAM12	-0.225	peptidase		0.483	0.00805	CCL24,CCN2,COL4A5,GAS6,GREM1,IGFBP3,LAMB3,MGP
E2F2	-1.052	transcription regulator		-1.406	0.00805	CCND1,CCND3,CDCA4,E2F3,ID1,MYBL2,MYC,MYCN
fluoromethyl 2,2-difluoro-1-(trifluoromethyl)vinyl ether		chemical toxicant		-0.447	0.00806	CXCL10,GPNMB,LGALS3,OAT,TIMP1
Cdk (family)		group		-1.35	0.00806	CXCL10,MYC,MYCN,PHLDA1,RGS2
miR-199a-3p (and other miRNAs w/seed CAGUAGU)		mature microRNA		1.31	0.00806	DNMT3A,ID1,ID2,MET,PTGS2
DHX9	-0.03	enzyme		-1.983	0.00806	AGR2,CCND1,CXCL10,ID2,TNF
DDB1	0.383	other		-1	0.00806	CDH1,ID2,ID3,IER2,NR4A1
NRXN1		transporter			0.00806	COL4A6,EPHA7,FBLN5,MGP,SOX9
phytohemagglutinin		chemical drug		-0.607	0.00813	AHSG,ANOS1,CCND3,CHN1,COL4A5,CSF1,CXCL10,FGFR3,FOSL2,FOXA3,GATA2,GNAI1,ITIH4,KCNN2,MET,PLD1,PRKCA,RARB,SOX4,TIMP1,TNF
TNFSF12		cytokine		-1.097	0.00821	ADAM8,CCL24,CCND1,CXCL10,DLL1,NCF4,PTX3,TIMP1,TNF,VCAM1
adavosertib		chemical drug		-0.591	0.00821	CCL20,CCL22,CFB,CXCL10,DUSP4,MME,MST1R,TNF,TNFAIP3,TNFRSF18
GW501516		chemical drug		-0.246	0.00821	ACSL1,CCND1,CYP24A1,IGFBP1,IGFBP3,LAMB3,PLAT,PTGS2,SCD,VLDLR
1-methyl-4-phenyl-1,2,3,6-tetrahydropyridine		chemical toxicant		-1.745	0.00821	ANK1,CSF1,LIF,NR4A1,NR4A2,OSM,PTGS2,PVALB,SOX21,TNF
SNAI2	0.729	transcription regulator		-0.872	0.0083	CCN2,CCND1,CDH1,L1CAM,MYOM3,NES,SOX9,TNNC1,VIM
tetrodotoxin		chemical drug			0.00834	ABCC9,ATP1B1,BACH2,HPSE,ID1,INA,POPDC3,PTGS2,RNF152,SLITRK4,TSPAN2,VLDLR
KCNJ2	-0.33	ion channel		0.302	0.00838	APBA1,ARHGEF17,DAAM2,HIP1,IQGAP2,KIF21A,KIF5C,MAP6,MYO5A,SHROOM3,SPTAN1
cloprostenol		chemical drug			0.00841	SOCS1,TIMP1
hypoxanthine		chemical - endogenous mammalian			0.00841	AVPR1A,TNF
N4		chemical reagent			0.00841	CCND1,MYC
8-chloro-cAMP		chemical drug			0.00841	PTGS2,RARB
CORO6	3.631	other			0.00841	CCND1,MYC
nanoISD		chemical reagent			0.00841	CXCL10,TNF
TDI-011536		chemical - kinase inhibitor			0.00841	CCN2,MYC
FEZF1		transcription regulator			0.00841	KRAS,TIMP1
tylophorine		chemical drug			0.00841	PTGS2,TNF
nebivolol		chemical drug			0.00841	NOS3,PTGS2
NPSR1		G-protein coupled receptor			0.00841	MYC,NR4A1
RHBDD1	0.26	peptidase			0.00841	CDH1,VIM
TNIP3	-0.62	other			0.00841	IL12B,TNF
DNAJB4	-0.159	other			0.00841	CCND1,CDH1
HOXA-AS3		other			0.00841	CDH1,VIM
ATP6V0D2	-0.022	transporter			0.00841	IL12B,TNF
GLIPR2	-0.427	other			0.00841	CDH1,VIM
TUSC3	-0.256	transporter			0.00841	CDH1,VIM
VRK2	-0.093	kinase			0.00841	PTGS2,TNFAIP3
HP1BP3	-0.226	other			0.00841	IGFBP1,WNT7B
WAPL	-0.186	other			0.00841	CCND1,MYC
NBR2		other			0.00841	SLC2A1,VIM
USP35	-0.248	peptidase			0.00841	CCND1,MYC
KCTD9	0.48	other			0.00841	CCND1,MYC
GNPTAB	-0.103	enzyme			0.00841	MANBA,SOX9
MUCL1		other			0.00841	CCND1,CCND3
DACT3	-0.255	other			0.00841	CCND1,MYC
PDLIM1	-0.002	transcription regulator			0.00841	CDH1,VIM
CDC25B	-0.758	phosphatase			0.00841	CCND1,MYC
G0S2	1.211	other			0.00841	CDCA7,MYC
FGD5-AS1		other			0.00841	CDH1,VIM
mir-340		microRNA			0.00841	KRAS,PLAT
mir-105		microRNA			0.00841	MYC,TNF
HIF1A-AS2		other			0.00841	CDH1,DNMT3A
ANKH	0.132	transporter			0.00841	SOX9,WNT5A
PDE4A	-0.103	enzyme			0.00841	CDH1,TNF
K-604		chemical drug			0.00841	PTGS2,TNF
AHNAK	0.316	other			0.00841	CCND1,MYC
NASP	-0.421	other			0.00841	CCND1,TNF
DLL3	0.415	other			0.00841	HES1,HES5
SEMA3E	0.705	other			0.00841	DLL4,TNF
GJB2	-0.02	transporter			0.00841	FGFR3,TNF
SNRK	-0.147	kinase			0.00841	CCND1,MYC
SKLB023		chemical reagent			0.00841	PTGS2,TNF
FOXL1		transcription regulator			0.00841	CCN2,WNT5A
MUS81	0.525	enzyme			0.00841	CCL20,CXCL10
NHERF2	0.452	transporter			0.00841	CCND1,MYC
USP17L22 (includes others)		peptidase			0.00841	CSF1,MYC
CAY10397		chemical reagent			0.00841	PTGS2,TNF
N-hydroxy-2,2-diphenylacetamide		chemical reagent			0.00841	IL12B,TNF
PCCA-DT		other			0.00841	CDH1,VIM
(+)-epicatechin		chemical drug			0.00841	PTGS2,TNF
5,6,7,8-tetrahydrobiopterin		chemical - endogenous mammalian			0.00841	MYC,NOS3
phenylacetate		chemical - endogenous mammalian			0.00841	CAV1,RARB
1-butanol		chemical - endogenous non-mammalian			0.00841	CCND3,PTGS2
polymethyl methacrylate		chemical reagent			0.00841	TNF,TNFRSF11A
1,1-dimethyl-4-phenylpiperazinium iodide		chemical drug			0.00841	IL12B,TNF
betamethasone valerate		chemical drug			0.00841	CCND1,PTGS2
vanadium pentoxide		chemical toxicant			0.00841	CXCL10,PTGS2
1-eicosapentaenoylglycerol		chemical reagent			0.00841	PTGS2,TNF
2-furoyl-Leu-Ile-Gly-Arg-Leu-Orn-NH2		chemical reagent			0.00841	CCN2,TNF
microcystin-LR		chemical toxicant			0.00841	MYC,TNF
C29		chemical reagent			0.00841	TNF,TNFRSF11A
phosphorus		chemical reagent			0.00841	CYP24A1,S100G
Vi capsular polysaccharide		chemical drug			0.00841	IL12B,TNF
HNF4A	-0.541	transcription regulator		1.819	0.00864	A1CF,ACOX2,ACSL1,AHSG,AJUBA,ALDH1A1,AP2A1,APOA1,AQP1,ASPRV1,AVPI1,BMP2K,BMP7,BRIP1,CAPN8,CAV1,CBLL1,CCL20,CCND1,CD55,CDC42EP3,CDH1,CENPU,CIDEC,COQ8A,CTSZ,CYP26A1,DACH1,DACH2,DEPP1,DNMT3A,DSC2,DUSP6,EHD3,FBLIM1,FBXL7,FCAMR,FETUB,FGF7,FHL1,FLNA,FOSL2,FOXO1,FUT8,GATA6,GCKR,GIPC2,GNS,GOLIM4,GPR39,GPX7,GSTZ1,HAL,HDAC8,HGD,HSD11B1,HUNK,IGFBP1,IL1RAP,ITGA2,ITIH4,KCNN2,KNG1,KRT7,LAMB3,LGALS3,LIPA,LPGAT1,…
mir-204		microRNA		1.951	0.00871	CHRNA1,DNMT3A,ID2,ITPR1,LTBP1,MYC,TNF
LPL	0.275	enzyme		-1.584	0.00871	APOA1,CSF1,IRS1,SLC2A1,TIMP1,TNF,VCAM1
APOA1	-4.641	transporter		0.429	0.00871	APOA1,CAV1,NOS3,PTGS2,SLC2A1,TNF,VCAM1
anisomycin		chemical - endogenous non-mammalian		-0.742	0.00871	ABCG2,AQP1,CCND1,IRS1,NR4A1,PLAU,TNF
clozapine		chemical drug		1.404	0.00871	GRIA2,NR4A1,NR4A2,NR4A3,PVALB,SCD,WNT5A
LCN2	-0.749	transporter		0.017	0.0089	CCL20,CCL22,CDH1,CXCL10,NDE1,RARB,SCD,TNF,VIM
miR-200b-3p (and other miRNAs w/seed AAUACUG)		mature microRNA		-0.34	0.0089	ACE2,CDH1,ERRFI1,GJB3,MARCKS,VIM
S100A4	0.967	other		-1.179	0.0089	CCL24,CDH1,PLAU,TIMP1,VCAM1,VIM
CREM	-0.421	transcription regulator		1.528	0.00901	BHLHE40,CCND1,CSRNP1,DUSP4,ERRFI1,INA,NFIL3,NFKBID,NR4A1,NR4A2,PCSK1,RARB,TNF
PARPBP	-0.554	other		0	0.00913	EMB,KRT7,TIMP1,TST
ssRNA40		chemical reagent		-1.103	0.00913	ABCG2,EBI3,IL12B,TNF
IL1RL2	-0.084	transmembrane receptor		-1.982	0.00913	CCL20,CCL22,CXCL10,TNF
CCBE1	0.163	other			0.00913	APLN,CTHRC1,GPNMB,MSX2
SERPINA3	-0.037	other		0.651	0.00913	CCN2,FOXO1,SCD,TNF
MAPK12	-1.163	kinase		0.684	0.00913	CCND1,IL12B,MAPK12,TNF
EPHX2	-0.326	enzyme		1.091	0.00913	DLL1,DLL4,HES1,VCAM1
NSC23766		chemical reagent		0.957	0.00913	CCN2,FOXO1,HSD11B2,PTGS2
biochanin A		chemical toxicant		1.982	0.00913	ACP5,CXCL10,PTGS2,TNF
NfkB-RelA		complex	Inhibited	-2.178	0.00916	CXCL10,MYC,PTGS2,TNF,VCAM1
NOTCH4	-0.221	transcription regulator		-0.468	0.00916	DLL4,HES1,HES5,IL12B,RGS5
ANXA2	0.943	other		-1.982	0.00916	IGFBP3,MYC,PLG,PTGS2,TNF
Mapk		group	Inhibited	-2.771	0.00931	APLN,APOA1,CCND1,IRS1,MYC,NR4A3,PTGS2,TNF,TUBB3,VCAM1
NEIL2	0.602	enzyme		1.067	0.00939	CCL20,CCL22,CCR4,CSF1,CXCL10,IL1RAP,PTGS2,TNF
RBL1	-0.449	transcription regulator		1.229	0.00939	CCND1,HES1,MET,MYBL2,MYC,MYCN,NEK2,TNF
PLG	-1.593	peptidase	Inhibited	-2.154	0.00939	CAV1,CSF1,NOD1,PLAU,PLG,PTGS2,RAPGEF3,TNF
ZNF217	-0.257	transcription regulator		-1	0.00939	AGR2,GPRC5A,IGFBP3,LYPD1,MYC,MYCN,PLAT,WNT5B
icilin		chemical reagent			0.00961	CXCL10,IL12B,TNF
ANTXR2	-0.594	transmembrane receptor			0.00961	CCND1,CDH1,VIM
SOX2-OT		other			0.00961	ALDH1A1,CDH1,VIM
(-)-epicatechin gallate		chemical - endogenous non-mammalian			0.00961	IL12B,MSX2,WWTR1
PF-573228		chemical drug			0.00961	CDH1,ID1,ID2
gossypin		chemical - endogenous non-mammalian			0.00961	CCND1,MYC,PTGS2
USP28	-0.683	peptidase			0.00961	CCND1,MYC,PLK3
UNC5B	0.209	transmembrane receptor			0.00961	CCL22,FUT8,TNF
ACVR2A	-0.215	kinase			0.00961	ID1,ID2,VCAM1
CCAT1		other			0.00961	CDH1,MYC,VIM
BIX 01294		chemical reagent			0.00961	CA2,TNF,WNT7B
RB1CC1	0.284	other			0.00961	CCND1,CXCL10,MYC
CCNT1	-0.024	transcription regulator			0.00961	CCND1,MYC,SLC2A1
ITGA3	-0.308	other			0.00961	ITGA2,PLAU,PTGS2
HSF4	-0.579	transcription regulator			0.00961	FGF7,LIF,VIM
SORT1	0.267	G-protein coupled receptor			0.00961	ACTN2,SLC2A1,TNF
bisphenol A diglycidyl ether		chemical reagent			0.00961	CDH1,EGLN3,RARB
huaier extract granule		chemical drug			0.00961	CAV1,CCND1,WNT5A
1-((2-chlorophenyl)diphenylmethyl)-1H-pyrazole		chemical reagent			0.00961	CCL20,TNF,VIM
rutin		chemical drug			0.00961	CDH1,MYC,PTGS2
SB204990		chemical reagent			0.00961	MYC,NR4A1,NR4A3
ZMPSTE24	0.29	peptidase		-0.747	0.00985	CCL22,IGFBP1,IGFBP3,RGS16,SOCS1,TNF
MLX	-0.011	transcription regulator	Inhibited	-2.207	0.00985	ARRDC4,IGFBP3,MYCN,SCD,THRSP,TIMP1
miR-3648 (miRNAs w/seed GCCGCGG)		mature microRNA		1.32	0.00989	C1QL1,CCND1,CELSR2,CHDH,CITED4,HAL,MST1R,MYC,PRX,ZBED3
NR1I3	-0.077	ligand-dependent nuclear receptor		-1.914	0.00989	ALDH1A1,APOA1,DHCR24,MYC,PCK1,PDE3B,RARB,SCD,THRSP,TNFAIP2
SETBP1	-0.761	transcription regulator			0.0101	CCND1,CCND3,ETV5,GATA2,MYC,NR4A3,PDGFB,WWTR1
RELB	-0.426	transcription regulator		-1.709	0.0101	CCL20,CCND1,FANCD2,MARCKSL1,MYC,PTGS2,TNF,TNFAIP2
diclofenac		chemical drug		1.508	0.0102	CCND1,CTH,KRAS,LGALS3,MYC,PTGS2,SLC2A1,TNF,XPOT
trinitrobenzenesulfonic acid		chemical reagent		-1.335	0.0102	ADAM8,CCL24,CXCL10,IL12B,NCF4,PTGS2,PTX3,TIMP1,TNF
RB1	-0.208	transcription regulator		-0.307	0.0102	ACTN2,ATP1B1,CCL20,CCN2,CCND1,CCND3,CDCA4,CDH1,CHRNA1,E2F3,EHD3,GNAI1,GPR137C,GPRC5A,HES1,HUNK,ID1,ID2,LRAT,MET,MYBL2,MYC,NR4A2,NR4A3,PGRMC1,PRSS23,PTX3,SCTR,SNTB2,TNF,TNNC1
ID3	-1.314	transcription regulator		0.47	0.0102	BMP7,CSF1,DTX1,DUSP4,FOXO1,HES5,ID3,MYC,NR4A1,NR4A3,PTPN14,PTPN5,RAPGEF4,SOX4,VCAM1
Fcer1		complex		-1.151	0.0103	CSF1,DUSP6,ITPR1,KMO,LIF,NFATC2,TNF
CSHL1		growth factor		-0.342	0.0103	ACTA1,CCN2,CCND3,IGFBP1,SLC2A1,SRD5A1,SSTR2
GATA2-AS1		other		0	0.0104	DLL4,FOXO1,MYC,NOS3,RGS2
CRTC2	0.121	other		-0.927	0.0104	BACH2,CCND1,MYC,PCK1,SMAD6
MIR124		group		0.603	0.0104	CAV1,GRIA2,NES,TNF,VIM
ITGAM	-0.678	transmembrane receptor		-1.497	0.0104	CXCL10,IL12B,PTGS2,TIMP1,TNF
abemaciclib		chemical drug		0.351	0.0104	GAS6,IGFBP3,LIF,LYNX1,PLAT
green tea polyphenol		chemical drug	Activated	2.236	0.0104	CAV1,CDH1,IGFBP3,PLAU,PTGS2
RORA	-0.469	ligand-dependent nuclear receptor		1.367	0.0104	ATP1B1,CCL24,CXCL10,DDC,DHCR24,IGFBP1,ITPR1,PCK1,PPP1R3C,PTGS2,SCD,SDR9C7,SLC29A4,TNF,VIM,VLDLR
ARID1A	-0.13	transcription regulator		-1.509	0.0105	ABCG2,ACSL1,ALDH1A1,CDH1,CSPG4,DLL4,FHL1,GSC,HES1,IGFBP3,KRT7,L1CAM,MYBL2,P3H2,PEX11A,SOX9,VIM,WNT5A
RRP1B	0.615	transcription regulator			0.0105	BMP7,CCND1,CCND3,CYP24A1,FOXO1,HDAC11,PDGFC,PRKCA,RARG,SMAD6
GW3965		chemical reagent		0.351	0.0105	APOA1,CAV1,CIDEC,CXCL10,GNAI1,IL12B,PTGS2,SCD,THRSP,TNF,VLDLR
GATA1	-1.449	transcription regulator		0.642	0.0106	ANK1,AQP1,BACH2,CA2,CCND1,CCND3,CCR4,E2F3,FHL1,GATA2,HDAC11,HPSE,MSX2,MYC,MYCN,NFIL3,NR4A2,SATB1,SLC24A1,TRIM29
NR1I2	-0.852	ligand-dependent nuclear receptor		0.397	0.0107	ALDH1A1,CCL24,CTH,CYP24A1,DHCR24,HSD3B2,IL12B,IL20,ITGB6,LTBP1,MGP,OSM,SCD,SOCS1,TNF
ETS		group			0.0107	CCND1,IL12B,TIMP1,TNF
ORMDL3	-0.29	other		-1.177	0.0107	ADAM8,CCL20,CXCL10,TNF
TCF/LEF		group		-1.917	0.0107	CCND1,MYC,PTGS2,VIM
DEF6	-0.177	other		-0.45	0.0107	CDH1,IL12B,TNF,VIM
SKI	-0.085	transcription regulator			0.0107	CDH1,CYP26A1,FAP,PRX
Tnfsf9		other		-1.953	0.0107	BACH2,CXCL10,TNF,VCAM1
CRTC1	0.377	transcription regulator		0.152	0.0107	NR4A1,NR4A2,PTGS2,TIMP1
PDGFC	-1.001	growth factor		-0.278	0.0107	CCND1,MYC,NR4A1,TIMP1
acrolein		chemical toxicant		-1.123	0.0107	CCND1,MYC,PTGS2,TNF
epirubicin		chemical drug			0.0107	ACE2,CAV1,CCND1,MYC
BRAF	0.108	kinase			0.0107	CCL20,CCND1,CDH1,CELSR2,CSF1,DPY19L4,DUSP4,FAP,FGF7,IGFBP7,LAMB1,LAMB3,MME,MMP15,MYC,TIMP1,TTYH3,UGT8,VIM
SLC16A2	-0.104	transporter	Activated	2.433	0.0109	DGKG,MARCKSL1,PVALB,SCUBE1,SLC7A8,THRSP
ZFP36	-0.478	transcription regulator	Activated	2.58	0.0109	IL12B,NEK2,OSM,PBK,PLAU,PTGS2,SOCS1,TNF,VCAM1
gemcitabine		chemical drug		1.705	0.0109	CCND1,CDH1,EGF,MDK,MYC,PTGS2,SLC2A1,TNFRSF6B,VIM
ATP-gamma-S		chemical reagent			0.0109	CCL20,CCL22,CCL24,CD109,CD55,CSF1,IL1RAP,TNF
MAP2K1/2		group		-1.899	0.0109	CCN2,CCND1,CDH1,DUSP4,MYC,PHLDA1,TNF,VIM
CCL2		cytokine		-1.865	0.0112	CCND1,CXCL10,EGLN3,HTR2B,IL12B,PTGS2,SCGB1A1,TIMP1,TNF,VCAM1
LAMA4	-0.639	enzyme		0.508	0.0112	CAV1,CCND1,COL4A6,DLL4,GPX7,GSTZ1,IL1RAP,LAMB1,MET,PDGFC
PLN	-1.305	transporter			0.0112	AHSG,APOA1,DLL1,HES1,PRKCA,VIM,VLDLR
emodin		chemical drug		1.628	0.0112	ABCC1,CDH1,CXCL10,SOCS1,TNF,VCAM1,VIM
DYSF	-0.9	other		1.964	0.0116	CAV1,CD55,CXCL10,ERRFI1,GPAT3,LGALS3,PRSS23,SCD,TIMP1
CHD7	-0.809	enzyme	Inhibited	-2.219	0.0117	GLI3,HES5,MYCN,MYRF,SOX9
TFDP1	-0.011	transcription regulator			0.0117	CCND1,CCND3,MYBL2,MYC,MYCN
NFIL3	1.634	transcription regulator		0.392	0.0117	ID2,IL12B,PTGS2,SCD,TNF
CFI-402257		chemical drug		-0.277	0.0117	CCL20,CD55,ITGA2,PLAT,PLAU
4-tert-octylphenol		chemical toxicant		1.916	0.0117	CD55,ITIH4,MYC,S100A6,S100G
2,4-dinitrofluorobenzene		chemical toxicant		-1.969	0.0117	CCR4,CXCL10,IL12B,PTGS2,TNF
andrographolide		chemical drug	Activated	2	0.0117	CDH1,PTGS2,TIMP1,TNF,VCAM1
SOX3	-0.295	transcription regulator		0.378	0.0117	CYP26A1,DLL1,DUSP4,IRS1,IRX3,RET,SOX9,WNT5A
NR0B2	0.256	ligand-dependent nuclear receptor		0.266	0.0117	APOA1,CCN2,CIDEC,CXCL10,NFKBID,PCK1,SCD,TIMP1,TNF,TNFAIP3,TNFRSF11A
TRIM24	-0.145	transcription regulator		0	0.0118	CA2,CXCL10,CYP24A1,EMB,FLRT3,HERC6,LGALS3,PTHLH,S100G,SOCS1
mir-145		microRNA	Activated	2.195	0.012	E2F3,GATA6,IRS1,MYC,PDE3B,SOX9
MTA1	0.134	transcription regulator		-0.817	0.012	CCND1,CDH1,HUNK,MYC,SOX4,TNF
SOX10	0.68	transcription regulator		0.283	0.012	CCND3,L1CAM,LAMB1,MYRF,RET,SOD3
OLR1	-1.349	transmembrane receptor		-1.777	0.012	CCN2,MYC,NOS3,RARG,TNF,VCAM1
cytochalasin D		chemical toxicant		-0.133	0.012	ACTA1,CCN2,MMP15,NOS3,PTGS2,TNF
mir-802		microRNA		0.577	0.012	AKT3,ARL15,CDC42EP3,CDH17,GNAI1,GNG4,KRAS,PDGFC,PDGFD,SMOC1,VIM,ZNF704
ZFAS1		other			0.0121	CDH1,SCD,VIM
perhexiline		chemical drug			0.0121	DEPP1,FNDC4,HES1
trypsin		group			0.0121	CDH1,INA,PTGS2
FOXD2-AS1		other			0.0121	CDH1,HES1,PHGDH
YOD1		enzyme			0.0121	CCN2,CXCL10,WWTR1
NFAM1	-0.001	transmembrane receptor			0.0121	CCL22,IL12B,TNF
A1BG	-0.274	other			0.0121	RARB,TNFRSF18,VCAM1
FANCA	0.201	other			0.0121	HES1,TNF,WNT5A
EHD1	0.297	other			0.0121	CCND1,CDH1,VIM
FZD7	0.088	G-protein coupled receptor			0.0121	CCND1,CDH1,MYC
miR-101-3p (and other miRNAs w/seed ACAGUAC)		mature microRNA			0.0121	MYCN,PTGS2,SOX9
MED16	0.242	transcription regulator			0.0121	CCN2,CDH1,VIM
PIK3R2	0.488	kinase			0.0121	CXCL10,FOXO1,PLAU
DGKZ	0.121	kinase			0.0121	CCND1,IL12B,TNF
FZD4	-0.357	G-protein coupled receptor			0.0121	ALDH1A1,CDH1,VIM
LOC102724428/SIK1	0.228	kinase			0.0121	MYC,SCD,THRSP
8-hydroxy-2-(di-n-propylamino)tetralin		chemical reagent			0.0121	CDH1,NR4A1,VIM
gambogic acid		chemical - endogenous non-mammalian			0.0121	CCND1,MYC,PTGS2
pectin		chemical drug			0.0121	CCN2,LGALS3,TNF
maxacalcitol		chemical drug			0.0121	ACP5,PTHLH,S100G
CDX1		transcription regulator		-0.126	0.0122	CCND1,CTSE,DDC,FOXQ1,PTGS2,SLC7A8,TNF
sulindac		chemical drug			0.0122	CCND1,E2F3,KRAS,MYC,MYCN,PTGS2,WEE1
POU2F2	-0.178	transcription regulator		-1.667	0.0124	DEPP1,FJX1,GPR183,MYC,SCD,SSTR2,SYDE2,TNFAIP2,TNFRSF21
dexamethasone phosphate		chemical drug	Activated	2	0.0125	ERRFI1,HES5,ID3,SOX9
TNF receptor		group		0.254	0.0125	CCL20,CCN2,PLAU,TIMP1
Ciap		group		1.96	0.0125	CCND1,IL12B,MYC,TNF
TOX	-0.834	transcription regulator		0.849	0.0125	FOXO1,ID2,ID3,NFIL3
IL36B	0.552	cytokine			0.0125	CCL20,CXCL10,IL12B,TNF
RNF138	0.057	enzyme		-1	0.0125	CCL20,PLK3,RGS16,TNF
LYL1	-0.686	transcription regulator		-1.951	0.0125	CCND3,ID1,ID3,ITGA2
IL2RA	-1.007	transmembrane receptor		0	0.0125	CCND3,MYC,PTHLH,TNF
miR-18a-5p (and other miRNAs w/seed AAGGUGC)		mature microRNA		1.067	0.0125	CCN2,CCND1,E2F3,KRAS
CCAT2		other		-1.967	0.0125	CCND1,CDH1,MYC,VIM
DYRK1A	-0.182	kinase			0.0125	APOA1,CCND1,IRS1,MYBL2
LILRB1		transmembrane receptor		1.964	0.0125	CAV1,FGFR3,IL12B,TNF
heparin		chemical - endogenous mammalian		0.686	0.0126	CCND1,HPSE,IGFBP3,PLAT,SLC2A1,TNF,VCAM1,VIM
15-deoxy-delta-12,14 -PGJ 2		chemical - endogenous mammalian		1.919	0.0127	CCN2,CCND1,CSPG4,CXCL10,GATA6,LAMB1,MYC,NOS3,PLAU,PTGS2,RARB,SCGB1A1,SOCS1,TNF,TUBB3,VCAM1,ZFP42
acetaminophen		chemical drug		-0.387	0.0127	ABCC1,ABCG2,ACOX2,ALDH1A1,CCND1,CXCL10,IGFBP1,IGFBP3,IRS1,MYC,NOS3,PTGS2,SLC27A2,TNF,TUBB,UGDH,VCAM1
TCR		complex		-0.315	0.0128	ABCD3,AKT3,BACH2,CCL22,CCND1,CCND3,CCR4,CDH1,CXCL10,ETV5,FLNA,ID3,LIPA,MYC,MYCN,NFATC2,NR4A1,PDE3B,RGCC,SLC2A1,SOCS1,TNF,TNFAIP3,TNFRSF18
cyclopropanecarboxylic acid		chemical reagent			0.0131	ACSL1,CXCL10,MYC,PC,PCK1
RNASEL	0.846	enzyme			0.0131	CDH1,CTSE,FAT4,PTGS2,TNF
EBF3		transcription regulator			0.0131	CCL22,CCL24,IL12B,OSM,TNF
TANK	-0.207	other		1.109	0.0131	DNMT3A,IL12B,PTGS2,RGCC,TNF
SUMO1	0.066	enzyme			0.0131	CCND1,CIDEC,CXCL10,MYC,PTGS2
IL20	-2.972	cytokine		-0.555	0.0131	AHSG,APOA1,PLG,RGS5,TNFRSF11A
IGF2BP1	-0.761	translation regulator		1.279	0.0131	COL6A2,CYFIP2,KRAS,MYC,SOX9
ADGRE2		other		-0.447	0.0131	CCND1,GPNMB,LTBP1,MYC,WNT5A
ITGB2		transmembrane receptor		0.806	0.0131	CXCL10,HES1,IL12B,PTGS2,TNF,VCAM1
pristane		chemical toxicant		-1.91	0.0131	CCL20,CXCL10,IL12B,PTGS2,TNF,VIM
mir-210		microRNA		0.049	0.0132	ABL1,CCN2,CDH1,DCBLD1,E2F3,EFNA3,FGFRL1,NPTX1,SERTAD2
PTK2	-0.48	kinase		-0.586	0.0132	ACTA1,CCND1,CSPG4,IRS1,TIMP1,TNF,VCAM1
SGK1	-0.421	kinase		0.463	0.0132	CCN2,HES5,IL12B,LIF,SLC1A1,SLC34A2,TNF
CYLD-AS1		other		-1.134	0.0132	CFB,CSF1,IGFBP1,LGALS3,TNFAIP2,TNFAIP8L3,UGDH
IL27	-0.206	cytokine		-1.874	0.0132	CCL20,CCND3,CXCL10,DEPP1,ID2,IL12B,MYC,PTGS2,SOCS1,TNF,VCAM1,VIM
mir-223		microRNA		0.251	0.0132	AMPD3,ASPRV1,C15orf48,CCND1,CSF1,EGF,FOXO1,GALC,ID2,MYO1D,S100A6,SMOC1
CTCF	-0.223	transcription regulator		0.745	0.0132	ADRA2C,APOA1,AVPR1A,C1QL1,CDH1,CXCL10,MDK,MELTF,MYC,MYCN,PTGS2,TNF
HNRNPA2B1	0.126	other			0.0132	AKT3,ARSJ,CDH1,CIDEC,FHL1,IDS,MFHAS1,MYC,MYO1A,PDGFC,RASSF8,SLC1A1
EOMES	0.078	transcription regulator		-1.177	0.0133	CEMIP2,CYP26A1,DUSP4,FREM1,GSC,IGFBP3,ITGA2,PLXNA4,RGS2,ZIC2
ZC3H12A	-0.53	enzyme		0.827	0.0136	C15orf39,C15orf48,CACNA1I,CSRP2,FPGS,GPR183,HPSE,IL12B,LIF,LRRC8D,RGS2,TNF,TNFAIP2,ZC3H12D
Pam3-Cys-Ser-Lys4		chemical reagent		-1.644	0.0136	CCL22,CCN2,CD55,CXCL10,EBI3,IL12B,OSM,PTGS2,RGS2,SLC2A1,TNF,TNFAIP3,TNFRSF11A,VCAM1
inositol		chemical drug			0.0137	CD55,GCH1
P5091		chemical reagent			0.0137	CDH1,VIM
dibutyryl cGMP		chemical reagent			0.0137	PTGS2,VCAM1
MKNK		group			0.0137	MYC,SPRY2
Cpla2		group			0.0137	MYC,PTGS2
beta-sitosterol		chemical reagent			0.0137	PTGS2,VCAM1
NEUROD4		transcription regulator			0.0137	DLL1,HES5
SMPD3	0.247	enzyme			0.0137	FOXO1,VCAM1
Jun-ATF2		complex			0.0137	CCND1,TNF
SCIMP	-0.242	other			0.0137	IL12B,TNF
FAM120B	0.133	other			0.0137	CDH1,VIM
FOXN4	-0.339	transcription regulator			0.0137	DLL4,NR4A2
GPR65	-0.155	G-protein coupled receptor			0.0137	MYC,TNF
FENDRR		other			0.0137	CXCL10,TNF
Trbv13-1		other			0.0137	IL12B,TNF
NSRP1	0.277	other			0.0137	CDH1,VIM
ZNF536	-0.554	transcription regulator			0.0137	RARB,TUBB3
MILIP		other			0.0137	CDH1,VIM
LINC00887		other			0.0137	CDH1,VIM
ZMIZ2	-0.181	transcription regulator			0.0137	CCND1,MYC
Snhg8		other			0.0137	SATB1,TNF
TTYH1	-0.991	ion channel			0.0137	HES1,HES5
MPC1	-0.026	transporter			0.0137	CDH1,MYC
betulin		chemical - endogenous non-mammalian			0.0137	PTGS2,TIMP1
azilsartan		chemical drug			0.0137	ACE2,TNF
MCM10	-0.826	other			0.0137	CDH1,VIM
CHKA	0.44	kinase			0.0137	PTGS2,TUBB3
SOX21-AS1		other			0.0137	CDH1,SOX21
Cd24a		other			0.0137	IL12B,TNF
MCF2	0.72	other			0.0137	CCND1,ITGA2
miR-382-5p (miRNAs w/seed AAGUUGU)		mature microRNA			0.0137	CAPN8,VIM
miR-508-3p (miRNAs w/seed GAUUGUA)		mature microRNA			0.0137	CDH1,VIM
MIR4269		microRNA			0.0137	CCN2,MYC
miR-1285-3p (and other miRNAs w/seed CUGGGCA)		mature microRNA			0.0137	CDH1,VIM
mir-612		microRNA			0.0137	CDH1,VIM
MIR3662		microRNA			0.0137	CCND1,MYC
MIR378I		microRNA			0.0137	CDH1,VIM
CDR2	1.466	other			0.0137	EGLN3,SLC2A1
rigosertib		chemical drug			0.0137	CCND1,MYC
RBM14		transcription regulator			0.0137	CCND1,MYC
RAP1GDS1	-0.894	other			0.0137	MYBL2,MYC
DLGAP1	0.771	other			0.0137	CDH1,VIM
CDH4		other			0.0137	CDH1,PTGS2
VGLL4	0.421	other			0.0137	ACTA1,CCN2
NME3	0.267	kinase			0.0137	ITGA2,VIM
BCAR3	-0.691	other			0.0137	CCND1,IRS1
CEL	-0.196	enzyme			0.0137	CCND1,CDH1
ADAM8	-1.01	peptidase			0.0137	CXCL10,TNF
SEMA6A	-0.421	transmembrane receptor			0.0137	CCND1,MYC
OTULIN	0.04	peptidase			0.0137	ID1,ID3
ACOD1	-1.493	enzyme			0.0137	TNF,TNFAIP3
UNC13D	-0.221	other			0.0137	CXCL10,TNF
Foxp2		transcription regulator			0.0137	MYCN,SCGB1A1
KRT10		other			0.0137	CCND1,TNF
Muc1		transmembrane receptor			0.0137	CCND1,TNF
CLDN2	-0.657	other			0.0137	CCND1,ITGA2
CMP5		chemical reagent			0.0137	CCND1,MYC
scoparone		chemical - endogenous non-mammalian			0.0137	CCND1,MYC
2-cyclohexen-1-one		chemical - endogenous non-mammalian			0.0137	PTGS2,VCAM1
methylamine		chemical - endogenous mammalian			0.0137	MET,SLC2A1
mevalonolactone		chemical reagent			0.0137	NOS3,PTGS2
AM 630		chemical reagent			0.0137	TNF,TNFRSF11A
L-826,141		chemical drug			0.0137	IL12B,TNF
alizarin		chemical toxicant			0.0137	CCND1,MYC
CAY10595		chemical reagent			0.0137	PTGS2,TNF
1-docosapentaenoylglycerol		chemical reagent			0.0137	PTGS2,TNF
sappanone A		chemical - endogenous non-mammalian			0.0137	PTGS2,TNF
decanoic acid		chemical - endogenous mammalian			0.0137	ACP5,PCK1
IRF2BP2	-0.454	transcription regulator		-0.905	0.0137	AHSG,APOA1,FETUB,GCNT1,HERC6,ID2,KNG1,NR4A3,TIMP1,TNF,VCAM1
CSF3	-0.092	cytokine		0.586	0.0138	ADCY5,CCND3,DUSP6,GPR183,IL12B,MET,MYC,NFIL3,NOS3,PRKCA,PROK2,PTGS2,SOCS1,TNF,TNFAIP3,VCAM1
SOCS3	-0.77	phosphatase		0.044	0.014	ACTA1,CCND1,CXCL10,IL12B,IRS1,PCK1,SCD,SOCS1,TNF
ASPSCR1-TFE3		fusion gene/product		1.066	0.014	AVPI1,BHLHE40,CRYAB,CTNS,DST,GNS,GPNMB,MET,TACC2
REL	-0.078	transcription regulator		-1.011	0.0142	BACH2,CCL20,CCND1,CDH1,CXCL10,E2F3,ETV5,IL12B,MYC,NFKBID,NR4A1,NR4A3,PHGDH,RDH10,TNF,TNFAIP3,VIM
cigarette smoke		chemical toxicant		-1.515	0.0143	ACTA1,CCN2,CCND1,CXCL10,EBI3,LRAT,PDGFB,PTGS2,RAPGEF3,SLC2A1,SOD3,SPTAN1,TIMP1,TNF,UGDH,WNT5A
inosine		chemical - endogenous mammalian		0.956	0.0144	CFB,L1CAM,TIMP1,TNF,TSPO,VIM
KDM6A	-0.106	enzyme		-0.651	0.0144	A1CF,CCR4,CSPG4,UPK2,UPK3B,VCAM1
SRC (family)		group		-0.828	0.0144	ID1,IGFBP1,IL12B,PTGS2,TNF,VCAM1
HYAL1		enzyme		1.633	0.0144	ARRDC4,ATP2B4,DACH1,LOX,SOX9,TUBB
TEAD3	-0.115	transcription regulator	Inhibited	-2.236	0.0144	ACTA1,AK5,CCN2,FJX1,PDGFRL,TNNC1
NCOA5	-0.286	other		0	0.0144	CIDEC,GAS6,GPNMB,MYC,NR4A1,PLAGL1
CTBP1	-0.19	enzyme		-0.106	0.0144	BMP7,CDH1,CYP26B1,SMAD6,SPRY2,TNF
CHCHD10	-0.472	other			0.0144	ALDH18A1,CHAC1,CTH,MYC
miR-19b-3p (and other miRNAs w/seed GUGCAAA)		mature microRNA		0.192	0.0144	CCN2,CCND1,ITPR1,NR4A2
ATP2A2	0.491	transporter		1	0.0144	ATP2B4,CCND1,SCD,TNF
HSD17B4	-0.035	enzyme		-1	0.0144	ABCD3,ACSL1,PEX11A,PTGS2
PCYT1A	-0.015	enzyme		-0.762	0.0144	EPHA7,NFASC,SCD,TUBB3
ECM1	0.011	transporter			0.0144	CDH1,MYC,PTHLH,VIM
PD184352		chemical drug		0.254	0.0144	CCND1,NR4A1,NR4A3,RARB
ochratoxin A		chemical toxicant		-0.831	0.0144	CDH1,DSC2,NOS3,TIMP1
RSL3		chemical reagent			0.0144	CDH1,MDK,MGAT3,TNFAIP3
tosylphenylalanyl chloromethyl ketone		chemical - protease inhibitor		1.987	0.0144	MYC,PTGS2,TNF,VCAM1
fluoride		chemical - endogenous mammalian		0	0.0144	ABL1,ACTN2,TUBB2A,TUBB3,TUBB4A,TUBB6,VCAM1,YWHAG
MYO6	0.476	other		-0.378	0.0144	BACH2,COL6A2,DUSP6,ERRFI1,HES5,IGFBP7,TRPM4,ZDHHC14
ELF3	-0.135	transcription regulator			0.0146	CCL20,CCL24,IL12B,MET,PTGS2
deferasirox		chemical drug		0.585	0.0146	CCND3,CDH1,PLCB1,PRKCA,TNF
PF-4878691		chemical drug	Inhibited	-2.2	0.0146	CXCL10,IL12B,MYC,PTGS2,TNF
NEUROG2		transcription regulator			0.0146	DLL1,GLI3,IRX3,RND2,SOX9
CYBB	-0.375	enzyme		-1.462	0.0146	CCN2,CXCL10,PTGS2,TNF,TNFRSF11A
UBE2I	-0.358	enzyme		0.9	0.0146	CCND1,CXCL10,MYC,SLC2A1,SOX9
ELAVL1	-0.132	other	Inhibited	-2.589	0.0147	ATP1B3,CCN2,CDH1,DNMT3A,FLNA,MYBL2,MYC,NEK2,PBK,PTGS2,PTHLH,TNF,VCAM1,VIM,VSIG2,WEE1,WNT5A
resveratrol		chemical drug	Activated	2.775	0.0148	CCND1,CDH1,CXCL10,DAPK1,FOSL2,FOXO1,IGFBP1,IGFBP3,IL12B,MYC,NOS3,PCK1,PDGFB,PLAU,PPP1R13B,PTGS2,TNF,TNFRSF11A,TNS1,VCAM1,VIM
calcimycin		chemical reagent		-0.902	0.0148	CCL20,GCH1,ID3,IL12B,MYC,NR4A1,PTGS2,SLC2A1,THRSP,TNF
NCOR1	0.153	transcription regulator		0.391	0.0149	CCND1,CDH1,CXCL10,FOXQ1,IGFBP1,PLA2G2A,PTGS2,RARB,THRSP
MUC1	0.093	other	Inhibited	-2.21	0.0149	ABCC1,ALDH1A1,CCND1,CDH1,EGLN3,MYC,PLAU,TNF,VIM
6-mercaptopurine		chemical drug			0.015	CXCL10,NR4A3,VCAM1
xanthine		chemical - endogenous mammalian			0.015	ID3,PLAU,SLC2A1
SQ 22536		chemical reagent			0.015	PCSK1,PTGS2,TNF
Ck2 alpha		group			0.015	CXCL10,MYC,TNF
dihydroartemisinin		chemical drug			0.015	CCND1,MYC,PTGS2
doramapimod		chemical drug			0.015	CCN2,CCND1,TNF
Coup-Tf		group			0.015	PCK1,RARB,S100G
CSNK2B	0.076	kinase			0.015	CCND1,CDH1,MYC
RBBP7	-0.852	transcription regulator			0.015	CDH1,GATA2,MYC
LOXL2	0.271	enzyme			0.015	CDH1,SOX9,VIM
VASP	-0.224	other			0.015	CCND1,MYC,TNF
PLCE1	-1.689	enzyme			0.015	CCL20,PTGS2,TNF
THBS2	0.317	other			0.015	HES1,HES5,SLC2A1
IQGAP2	-1.088	other			0.015	CCND1,CDH1,WNT5A
PIK3CB	0.037	kinase			0.015	APLN,DLL4,SLC2A1
PAX4		transcription regulator			0.015	ID2,MYC,VIM
LAMC1	-0.484	other			0.015	ETV5,VIM,WNT5A
HOXA4	-0.193	transcription regulator			0.015	CCN2,CCND1,MYC
ethylenediaminetetraacetic acid		chemical drug			0.015	MET,NOS3,TNF
prostaglandin		chemical drug			0.015	HSD11B1,PTGS2,TNF
beta-1,3-glucan		chemical drug			0.015	IL12B,PDGFB,TNF
BHLHE40	-1.616	transcription regulator		-0.532	0.0152	ATP1B1,C15orf48,CAV1,CFB,EBI3,EGLN3,GCH1,ID1,LIF,LOX,MET,NCF4,PCSK1,PHLDA1,PPP2R3A,PTGS2,RGS16,SLC2A1,SOCS1,TENT5A,TNF
MAVS	0.095	other		-1.462	0.0152	CCL20,CCL22,CFB,CXCL10,DUSP4,IL12B,MME,MST1R,MSX2,SOCS1,TNF
cholecalciferol		chemical - endogenous mammalian		0.494	0.0152	CDH1,CSF1,CXCL10,CYP24A1,DKK2,IGFBP3,IL12B,PTHLH,PVALB,TNF,TNNC1
oleic acid		chemical - endogenous mammalian	Activated	2.944	0.0153	ACSL1,IGFBP3,NOS3,NR4A1,PCK1,PLIN3,PTGS2,SCD,THRSP,TNF,VCAM1,WWTR1
FLT1	0.144	kinase		-0.186	0.0154	DEPP1,DHCR24,DLL4,FLNA,MARCKS,NOS3,SLC27A3,SOX9
LHX1	0.254	transcription regulator		-1.265	0.0157	AMN,ATP1B1,EMB,GCNT1,HES5,PKDCC,S100G,SERPINA6,SHISA2,SLC45A4
H2AZ1	-0.025	other			0.0157	APOA1,CCND1,HPSE,MYBL2,MYC,NOS3
CCN5	-1.029	growth factor		0.555	0.0157	CCN2,CCND1,CDH1,IGFBP7,LAMB3,VIM
CLIC4	-0.78	ion channel		-1.706	0.0157	ABCA4,ELOVL4,FBLN5,IL12B,TNF,VIM
docetaxel		chemical drug		0	0.016	CCND3,CXCL10,ITGA2,NEK2,PLAU,PRKCA,PTGS2,TNF,TUBB3,TUBB4A,TUBB6
CCAR2	0.045	peptidase		-0.447	0.0162	CAMK2A,CCND1,PRKCA,SLC2A1,WEE1
NGFR	-1.851	transmembrane receptor		-0.686	0.0162	CCND1,GRIA2,HPSE,PLAT,TNF
SERPINE2	-0.797	other		1.982	0.0162	CCL20,CCL22,CXCL10,GLI3,TNF
IDO1	-0.837	enzyme		0.6	0.0162	FGF9,IL12B,MYC,SMAD6,TNF
JAG2	0.259	growth factor		0.418	0.0162	BMP7,CCL20,CCL24,HES1,TNF
TFAP2B	-3.494	transcription regulator			0.0162	CCL28,IL12B,IL20,OSM,TNF
HMGB2	-0.006	transcription regulator			0.0162	CCL20,CCND1,GLI3,IRS1,PHLDA1
sucrose		chemical - endogenous mammalian		0.447	0.0162	AQP1,MET,NOS3,PLAGL1,SCD
sirolimus		chemical drug		0.541	0.0162	AGR2,ATP2B4,CCL20,CCN2,CCND1,CCND3,CFB,CSF1,EBI3,FGF9,GALC,ID1,ID2,IGFBP1,IL12B,IRS1,LAMB1,LGALS3,MAPK12,MYC,NFKBID,NOS3,NR4A3,PDGFB,PLAU,PRKCA,PTX3,PYGB,SCD,SLC2A1,SOX9,TIMP1,TNF,TUBB2A,VCAM1,VIM
PP2/AG1879 tyrosine kinase inhibitor		chemical drug	Activated	2.105	0.0165	CCN2,CDH1,GRIA2,ID1,PLAU,PTGS2,TNF,VIM
C3		peptidase	Inhibited	-2.311	0.0165	CD55,CDH1,CSF1,CXCL10,IL12B,TIMP1,TNF,VCAM1
GSTP1		enzyme			0.0165	ATP12A,C10orf90,CD55,IL31RA,ITGA2,KRT35,PTPRG,SETD7,SLC23A1,SULT4A1,SUSD4,THRSP,TNF
resolvin E1		chemical - endogenous mammalian		1.154	0.0165	CD55,IL12B,IRS1,TNF
beta-galactosidase		group			0.0165	COL4A5,EFNA5,EPHA7,WNT5A
RNF20	0.039	enzyme		0.152	0.0165	FOSL2,HES5,MYC,NR4A2
FAT1	-0.364	other		-0.038	0.0165	MET,PLAU,PTGS2,VIM
PALMD	-2.186	other		-1.172	0.0165	CCL20,MSX2,SLC2A1,TNFAIP3
PTBP1	-0.234	enzyme			0.0165	KRAS,MYC,TNF,WNT5A
SLPI		other		-0.728	0.0165	CCND1,IGFBP3,LOX,TNF
PLD1	-1.453	enzyme		-1.969	0.0165	MYC,NR4A3,PTGS2,VCAM1
miR-143-3p (and other miRNAs w/seed GAGAUGA)		mature microRNA		0.666	0.0165	DNMT3A,KRAS,MAPK12,SOX9
STK4	-0.157	kinase			0.0165	FOXO1,SFTPD,TNF,WWTR1
JARID2	0.12	transcription regulator			0.0165	CCND1,CDH1,GATA2,TNF
CXCR2	-0.478	G-protein coupled receptor		1.091	0.0165	CCL22,CXCL10,SOX9,TNF
CLEC4E	-1.152	other		-1.114	0.0165	CSF1,IL12B,SCD,TNF
EXT1	-0.765	enzyme			0.0165	CCND1,GSC,HPSE,MYC
AZGP1	2.333	transporter		1.961	0.0165	CCND1,CDH1,MYC,VIM
IOX2		chemical reagent		1	0.0165	LOX,RAB20,SLC2A1,VLDLR
H-[1,2,4]oxadiazolo[4,3-alpha]quinoxalin-1-one		chemical reagent		-0.577	0.0165	IL12B,NOS3,PTGS2,SOD3
KN-62		chemical drug		1.982	0.0165	CCND1,PTGS2,TNF,VCAM1
MYRF	-1.86	transcription regulator		1.134	0.0166	CCN2,NGEF,NOTUM,PWWP3B,RHOU,TENT5A,TNFRSF21
EPO	0.68	cytokine		0.546	0.0168	ANK1,CA2,CCND3,CTSZ,DHCR24,GATA2,ID1,ID2,IL20,MAN2A1,MME,MYC,NOS3,OSM,PRKCA,PTGS2,SLC24A1,SOCS1,SPTAN1,TNF
MYBL2	-1.754	transcription regulator		-1.413	0.0171	CCND1,GATA2,ID1,MYBL2,MYC,WNT5A
MAP3K1	-0.311	kinase		-1.109	0.0171	CCND1,PLAU,PTGS2,RGS4,TIMP1,TNF
isoprenaline		chemical drug		1.706	0.0171	CCN2,NR4A1,NR4A2,NR4A3,SLC2A1,TNF
salirasib		chemical drug		-0.816	0.0171	BHLHE40,KRAS,PLAT,PLAU,SLC2A1,STC1
E2F4	0.058	transcription regulator		1.231	0.0173	CCND1,CDCA4,E2F3,FANCC,FANCD2,FGF7,H2AC6,ID3,MYBL2,MYC,MYCN,NEK2,PGRMC1,PPP1R13B,TNF,UBE2T
IL5	0.256	cytokine		-0.396	0.0173	ACP5,ATP1B1,CCL22,CCND3,CD55,DUSP6,EGLN3,FOSL2,IER2,ITGB6,LRRC8C,MYC,NEK2,NFIL3,S100A6,SLC2A1,SOCS1,TNF,VIM
sunitinib		chemical drug		0.564	0.0178	CCN2,CCND3,CXCL10,LAMB1,LAMB3,MET,PDGFB
PTPN6	-0.135	phosphatase	Activated	2.008	0.0178	CCND1,CXCL10,IL12B,MYC,TIMP1,TNF,VIM
napabucasin		chemical drug		1.912	0.0178	ALDH1A1,DACH1,EGF,ID1,ITGA2,MYC,WEE1
OMA1	-0.072	peptidase		-0.555	0.0179	ALDH18A1,CHAC1,CTH,MYC,SCD
FCGR2B		transmembrane receptor		-1.067	0.0179	CCND3,CXCL10,MARCKSL1,SOCS1,TNF
MK2206		chemical drug		1.524	0.0179	CCND1,CDH1,FOXO1,MYC,VIM
ALOX15	-1.595	enzyme		-1.209	0.0179	ID3,IL12B,RGS2,TNF,VCAM1
piceatannol		chemical - endogenous non-mammalian			0.0179	CCND1,MYC,NOS3,PTGS2,TNF
IRF1	-0.986	transcription regulator	Inhibited	-2.011	0.0181	ADAM8,BRIP1,CCL20,CCND1,CFB,CXCL10,DST,E2F3,GATA6,IL12B,MYC,PTGS2,SOCS1,TNF,VCAM1
monophosphoryl lipid A		chemical drug			0.0182	CXCL10,IL12B,TNF
sorbitol		chemical - endogenous mammalian			0.0182	AQP1,CCN2,ERRFI1
nystatin		chemical drug			0.0182	IL12B,TIMP1,TNF
1'-acetoxychavicol acetate		chemical reagent			0.0182	CCND1,MYC,PTGS2
CDKN2B-AS1		other			0.0182	PTGS2,TNF,VCAM1
CRTC3	0.165	other			0.0182	NR4A3,OCA2,RGS2
APOL1		transporter			0.0182	HES1,HES5,MYC
SNORD22		other			0.0182	CCND1,CCND3,MYC
PTGDR2	0.013	G-protein coupled receptor			0.0182	CCL22,ENPP3,TNF
48s		complex			0.0182	CCND1,MYC,MYCN
IGFBP7	-1.555	transporter			0.0182	CCND1,MYC,PTGS2
EHHADH	-0.256	enzyme			0.0182	ABCD3,ACSL1,PEX11A
SIAH2	-0.192	transcription regulator			0.0182	CYP24A1,EGLN3,PLK3
SMC3	0.031	other			0.0182	IL20,MYC,SOX4
LY2109761		chemical drug			0.0182	CCND1,CDH1,MYC
HIF3A	-0.147	transcription regulator			0.0182	APLN,RARB,SLC2A1
RBM5-AS1		other			0.0182	ALDH1A1,CCND1,MYC
MFGE8	0.829	other			0.0182	CCN2,CCND1,CCND3
NPPC		other			0.0182	CHST11,CHST3,NOS3
KPNB1	-0.16	other			0.0182	DLL1,MYC,RET
EDNRA		transmembrane receptor			0.0182	GSC,PTGS2,TIMP1
oligomycin		chemical - endogenous non-mammalian			0.0182	CXCL10,PDGFB,TNF
perindopril		chemical drug			0.0182	CCN2,EGF,NOS3
quetiapine		chemical drug			0.0182	GRIA2,NR4A1,NR4A3
chlorogenic acid		chemical drug			0.0182	PTGS2,TNF,VCAM1
zinc protoporphyrin IX		chemical - endogenous mammalian			0.0182	CCND1,MET,PTGS2
fevipiprant		chemical drug			0.0182	CSF1,PTGS2,TNF
gamma-tocotrienol		chemical drug			0.0182	CCND1,TNF,TNFAIP3
[truncated: 1,222 more rows]
